# Supplementary material for: The iBeetle large-scale RNAi screen reveals gene functions for insect development and physiology
Source: Nat Commun. 2015 Jul 28;6:7822. doi: 10.1038/ncomms8822 (PMC4525174; doi:10.1038/ncomms8822)
Supplement: Supplementary Data 1 — Details on tests for reproducibility, strain specificity, off target effects and effects of dsRNA concentration on phenotypic strength [file ncomms8822-s2.xls]

## Sheet: Sheet1
Supplementary Data 1
Details on tests for reproducibility, strain specificity, off target effects and effects of dsRNA concentration on phenotypic strength
INFO		RESULTS						CONCLUSION
iBeetle number	Phenotypic categorie	reproduced in experimental replicate	not reproduced in experimental replicate	reproduced with non-overlapping fragment	not reproduced with non-overlapping fragment	reproduced in different strain	not reproduced in different strain	reproduced	not reproduced	fragment-specific phenotype	strain-specific phenotype
complete (exp. Replicate, NOF & different strain done)
iB_00981	L1 larval cuticle defect		1		1		1		1
iB_00902	L1 larval cuticle defect	1		1		1		1
iB_03859	L1 larval cuticle defect	1			1	1				1
iB_02693	L1 larval cuticle defect	1		1		1		1
iB_02280	L1 larval cuticle defect	1			1	1				1
iB_03492	L1 larval cuticle defect	1		1		1		1
iB_00067	L1 larval cuticle defect	1		1		1		1
iB_00992	L1 larval cuticle defect	1		1		1		1
iB_01098	L1 larval cuticle defect	1		1		1		1
iB_01556	L1 larval cuticle defect	1		1		1		1
iB_01702	L1 larval cuticle defect	1		1		1		1
iB_05326	L1 larval cuticle defect	1		1		1		1
iB_02881	L1 larval cuticle defect	1		1		1		1
iB_03525	L1 larval cuticle defect	1		1		1		1
iB_06031	L1 larval cuticle defect		1		1		1		1
iB_00174	L1 larval cuticle defect	1		1		1
iB_ 05430	L1 larval cuticle defect	1		1		1		1
iB_02469	L1 larval cuticle defect	1		1		1		1
iB_02340	L1 larval cuticle defect		1		1		1		1
iB_02306	L1 larval cuticle defect	1		1			1				1
iB_01617	L1 larval cuticle defect		1		1		1		1
iB_04471	L1 larval cuticle defect	1		1			1				1
iB_01736	L1 larval cuticle defect	1		1		1		1
iB_03496	L1 larval cuticle defect	1		1		1		1
iB_04000	L1 larval cuticle defect	1		1		1		1
iB_04014	L1 larval cuticle defect	1		1		1		1
iB_04203	L1 larval cuticle defect	1		1		1		1
iB_05231	L1 larval cuticle defect	1		1		1		1
iB_05424	L1 larval cuticle defect	1		1		1		1
iB_00174	embryonic muscle defect	1		1		1		1
iB_00289	embryonic muscle defect	1		1		1		1
iB_01111	embryonic muscle defect	1		1		1		1
iB_01159	embryonic muscle defect	1		1		1		1
iB_01319	embryonic muscle defect	1		1		1		1
iB_01718	embryonic muscle defect	1		1		1		1
iB_01726	embryonic muscle defect	1		1		1		1
iB_03487	embryonic muscle defect	1		1		1		1
iB_03581	embryonic muscle defect	1		1		1		1
iB_04483	embryonic muscle defect	1		1		1		1
iB_05264	embryonic muscle defect	1		1		1		1
semi complete (after negative NOF-injection in different strain and the screening strain, conclusion was fragment-specific without additional injection of the screening fragment into the different strain)
iB_00388	L1 larval cuticle defect	1			1	1				1
iB_03735	L1 larval cuticle defect	1			1	1				1
iB_05324	L1 larval cuticle defect	1			1	1				1
iB_01574	L1 larval cuticle defect	1			1	1				1
iB_05754	L1 larval cuticle defect	1			1	1				1
iB_01588	L1 larval cuticle defect	1			1	1				1
iB_04008	L1 larval cuticle defect	1			1	1				1
iB_04029	L1 larval cuticle defect	1			1	1				1
iB_05405	L1 larval cuticle defect	1			1	1				1
semi complete (reproduced with NOF in a different strain and therefore not tested in experimental replicate)
iB_ 00589	L1 larval cuticle defect			1		1		1
iB_04437	L1 larval cuticle defect			1		1		1
iB_01094	L1 larval cuticle defect			1		1		1
iB_01775	L1 larval cuticle defect			1		1		1
iB_01901	L1 larval cuticle defect			1		1		1
iB_01843	L1 larval cuticle defect			1		1		1
iB_04007	L1 larval cuticle defect			1		1		1
iB_05549	L1 larval cuticle defect			1		1		1
iB_00388	L1 larval cuticle defect			1		1		1
iB_02326	L1 larval cuticle defect			1		1		1
iB_01766	L1 larval cuticle defect			1		1		1
iB_01021	L1 larval cuticle defect			1		1		1
iB_04199	L1 larval cuticle defect			1		1		1
iB_02268	L1 larval cuticle defect			1		1		1
iB_05247	L1 larval cuticle defect			1		1		1
iB_05634	L1 larval cuticle defect			1		1		1
iB_05246	L1 larval cuticle defect			1		1		1
For iB numbers see Ulrich et al. 2015	larval lethality			19		19		19
iB_02409	ovary defect			1		1		1
iB_00555	ovary defect			1		1		1
iB_00977	ovary defect			1		1		1
iB_01665	ovary defect			1		1		1
iB_02276	ovary defect			1		1		1
iB_00463	ovary defect			1		1		1
iB_00514	wing blister			1		1		1
iB_00515	wing blister			1		1		1
iB_00516	wing blister			1		1		1
iB_00517	wing blister			1		1		1
iB_00518	wing blister			1		1		1
iB_00519	wing blister			1		1		1
iB_00520	wing blister			1		1		1
iB_00521	wing blister			1		1		1
iB_00522	wing blister			1		1		1
iB_00523	wing blister			1		1		1
iB_00524	wing blister			1		1		1
iB_00525	wing blister			1		1		1
iB_00257	wing blister			1		1		1
iB_00300	wing blister			1		1		1
iB_00385	wing blister			1		1		1
iB_00499	wing blister			1		1		1
iB_00557	wing blister			1		1		1
iB_00573	wing blister			1		1		1
iB_00666	wing blister			1		1		1
iB_00881	wing blister			1		1		1
iB_00907	wing blister			1		1		1
iB_02017	wing blister			1		1		1
iB_02218	wing blister			1		1		1
iB_02665	wing blister			1		1		1
iB_02845	wing blister			1		1		1
iB_04577	wing blister			1		1		1
iB_04887	wing blister			1		1		1
iB_01236	stink gland defect			1		1		1
iB_01315	stink gland defect			1		1		1
iB_02292	stink gland defect			1		1		1
iB_02471	stink gland defect			1		1		1
iB_03913	stink gland defect			1		1		1
iB_04797	stink gland defect			1		1		1
iB_05278	stink gland defect			1		1		1
iB_02517	stink gland defect			1		1		1
semi complete (experimental replicate not done)
iB_00081	L1 larval cuticle defect				1		1
iB_00095	L1 larval cuticle defect				1	1				1
iB_00567	L1 larval cuticle defect			1			1				1
iB_00641	L1 larval cuticle defect				1	1				1
iB_02340	L1 larval cuticle defect				1		1
iB_02419	L1 larval cuticle defect			1			1				1
iB_02466	L1 larval cuticle defect			1			1				1
iB_03370	L1 larval cuticle defect			1			1				1
iB_03838	L1 larval cuticle defect				1	1				1
iB_03900	L1 larval cuticle defect			1			1				1
iB_05566	L1 larval cuticle defect				1		1
iB_05768	L1 larval cuticle defect				1	1				1
iB_06060	L1 larval cuticle defect				1		1
iB_03762	L1 larval cuticle defect				1	1				1
iB_06043	L1 larval cuticle defect				1	1				1
iB_02350	L1 larval cuticle defect			1			1				1
iB_2692	L1 larval cuticle defect			1			1				1
iB_00679	ovary defect				1	1				1
iB_01461	ovary defect				1	1				1
iB_04336	ovary defect				1	1				1
iB_00243	wing blister			1			1				1
iB_02673	stink gland defect				1	1				1
iB_02516	stink gland defect				1	1				1
semi complete (not reproduced in experimental replicate and therefore not further tested)
iB_00052	L1 larval cuticle defect		1						1
iB_01680	L1 larval cuticle defect		1						1
iB_04057	L1 larval cuticle defect		1						1
iB_01306	L1 larval cuticle defect		1						1
iB_00492	embryonic muscle defect		1						1
iB_00564	embryonic muscle defect		1						1
iB_03800	embryonic muscle defect		1						1
iB_05494	embryonic muscle defect		1						1
iB_05757	embryonic muscle defect		1						1
iB_05806	embryonic muscle defect		1						1
iB_00092	embryonic muscle defect		1						1
iB_01553	embryonic muscle defect		1						1
iB_01794	embryonic muscle defect		1						1
iB_06072	embryonic muscle defect		1						1
Details on the results of the test for reproducibility, strain specificity and off-target effects - low penetrance phenotypes not matching our definitions for phentoypes
INFO		RESULTS						CONCLUSION
iBeetle number	Phenotypic categorie	reproduced in experimental replicate	not reproduced in experimental replicate	reproduced with non-overlapping fragment	not reproduced with non-overlapping fragment	reproduced in different strain	not reproduced in different strain	reproduced	not reproduced	fragment-specific phenotype	strain-specific phenotype
iB_00917	L1 larval cuticle defect		1		1		1		1
iB_00676	L1 larval cuticle defect		1		1		1		1
iB_01908	L1 larval cuticle defect			1		1		1
iB_03968	L1 larval cuticle defect		1		1		1		1
iB_01968	L1 larval cuticle defect	1			1	1				1
iB_01719	L1 larval cuticle defect	1			1	1				1
iB_02262	L1 larval cuticle defect	1			1	1				1
iB_02587	L1 larval cuticle defect	1			1	1				1
iB_03951	L1 larval cuticle defect	1		1			1				1
iB_04050	L1 larval cuticle defect	1			1	1				1
iB_05394	L1 larval cuticle defect	1		1		1		1
iB_05573	L1 larval cuticle defect		1		1		1		1
iB_02575	L1 larval cuticle defect		1						1
iB_04116	L1 larval cuticle defect		1						1
iB_00009	L1 larval cuticle defect		1		1		1		1
iB_02248	embryonic muscle defect	1		1		1		1
iB_03580	embryonic muscle defect	1			1	1				1
iB_05757	L1 larval cuticle defect		1						1
iB_02197	L1 larval cuticle defect		1						1
iB_00065	L1 larval cuticle defect		1						1
iB_00092	L1 larval cuticle defect		1						1
iB_00065	embryonic muscle defect		1						1
iB_00330	embryonic muscle defect		1						1
iB_00615	embryonic muscle defect		1						1
iB_00829	embryonic muscle defect		1						1
iB_00837	embryonic muscle defect		1						1
iB_01398	embryonic muscle defect		1						1
iB_01476	embryonic muscle defect		1						1
iB_03453	embryonic muscle defect		1						1
iB_00757	embryonic muscle defect		1						1
iB_00767	embryonic muscle defect		1						1
iB_00956	embryonic muscle defect		1						1
Comparison of phenotypic strength of 1µg/µl versus 3µg/µl injection
iB-number	stronger phenotype with 3 µg/µl injection
iB_00050	-
iB_00119	-
iB_00174	-
iB_00174	-
iB_00174	yes
iB_00178	yes
iB_00198	yes
iB_00289	-
iB_00385	yes
iB_00388	-
iB_00388	-
iB_00388	yes
iB_00388	-
iB_00514	-
iB_00597	yes
iB_00597	-
iB_00600	-
iB_00765	-
iB_00767	-
iB_00902	-
iB_00992	-
iB_01021	-
iB_01098	yes
iB_01111	-
iB_01111	-
iB_01159	-
iB_01159	-
iB_01221	-
iB_01261	-
iB_01284	-
iB_01306	-
iB_01306	-
iB_01319	-
iB_01398	-
iB_01574	-
iB_01701	-
iB_01701	-
iB_01705	-
iB_01718	-
iB_01719	-
iB_01725	-
iB_01726	-
iB_01726	-
iB_01762	-
iB_01766	-
iB_01770	-
iB_01794	-
iB_02197	-
iB_02205	-
iB_02209	-
iB_02211	yes
iB_02248	yes
iB_02350	-
iB_02587	-
iB_02588	-
iB_02588	-
iB_02693	yes
iB_02881	-
iB_02913	-
iB_03403	-
iB_03487	-
iB_03492	-
iB_03546	yes
iB_03557	-
iB_03581	-
iB_03581	-
iB_03594	-
iB_03619	-
iB_03735	-
iB_03835	yes
iB_03844	-
iB_03859	-
iB_03913	-
iB_03913	-
iB_04008	-
iB_04050	yes
iB_04057	-
iB_04153	-
iB_04199	-
iB_04203	-
iB_04216	yes
iB_04279	-
iB_04483	-
iB_04484	-
iB_05246	-
iB_05264	-
iB_05272	-
iB_05405	-
iB_05451	-
iB_05522	-
iB_05573	-
iB_05634	-
iB_05688	-
iB_05697	-
iB_05757	-
iB_05757	-
iB_06061	-
iB_2692	-
