# Supplementary material for: The iBeetle large-scale RNAi screen reveals gene functions for insect development and physiology
Source: Nat Commun. 2015 Jul 28;6:7822. doi: 10.1038/ncomms8822 (PMC4525174; doi:10.1038/ncomms8822)
Supplement: Supplementary Data 2 — Lists of treatments leading to certain phenotypic classes [file ncomms8822-s3.xls]

## Sheet: Sheet1
Supplementary Data 2
Lists of treatments leading to certain phenotypic classes
Category	Count	Respective iB numbers are shown below in column …
All	3400	A
Any phenotype	1915	B		See Supplementary Table 3 for definitions of phenotype classes
No phenotype	1485	C
Any phenotype larval screen	1198	D
Any phenotype pupal screen	1497	E
Phenotype just in pupal screen	717	F
Phenotype just in larval screen	418	G
Phenotype in both screens	780	H
Lethal after larval injection	884	I
early lethal after larval injection	317	J
Parental lethal after pupal injection	207	K
early lethal after larval injection but not parental lethal after pupal injection	174	L
Embryonic lethal	969	M
embryonic lethal before cuticle secretion	502	N
no epidermal patterning defects	186	O
strong morphological defects of L1 larval cuticle	34	P
morphological defects of L1 cuticle (embryonic lethal)	247	Q
defects during the process of metamorphosis	267	R
Defects of adult structures	406	S
Ovary defects after larval injection	100	T
Ovary defects after pupal injection	227	U
External morphological defects of L1 cuticle	257	V
External morphological defects of pupae or adults	340	W
Morphological defects of pupal or adult legs	55	X
Morphological defects of larval legs	55	Y
Defects of adult thoracic musculature	61	Z
Defects of larval musculature	95	AA
wing blister phenotypes	49	AB
stink gland defects pupal screen	8	AD
stink gland defects larval screen	48	AE
pupal screen starved/potentially starved	111	AF
larval screen starved/potentially starved	18	AG
pupal or adult tanning, colour and cuticularization phenotypes	29	AH
all pupal or adult morphological defects	406	AI
defects during the process of metamorphosis during eclosion	128	AJ
defects during the process of metamorphosis during pupal molt	140	AK
iB numbers for each phenotypic category
All	Any phenotype	No phenotype	Any phenotype larval screen	Any phenotype pupal screen	Phenotype just in pupal screen	Phenotype just in larval screen	Phenotype in both screens	Lethal after larval injection	early lethal after larval injection	Parental lethal after pupal injection	early lethal after larval injection but not parental lethal after pupal injection	Embryonic lethal	embryonic lethal before cuticle secretion	no epidermal patterning defects	strong morphological defects of L1 larval cuticle	morphological defects of L1 cuticle (embryonic lethal)	defects during the process of metamorphosis	Defects of adult structures	Ovary defects after larval injection	Ovary defects after pupal injection	External morphological defects of L1 cuticle	External morphological defects of pupae or adults	Morphological defects of pupal or adult legs	Morphological defects of larval legs	Defects of adult thoracic musculature	Defects of larval musculature	wing blister phenotypes	stink gland defects pupal screen	stink gland defects larval screen	pupal screen starved/potentially starved	larval screen starved/potentially starved	pupal or adult tanning, colour and cuticularization phenotypes	all pupal or adult morphological defects	defects during the process of metamorphosis during eclosion	defects during the process of metamorphosis during pupal molt
3400	1915	1485	1198	1497	717	418	780	884	317	207	174	969	502	186	34	247	267	406	100	227	257	340	55	55	61	95	49	8	48	111	18	29	406	128	140
iB_00141	iB_00085	iB_00002	iB_00141	iB_00056	iB_00003	iB_00004	iB_00005	iB_00141	iB_00141	iB_00141	iB_00004	iB_00056	iB_00052	iB_00003	iB_00428	iB_00016	iB_00504	iB_00008	iB_00100	iB_00008	iB_00016	iB_00008	iB_00376	iB_00016	iB_00008	iB_00020	iB_01159	iB_00489	iB_00081	iB_00005	iB_00085	iB_00378	iB_00008	iB_00595	iB_00504
iB_00148	iB_00088	iB_00009	iB_00148	iB_00057	iB_00016	iB_00027	iB_00006	iB_00148	iB_00148	iB_00148	iB_00005	iB_00057	iB_00087	iB_00007	iB_00589	iB_00022	iB_00585	iB_00012	iB_00110	iB_00010	iB_00022	iB_00012	iB_00445	iB_00597	iB_00067	iB_00087	iB_05272	iB_01440	iB_00110	iB_00014	iB_00088	iB_00389	iB_00012	iB_01698	iB_00585
iB_01271	iB_00482	iB_00021	iB_01271	iB_00069	iB_00018	iB_00037	iB_00007	iB_01271	iB_01271	iB_01271	iB_00010	iB_00069	iB_00112	iB_00017	iB_00902	iB_00067	iB_00601	iB_00014	iB_00129	iB_00025	iB_00067	iB_00014	iB_00475	iB_00659	iB_00119	iB_00092	iB_05697	iB_01814	iB_00185	iB_00015	iB_00482	iB_01027	iB_00014	iB_03829	iB_00601
iB_01103	iB_00540	iB_00033	iB_01103	iB_00065	iB_00019	iB_00041	iB_00008	iB_01103	iB_01103	iB_01103	iB_00029	iB_00065	iB_00116	iB_00020	iB_01491	iB_00081	iB_00617	iB_00015	iB_00235	iB_00028	iB_00081	iB_00015	iB_00499	iB_00767	iB_00133	iB_00174	iB_01705	iB_02516	iB_00414	iB_00023	iB_00540	iB_01159	iB_00015	iB_04047	iB_00617
iB_01213	iB_00595	iB_00034	iB_01213	iB_00088	iB_00020	iB_00047	iB_00010	iB_01213	iB_01213	iB_01213	iB_00032	iB_00088	iB_00281	iB_00024	iB_03774	iB_00095	iB_00734	iB_00022	iB_00236	iB_00029	iB_00095	iB_00022	iB_00514	iB_00796	iB_00227	iB_00180	iB_01726	iB_02517	iB_01044	iB_00035	iB_00595	iB_01197	iB_00022	iB_00875	iB_00734
iB_02161	iB_01491	iB_00040	iB_02161	iB_00392	iB_00024	iB_00062	iB_00011	iB_02161	iB_02161	iB_02161	iB_00035	iB_00392	iB_00324	iB_00030	iB_01502	iB_00100	iB_00739	iB_00025	iB_00311	iB_00032	iB_00100	iB_00025	iB_00796	iB_00893	iB_00234	iB_00187	iB_00119	iB_02542	iB_01236	iB_00039	iB_01491	iB_01515	iB_00025	iB_03413	iB_00739
iB_02186	iB_01684	iB_00043	iB_02186	iB_00303	iB_00030	iB_00093	iB_00012	iB_02186	iB_02186	iB_02186	iB_00039	iB_00303	iB_00469	iB_00042	iB_04398	iB_00120	iB_01002	iB_00028	iB_00419	iB_00074	iB_00120	iB_00028	iB_00832	iB_01172	iB_00260	iB_00198	iB_00514	iB_03401	iB_01372	iB_00044	iB_01684	iB_01664	iB_00028	iB_00514	iB_01002
iB_02509	iB_02544	iB_00046	iB_02509	iB_00308	iB_00036	iB_00123	iB_00014	iB_02509	iB_02509	iB_02509	iB_00044	iB_00308	iB_00572	iB_00050	iB_00958	iB_00146	iB_01039	iB_00032	iB_00457	iB_00083	iB_00146	iB_00032	iB_00921	iB_01292	iB_00272	iB_00289	iB_01221	iB_03695	iB_01516	iB_00054	iB_02544	iB_01924	iB_00032	iB_00531	iB_01039
iB_02457	iB_03393	iB_00049	iB_02457	iB_00132	iB_00042	iB_00133	iB_00015	iB_02457	iB_02457	iB_02457	iB_00050	iB_00132	iB_00579	iB_00064	iB_01821	iB_00155	iB_01100	iB_00037	iB_00518	iB_00088	iB_00155	iB_00037	iB_00992	iB_01326	iB_00334	iB_00378	iB_01762		iB_01644	iB_00080	iB_03393	iB_02328	iB_00037	iB_00557	iB_01100
iB_02456	iB_03413	iB_00051	iB_02456	iB_00358	iB_00045	iB_00143	iB_00017	iB_02456	iB_02456	iB_02456	iB_00062	iB_00358	iB_00627	iB_00065	iB_01822	iB_00171	iB_01212	iB_00041	iB_00572	iB_00091	iB_00171	iB_00041	iB_01023	iB_01359	iB_00367	iB_00432	iB_02209		iB_01798	iB_00082	iB_03413	iB_02486	iB_00041	iB_00592	iB_01212
iB_05726	iB_03756	iB_00058	iB_05726	iB_00363	iB_00048	iB_00156	iB_00022	iB_05726	iB_05726	iB_05726	iB_00098	iB_00363	iB_00654	iB_00069	iB_01901	iB_00174	iB_01257	iB_00067	iB_00587	iB_00099	iB_00174	iB_00067	iB_01136	iB_01397	iB_00463	iB_00564	iB_02211		iB_01874	iB_00098	iB_03756	iB_02510	iB_00067	iB_00807	iB_01257
iB_05628	iB_04153	iB_00060	iB_05628	iB_00279	iB_00052	iB_00169	iB_00023	iB_05628	iB_05628	iB_05628	iB_00146	iB_00279	iB_00740	iB_00085	iB_02396	iB_00178	iB_01276	iB_00074	iB_00602	iB_00110	iB_00178	iB_00074	iB_01197	iB_01466	iB_00514	iB_00579	iB_02548		iB_01910	iB_00106	iB_04153	iB_02512	iB_00074	iB_00832	iB_01276
iB_05693	iB_04199	iB_00061	iB_05693	iB_00196	iB_00056	iB_00173	iB_00025	iB_05693	iB_05693	iB_05693	iB_00181	iB_00196	iB_00754	iB_00094	iB_02438	iB_00198	iB_01311	iB_00083	iB_00684	iB_00119	iB_00198	iB_00083	iB_01220	iB_01526	iB_00551	iB_00597	iB_04897		iB_02292	iB_00107	iB_04199	iB_02573	iB_00083	iB_00886	iB_01311
iB_05229	iB_04298	iB_00066	iB_05229	iB_00438	iB_00057	iB_00185	iB_00026	iB_05229	iB_05229	iB_05229	iB_00302	iB_00438	iB_01005	iB_00096	iB_02466	iB_00227	iB_01349	iB_00088	iB_00771	iB_00144	iB_00227	iB_00088	iB_01281	iB_01556	iB_00754	iB_00600	iB_05522		iB_02301	iB_00124	iB_04298	iB_02576	iB_00088	iB_00921	iB_01349
iB_05293	iB_04495	iB_00068	iB_05293	iB_00555	iB_00064	iB_00213	iB_00028	iB_05293	iB_05293	iB_05293	iB_00356	iB_00555	iB_01011	iB_00104	iB_02467	iB_00228	iB_01477	iB_00101	iB_00806	iB_00165	iB_00228	iB_00101	iB_01284	iB_01697	iB_00794	iB_00659	iB_05688		iB_02367	iB_00129	iB_04495	iB_02705	iB_00101	iB_01343	iB_01477
iB_05232	iB_05264	iB_00070	iB_05232	iB_00496	iB_00065	iB_00226	iB_00029	iB_05232	iB_05232	iB_05232	iB_00397	iB_00496	iB_01388	iB_00128	iB_02469	iB_00230	iB_01659	iB_00119	iB_00846	iB_00166	iB_00230	iB_00119	iB_01705	iB_01701	iB_00812	iB_00680	iB_00014		iB_02401	iB_00157	iB_05264	iB_02709	iB_00119	iB_01614	iB_01659
iB_02601	iB_02591	iB_00072	iB_02601	iB_00243	iB_00069	iB_00234	iB_00031	iB_02601	iB_02601	iB_02601	iB_00447	iB_00243	iB_01392	iB_00142	iB_03496	iB_00243	iB_01785	iB_00123	iB_00927	iB_00170	iB_00243	iB_00123	iB_01707	iB_01707	iB_00827	iB_00778	iB_00037		iB_02416	iB_00164	iB_02591	iB_03550	iB_00123	iB_01705	iB_01785
iB_02593	iB_03422	iB_00073	iB_02593	iB_00664	iB_00080	iB_00236	iB_00032	iB_02593	iB_02593	iB_02593	iB_00456	iB_00664	iB_01557	iB_00158	iB_03822	iB_00262	iB_01788	iB_00124	iB_01060	iB_00181	iB_00262	iB_00124	iB_01815	iB_01757	iB_00885	iB_00884	iB_00101		iB_02428	iB_00167	iB_03422	iB_03792	iB_00124	iB_01707	iB_01788
iB_02553	iB_00005	iB_00075	iB_02553	iB_01274	iB_00082	iB_00242	iB_00035	iB_02553	iB_02553	iB_02553	iB_00459	iB_01274	iB_01653	iB_00159	iB_04421	iB_00271	iB_02409	iB_00133	iB_01236	iB_00187	iB_00271	iB_00133	iB_01886	iB_01794	iB_01187	iB_00889	iB_00243		iB_02459	iB_00263		iB_03822	iB_00133	iB_01718	iB_02409
iB_02531	iB_00014	iB_00076	iB_02531	iB_00764	iB_00085	iB_00247	iB_00038	iB_02531	iB_02531	iB_02531	iB_00467	iB_00764	iB_01698	iB_00176	iB_05542	iB_00344	iB_02497	iB_00143	iB_01302	iB_00189	iB_00344	iB_00143	iB_01973	iB_01840	iB_01526	iB_00893	iB_00257		iB_02471	iB_00362		iB_03844	iB_00143	iB_01723	iB_02497
iB_02695	iB_00015	iB_00078	iB_02695	iB_01214	iB_00087	iB_00258	iB_00039	iB_02695	iB_02695	iB_02695	iB_00499	iB_01214	iB_01710	iB_00279	iB_02405	iB_00371	iB_02512	iB_00144	iB_01379	iB_00196	iB_00371	iB_00144	iB_02268	iB_02213	iB_01635	iB_01018	iB_00300		iB_02584	iB_00368		iB_04000	iB_00144	iB_01732	iB_02512
iB_02678	iB_00023	iB_00084	iB_02678	iB_01105	iB_00089	iB_00260	iB_00044	iB_02678	iB_02678	iB_02678	iB_00511	iB_01105	iB_01719	iB_00280	iB_04098	iB_00388	iB_03383	iB_00156	iB_01466	iB_00203	iB_00388	iB_00156	iB_02275	iB_02263	iB_01669	iB_01082	iB_00385		iB_02625	iB_00403		iB_04253	iB_00156	iB_01748	iB_03383
iB_02644	iB_00035	iB_00086	iB_02644	iB_01003	iB_00092	iB_00272	iB_00050	iB_02644	iB_02644	iB_02644	iB_00563	iB_01003	iB_01746	iB_00289	iB_00832	iB_00491	iB_03483	iB_00159	iB_01542	iB_00218	iB_00491	iB_00159	iB_02334	iB_02280	iB_01680	iB_01089	iB_00499		iB_02627	iB_00440		iB_04407	iB_00159	iB_01762	iB_03483
iB_02646	iB_00039	iB_00090	iB_02646	iB_01229	iB_00094	iB_00295	iB_00053	iB_02646	iB_02646	iB_02646	iB_00603	iB_01229	iB_01767	iB_00300	iB_00641	iB_00531	iB_03502	iB_00166	iB_01703	iB_00228	iB_00531	iB_00166	iB_02459	iB_02543	iB_01722	iB_01111	iB_00557		iB_02633	iB_00455		iB_04483	iB_00166	iB_01771	iB_03502
iB_05526	iB_00044	iB_00097	iB_05526	iB_01359	iB_00095	iB_00302	iB_00054	iB_05526	iB_05526	iB_05526	iB_00704	iB_01359	iB_01880	iB_00308	iB_00709	iB_00542	iB_03525	iB_00168	iB_01717	iB_00235	iB_00542	iB_00168	iB_02486	iB_02548	iB_01759	iB_01159	iB_00573		iB_02673	iB_00467		iB_05341	iB_00168	iB_01818	iB_03525
iB_05604	iB_00054	iB_00102	iB_05604	iB_00755	iB_00096	iB_00311	iB_00055	iB_05604	iB_05604	iB_05604	iB_00743	iB_00755	iB_01886	iB_00319	iB_00981	iB_00561	iB_04107	iB_00178	iB_01743	iB_00243	iB_00561	iB_00178	iB_02512	iB_02880	iB_01762	iB_01173	iB_00666		iB_02692	iB_00475		iB_05519	iB_00178	iB_02193	iB_04107
iB_01800	iB_00080	iB_00103	iB_01800	iB_00633	iB_00104	iB_00325	iB_00063	iB_01800	iB_01800	iB_01800	iB_00802	iB_00633	iB_02260	iB_00336	iB_01574	iB_00565	iB_04150	iB_00186	iB_01764	iB_00255	iB_00565	iB_00186	iB_02542	iB_02934	iB_01798	iB_01231	iB_00881		iB_02716	iB_00514		iB_05637	iB_00186	iB_03388	iB_04150
iB_01050	iB_00082	iB_00109	iB_01050	iB_01912	iB_00107	iB_00331	iB_00067	iB_01050	iB_01050	iB_01050	iB_00821	iB_01912	iB_02414	iB_00342	iB_02114	iB_00574	iB_04403	iB_00187	iB_01803	iB_00257	iB_00574	iB_00187	iB_02548	iB_03581	iB_01865	iB_01261	iB_00907		iB_02931	iB_00530		iB_05728	iB_00187	iB_03560	iB_04403
iB_01207	iB_00098	iB_00111	iB_01207	iB_01973	iB_00108	iB_00367	iB_00074	iB_01207	iB_01207	iB_01207	iB_00869	iB_01973	iB_02418	iB_00347	iB_02875	iB_00597	iB_05306	iB_00213	iB_01834	iB_00259	iB_00597	iB_00213	iB_02574	iB_03619	iB_02205	iB_01303	iB_02017		iB_03552	iB_00534		iB_03756	iB_00213	iB_03631	iB_05306
iB_01347	iB_00106	iB_00113	iB_01347	iB_01875	iB_00112	iB_00373	iB_00077	iB_01347	iB_01347	iB_01347	iB_00881	iB_01875	iB_02483	iB_00348	iB_04123	iB_00642	iB_01560	iB_00226	iB_01835	iB_00282	iB_00642	iB_00226	iB_02576	iB_03648	iB_02209	iB_01307	iB_02218		iB_03780	iB_00601			iB_00226	iB_03702	iB_01560
iB_01298	iB_00107	iB_00114	iB_01298	iB_02155	iB_00115	iB_00377	iB_00081	iB_01298	iB_01298	iB_01298	iB_00903	iB_02155	iB_02492	iB_00352	iB_04320	iB_00645	iB_02665	iB_00227	iB_01875	iB_00290	iB_00645	iB_00227	iB_02631	iB_03697	iB_02211	iB_01319	iB_02665		iB_04066	iB_00623			iB_00227	iB_03793	iB_02665
iB_01370	iB_00124	iB_00117	iB_01370	iB_01874	iB_00116	iB_00414	iB_00083	iB_01370	iB_01370	iB_01370	iB_00964	iB_01874	iB_02556	iB_00363	iB_04361	iB_00659	iB_05519	iB_00243	iB_01960	iB_00291	iB_00659	iB_00243	iB_03403	iB_03762	iB_02254	iB_01389	iB_02845		iB_04137	iB_00662			iB_00243	iB_03835	iB_05519
iB_01280	iB_00129	iB_00118	iB_01280	iB_03640	iB_00120	iB_00423	iB_00088	iB_01280	iB_01280	iB_01280	iB_00973	iB_03640	iB_02578	iB_00365	iB_04376	iB_00667	iB_05697	iB_00257	iB_02184	iB_00321	iB_00667	iB_00257	iB_03550	iB_03796	iB_02548	iB_01503	iB_04577		iB_04205	iB_00714			iB_00257	iB_03988	iB_05697
iB_01375	iB_00157	iB_00121	iB_01375	iB_02058	iB_00128	iB_00447	iB_00091	iB_01375	iB_01375	iB_01375	iB_01024	iB_02058	iB_02662	iB_00378	iB_05623	iB_00674	iB_03495	iB_00258	iB_02201	iB_00323	iB_00674	iB_00258	iB_03555	iB_03803	iB_02591	iB_01507	iB_04887		iB_05264	iB_00804			iB_00258	iB_04060	iB_03495
iB_02377	iB_00164	iB_00126	iB_02377	iB_01980	iB_00132	iB_00448	iB_00098	iB_02377	iB_02377	iB_02377	iB_01067	iB_01980	iB_02707	iB_00384		iB_00689	iB_04204	iB_00272	iB_02289	iB_00328	iB_00689	iB_00272	iB_03577	iB_03829	iB_02698	iB_01701	iB_01284		iB_05278	iB_00869			iB_00272	iB_04083	iB_04204
iB_05404	iB_00167	iB_00130	iB_05404	iB_02201	iB_00142	iB_00449	iB_00099	iB_05404	iB_05404	iB_05404	iB_01147	iB_02201	iB_02920	iB_00391		iB_00690	iB_00010	iB_00281	iB_02292	iB_00334	iB_00690	iB_00281	iB_03756	iB_03831	iB_02913	iB_01702	iB_01161		iB_05329	iB_01024			iB_00281	iB_04219	iB_00010
iB_05303	iB_00263	iB_00131	iB_05303	iB_01484	iB_00152	iB_00461	iB_00100	iB_05303	iB_05303	iB_05303	iB_01175	iB_01484	iB_03563	iB_00432		iB_00736	iB_00015	iB_00282	iB_02329	iB_00338	iB_00736	iB_00282	iB_03822	iB_03835	iB_03422	iB_01705	iB_05280		iB_05331	iB_01028			iB_00282	iB_04450	iB_00015
iB_05370	iB_00362	iB_00134	iB_05370	iB_03583	iB_00153	iB_00468	iB_00101	iB_05370	iB_05370	iB_05370	iB_01181	iB_03583	iB_03590	iB_00445		iB_00767	iB_00062	iB_00289	iB_02354	iB_00356	iB_00767	iB_00289	iB_03835	iB_03859	iB_03444	iB_01707	iB_02498		iB_05342	iB_01039			iB_00289	iB_04476	iB_00062
iB_02849	iB_00368	iB_00137	iB_02849	iB_01938	iB_00155	iB_00482	iB_00106	iB_02849	iB_02849	iB_02849	iB_01196	iB_01938	iB_03690	iB_00477		iB_00793	iB_00146	iB_00300	iB_02413	iB_00363	iB_00793	iB_00300	iB_04083	iB_03861	iB_03469	iB_01718	iB_04253		iB_05442	iB_01050			iB_00300	iB_04489	iB_00146
iB_00322	iB_00403	iB_00138	iB_00322	iB_03525	iB_00158	iB_00497	iB_00110	iB_00322	iB_00322	iB_00322	iB_01215	iB_03525	iB_03725	iB_00496		iB_00796	iB_00181	iB_00320	iB_02469	iB_00366	iB_00796	iB_00320	iB_04393	iB_03886	iB_03476	iB_01726	iB_04543		iB_05584	iB_01243			iB_00320	iB_05272	iB_00181
iB_00404	iB_00440	iB_00139	iB_00404	iB_05480	iB_00171	iB_00510	iB_00119	iB_00404	iB_00404	iB_00404	iB_01307	iB_05480	iB_03753	iB_00504		iB_00833	iB_00237	iB_00331	iB_02500	iB_00372	iB_00833	iB_00331	iB_04438	iB_03898	iB_03555	iB_01738	iB_05459		iB_05719	iB_01329			iB_00331	iB_00083	iB_00237
iB_00462	iB_00455	iB_00140	iB_00462	iB_05514	iB_00174	iB_00549	iB_00122	iB_00462	iB_00462	iB_00462	iB_01318	iB_05514	iB_03849	iB_00555		iB_00838	iB_00302	iB_00338	iB_02591	iB_00379	iB_00838	iB_00338	iB_04480	iB_03976	iB_03560	iB_01833	iB_00022		iB_00754	iB_01378			iB_00338	iB_00169	iB_00302
iB_00501	iB_00467	iB_00145	iB_00501	iB_02261	iB_00176	iB_00551	iB_00124	iB_00501	iB_00501	iB_00501	iB_01321	iB_02261	iB_03889	iB_00600		iB_00884	iB_00370	iB_00363	iB_02619	iB_00390	iB_00884	iB_00363	iB_05246	iB_03996	iB_03654	iB_02197	iB_01185		iB_01315	iB_01391			iB_00363	iB_00300	iB_00370
iB_00503	iB_00475	iB_00147	iB_00503	iB_01695	iB_00180	iB_00557	iB_00125	iB_00503	iB_00503	iB_00503	iB_01365	iB_01695	iB_03957	iB_00615		iB_00893	iB_00462	iB_00366	iB_02655	iB_00392	iB_00893	iB_00366	iB_05290	iB_04015	iB_03663	iB_02205	iB_01913		iB_02297	iB_01459			iB_00366	iB_00367	iB_00462
iB_00411	iB_00514	iB_00151	iB_00411	iB_02499	iB_00183	iB_00563	iB_00129	iB_00411	iB_00411	iB_00411	iB_01378	iB_02499	iB_03978	iB_00644		iB_00957	iB_00541	iB_00367	iB_03480	iB_00397	iB_00957	iB_00367	iB_05421	iB_04029	iB_03793	iB_02206	iB_05057		iB_02563	iB_01517			iB_00367	iB_00445	iB_00541
iB_00472	iB_00530	iB_00163	iB_00472	iB_01684	iB_00198	iB_00573	iB_00141	iB_00472	iB_00472	iB_00472	iB_01394	iB_01684	iB_04000	iB_00661		iB_00968	iB_00589	iB_00376	iB_03506	iB_00398	iB_00968	iB_00376	iB_05431	iB_04063	iB_03872	iB_02253	iB_05708		iB_03637	iB_01519			iB_00376	iB_00729	iB_00589
iB_00512	iB_00534	iB_00172	iB_00512	iB_05206	iB_00200	iB_00585	iB_00144	iB_00512	iB_00512	iB_00512	iB_01428	iB_05206	iB_04014	iB_00665		iB_00976	iB_00603	iB_00378	iB_03530	iB_00419	iB_00976	iB_00378	iB_05473	iB_04198	iB_03896	iB_02268	iB_06280		iB_03693	iB_01550			iB_00378	iB_01167	iB_00603
iB_00655	iB_00601	iB_00177	iB_00655	iB_01737	iB_00204	iB_00587	iB_00146	iB_00655	iB_00655	iB_00655	iB_01443	iB_01737	iB_04023	iB_00676		iB_00992	iB_00677	iB_00385	iB_03634	iB_00441	iB_00992	iB_00385	iB_05484	iB_04222	iB_03900	iB_02273	iB_05728		iB_03913	iB_01762			iB_00385	iB_01524	iB_00677
iB_00753	iB_00623	iB_00179	iB_00753	iB_05295	iB_00208	iB_00588	iB_00148	iB_00753	iB_00753	iB_00753	iB_01462	iB_05295	iB_04030	iB_00705		iB_01018	iB_00679	iB_00389	iB_03669	iB_00460	iB_01018	iB_00389	iB_05519	iB_04316	iB_03939	iB_02326	iB_01908			iB_01787			iB_00389	iB_03443	iB_00679
iB_00788	iB_00662	iB_00182	iB_00788	iB_02197	iB_00211	iB_00602	iB_00157	iB_00788	iB_00788	iB_00788	iB_01484	iB_02197	iB_04100	iB_00724		iB_01019	iB_00784	iB_00423	iB_03884	iB_00463	iB_01019	iB_00423	iB_05522	iB_04473	iB_03944	iB_02515				iB_01799			iB_00423	iB_03450	iB_00784
iB_00606	iB_00714	iB_00188	iB_00606	iB_02218	iB_00219	iB_00617	iB_00159	iB_00606	iB_00606	iB_00606	iB_01487	iB_02218	iB_04142	iB_00728		iB_01031	iB_00786	iB_00445	iB_03896	iB_00487	iB_01031	iB_00445	iB_05569	iB_04489	iB_03968	iB_02543				iB_01805			iB_00445	iB_03591	iB_00786
iB_00607	iB_00804	iB_00193	iB_00607	iB_05259	iB_00220	iB_00671	iB_00164	iB_00607	iB_00607	iB_00607	iB_01504	iB_05259	iB_04203	iB_00733		iB_01062	iB_00796	iB_00455	iB_04092	iB_00489	iB_01062	iB_00455	iB_05634	iB_05238	iB_03998	iB_02573				iB_01814			iB_00455	iB_04279	iB_00796
iB_00610	iB_00869	iB_00194	iB_00610	iB_01710	iB_00228	iB_00684	iB_00165	iB_00610	iB_00610	iB_00610	iB_01518	iB_01710	iB_04209	iB_00757		iB_01069	iB_01053	iB_00463	iB_04161	iB_00499	iB_01069	iB_00463	iB_05671	iB_05408	iB_04015	iB_02588				iB_01841			iB_00463	iB_04377	iB_01053
iB_00621	iB_01024	iB_00195	iB_00621	iB_05290	iB_00230	iB_00685	iB_00166	iB_00621	iB_00621	iB_00621	iB_01539	iB_05290	iB_04224	iB_00765		iB_01094	iB_01068	iB_00468	iB_04236	iB_00511	iB_01094	iB_00468	iB_05727	iB_05522	iB_04065	iB_02631				iB_01860			iB_00468	iB_04391	iB_01068
iB_00722	iB_01028	iB_00197	iB_00722	iB_05519	iB_00248	iB_00695	iB_00167	iB_00722	iB_00722	iB_00722	iB_01552	iB_05519	iB_04252	iB_00782		iB_01111	iB_01188	iB_00475	iB_04365	iB_00521	iB_01111	iB_00475	iB_05728	iB_05634	iB_04113	iB_02698				iB_02250			iB_00475	iB_05727	iB_01188
iB_00825	iB_01039	iB_00199	iB_00825	iB_05469	iB_00251	iB_00696	iB_00168	iB_00825	iB_00825	iB_00825	iB_01594	iB_05469	iB_04302	iB_00864		iB_01172	iB_01307	iB_00482	iB_05259	iB_00548	iB_01172	iB_00482			iB_04121	iB_02724				iB_02417			iB_00482	iB_00007	iB_01307
iB_00731	iB_01050	iB_00206	iB_00731	iB_03512	iB_00255	iB_00704	iB_00170	iB_00731	iB_00731	iB_00731	iB_01620	iB_03512	iB_04409	iB_00872		iB_01173	iB_01453	iB_00488	iB_05397	iB_00552	iB_01173	iB_00488			iB_04391	iB_02913				iB_02481			iB_00488	iB_00144	iB_01453
iB_00780	iB_01243	iB_00207	iB_00780	iB_03553	iB_00259	iB_00729	iB_00178	iB_00780	iB_00780	iB_00780	iB_01665	iB_03553	iB_04471	iB_00886		iB_01185	iB_01544	iB_00497	iB_05547	iB_00555	iB_01185	iB_00497			iB_04476	iB_02917				iB_02495			iB_00497	iB_00186	iB_01544
iB_01531	iB_01329	iB_00209	iB_01531	iB_02517	iB_00262	iB_00730	iB_00181	iB_01531	iB_01531	iB_01531	iB_01666	iB_02517	iB_04474	iB_00887		iB_01187	iB_01725	iB_00499	iB_00077	iB_00589	iB_01187	iB_00499			iB_05272	iB_03398				iB_02570			iB_00499	iB_00243	iB_01725
iB_01562	iB_01378	iB_00210	iB_01562	iB_03871	iB_00263	iB_00769	iB_00186	iB_01562	iB_01562	iB_01562	iB_01691	iB_03871	iB_05209	iB_00979		iB_01205	iB_01733	iB_00514	iB_00091	iB_00592	iB_01205	iB_00514			iB_05522	iB_03403				iB_02599			iB_00514	iB_00366	iB_01733
iB_01582	iB_01391	iB_00212	iB_01582	iB_03987	iB_00264	iB_00771	iB_00187	iB_01582	iB_01582	iB_01582	iB_01700	iB_03987	iB_05252	iB_01021		iB_01206	iB_01805	iB_00531	iB_00143	iB_00595	iB_01206	iB_00531			iB_05728	iB_03419				iB_02617			iB_00531	iB_00369	iB_01805
iB_01528	iB_01459	iB_00215	iB_01528	iB_04253	iB_00271	iB_00784	iB_00189	iB_01528	iB_01528	iB_01528	iB_01730	iB_04253	iB_05290	iB_01082		iB_01214	iB_01859	iB_00548	iB_00189	iB_00598	iB_01214	iB_00548				iB_03476				iB_02658			iB_00548	iB_00372	iB_01859
iB_01537	iB_01517	iB_00216	iB_01537	iB_04165	iB_00279	iB_00786	iB_00196	iB_01537	iB_01537	iB_01537	iB_01733	iB_04165	iB_05308	iB_01089		iB_01217	iB_01945	iB_00549	iB_00247	iB_00599	iB_01217	iB_00549				iB_03487				iB_02847			iB_00549	iB_00378	iB_01945
iB_01571	iB_01519	iB_00217	iB_01571	iB_04178	iB_00280	iB_00794	iB_00202	iB_01571	iB_01571	iB_01571	iB_01740	iB_04178	iB_05337	iB_01105		iB_01220	iB_01980	iB_00555	iB_00438	iB_00603	iB_01220	iB_00555				iB_03496				iB_02860			iB_00555	iB_00463	iB_01980
iB_01668	iB_01550	iB_00221	iB_01668	iB_02645	iB_00301	iB_00800	iB_00203	iB_01668	iB_01668	iB_01668	iB_01778	iB_02645	iB_05340	iB_01107		iB_01230	iB_02195	iB_00557	iB_00449	iB_00613	iB_01230	iB_00557				iB_03525				iB_02889			iB_00557	iB_00510	iB_02195
iB_01493	iB_01762	iB_00222	iB_01493	iB_02682	iB_00303	iB_00802	iB_00218	iB_01493	iB_01493	iB_01493	iB_01812	iB_02682	iB_05405	iB_01159		iB_01283	iB_02260	iB_00573	iB_00619	iB_00619	iB_01283	iB_00573				iB_03560				iB_02912			iB_00573	iB_00600	iB_02260
iB_01682	iB_01787	iB_00223	iB_01682	iB_05719	iB_00308	iB_00806	iB_00227	iB_01682	iB_01682	iB_01682	iB_01813	iB_05719	iB_05647	iB_01192		iB_01289	iB_02278	iB_00585	iB_00664	iB_00638	iB_01289	iB_00585				iB_03581				iB_03383			iB_00585	iB_00638	iB_02278
iB_03390	iB_01799	iB_00225	iB_03390	iB_05648	iB_00319	iB_00808	iB_00235	iB_03390	iB_03390	iB_03390	iB_01823	iB_05648	iB_05659	iB_01199		iB_01292	iB_02339	iB_00633	iB_00752	iB_00640	iB_01292	iB_00633				iB_03586				iB_03504			iB_00633	iB_00685	iB_02339
iB_03491	iB_01805	iB_00229	iB_03491	iB_05685	iB_00323	iB_00812	iB_00237	iB_03491	iB_03491	iB_03491	iB_01830	iB_05685	iB_05664	iB_01252		iB_01303	iB_02393	iB_00638	iB_00754	iB_00647	iB_01303	iB_00638				iB_03619				iB_03511			iB_00638	iB_00705	iB_02393
iB_04154	iB_01814	iB_00231	iB_04154	iB_04489	iB_00324	iB_00817	iB_00243	iB_04154	iB_04154	iB_04154	iB_01842	iB_04489	iB_00012	iB_01261		iB_01306	iB_02397	iB_00666	iB_01156	iB_00666	iB_01306	iB_00666				iB_03635				iB_03525			iB_00666	iB_00733	iB_02397
iB_04162	iB_01841	iB_00232	iB_04162	iB_00022	iB_00336	iB_00821	iB_00250	iB_04162	iB_04162	iB_04162	iB_01858	iB_00022	iB_00077	iB_01274		iB_01326	iB_02517	iB_00671	iB_01193	iB_00670	iB_01326	iB_00671				iB_03648				iB_03549			iB_00671	iB_00757	iB_02517
iB_04192	iB_01860	iB_00238	iB_04192	iB_00016	iB_00342	iB_00827	iB_00253	iB_04192	iB_04192	iB_04192	iB_01860	iB_00016	iB_00089	iB_01284		iB_01344	iB_02534	iB_00680	iB_01303	iB_00677	iB_01344	iB_00680				iB_03690				iB_03570			iB_00680	iB_00794	iB_02534
iB_00053	iB_02250	iB_00239	iB_00053	iB_00045	iB_00343	iB_00828	iB_00257	iB_00053	iB_00053	iB_00053	iB_01980	iB_00045	iB_00132	iB_01307		iB_01359	iB_02541	iB_00685	iB_01313	iB_00679	iB_01359	iB_00685				iB_03750				iB_03603			iB_00685	iB_00797	iB_02541
iB_01431	iB_02417	iB_00240	iB_01431	iB_00052	iB_00344	iB_00868	iB_00268	iB_01431	iB_01431	iB_01431	iB_02113	iB_00052	iB_00170	iB_01319		iB_01360	iB_02617	iB_00696	iB_01325	iB_00733	iB_01360	iB_00696				iB_03800				iB_03621			iB_00696	iB_00812	iB_02617
iB_01456	iB_02481	iB_00241	iB_01456	iB_00081	iB_00347	iB_00875	iB_00281	iB_01456	iB_01456	iB_01456	iB_02140	iB_00081	iB_00204	iB_01324		iB_01395	iB_02618	iB_00705	iB_01360	iB_00734	iB_01395	iB_00705				iB_03821				iB_03691			iB_00705	iB_00826	iB_02618
iB_01467	iB_02495	iB_00245	iB_01467	iB_00067	iB_00348	iB_00885	iB_00282	iB_01467	iB_01467	iB_01467	iB_02185	iB_00067	iB_00248	iB_01351		iB_01397	iB_02855	iB_00714	iB_01556	iB_00743	iB_01397	iB_00714				iB_03829				iB_03695			iB_00714	iB_00827	iB_02855
iB_01820	iB_02570	iB_00252	iB_01820	iB_00089	iB_00352	iB_00895	iB_00289	iB_01820	iB_01820	iB_01820	iB_02195	iB_00089	iB_00456	iB_01371		iB_01422	iB_03457	iB_00729	iB_01931	iB_00803	iB_01422	iB_00729				iB_03831				iB_03739			iB_00729	iB_01006	iB_03457
iB_01807	iB_02599	iB_00254	iB_01807	iB_00108	iB_00365	iB_00903	iB_00290	iB_01807	iB_01807	iB_01807	iB_02198	iB_00108	iB_00541	iB_01373		iB_01466	iB_03504	iB_00754	iB_02429	iB_00826	iB_01466	iB_00754				iB_03844				iB_03740			iB_00754	iB_01078	iB_03504
iB_01879	iB_02617	iB_00256	iB_01879	iB_00120	iB_00371	iB_00907	iB_00291	iB_01879	iB_01879	iB_01879	iB_02218	iB_00120	iB_00543	iB_01389		iB_01507	iB_03576	iB_00794	iB_02563	iB_00874	iB_01507	iB_00794				iB_03857				iB_03790			iB_00794	iB_01173	iB_03576
iB_01793	iB_02658	iB_00261	iB_01793	iB_00112	iB_00384	iB_00912	iB_00300	iB_01793	iB_01793	iB_01793	iB_02223	iB_00112	iB_00567	iB_01430		iB_01524	iB_03709	iB_00796	iB_02707	iB_00881	iB_01524	iB_00796				iB_03887				iB_04075			iB_00796	iB_01194	iB_03709
iB_01882	iB_02847	iB_00265	iB_01882	iB_00116	iB_00387	iB_00920	iB_00316	iB_01882	iB_01882	iB_01882	iB_02226	iB_00116	iB_00596	iB_01432		iB_01526	iB_03831	iB_00826	iB_02847	iB_00894	iB_01526	iB_00826				iB_03913				iB_04078			iB_00826	iB_01220	iB_03831
iB_01857	iB_02860	iB_00266	iB_01857	iB_00159	iB_00388	iB_00921	iB_00320	iB_01857	iB_01857	iB_01857	iB_02229	iB_00159	iB_00614	iB_01503		iB_01532	iB_03960	iB_00827	iB_02911	iB_00913	iB_01532	iB_00827				iB_03998				iB_04144			iB_00827	iB_01284	iB_03960
iB_01872	iB_02889	iB_00267	iB_01872	iB_00095	iB_00391	iB_00952	iB_00321	iB_01872	iB_01872	iB_01872	iB_02248	iB_00095	iB_00628	iB_01534		iB_01556	iB_04120	iB_00832	iB_03577	iB_00914	iB_01556	iB_00832				iB_04153				iB_04149			iB_00832	iB_01483	iB_04120
iB_00031	iB_02912	iB_00270	iB_00031	iB_00096	iB_00392	iB_00964	iB_00322	iB_00031	iB_00031	iB_00031	iB_02249	iB_00096	iB_00708	iB_01551		iB_01566	iB_04177	iB_00875	iB_03905	iB_00969	iB_01566	iB_00875				iB_04216				iB_04177			iB_00875	iB_01530	iB_04177
iB_01796	iB_03383	iB_00273	iB_01796	iB_00388	iB_00412	iB_00972	iB_00328	iB_01796	iB_01796	iB_01796	iB_02250	iB_00388	iB_00963	iB_01554		iB_01581	iB_04318	iB_00881	iB_03956	iB_00977	iB_01581	iB_00881				iB_04316				iB_04318			iB_00881	iB_01560	iB_04318
iB_03754	iB_03504	iB_00275	iB_03754	iB_00576	iB_00424	iB_00973	iB_00334	iB_03754	iB_03754	iB_03754	iB_02258	iB_00576	iB_01023	iB_01585		iB_01584	iB_04332	iB_00907	iB_04029	iB_00994	iB_01584	iB_00907				iB_04483				iB_04403			iB_00907	iB_01669	iB_04332
iB_03776	iB_03511	iB_00276	iB_03776	iB_00087	iB_00428	iB_00980	iB_00338	iB_03776	iB_03776	iB_03776	iB_02260	iB_00087	iB_01087	iB_01606		iB_01586	iB_04342	iB_00921	iB_04504	iB_01003	iB_01586	iB_00921				iB_05264				iB_04450			iB_00921	iB_01865	iB_04342
iB_00026	iB_03525	iB_00277	iB_00026	iB_00152	iB_00432	iB_01002	iB_00356	iB_00026	iB_00026	iB_00026	iB_02311	iB_00152	iB_01161	iB_01677		iB_01588	iB_04367	iB_00952	iB_05209	iB_01006	iB_01588	iB_00952				iB_05304				iB_04489			iB_00952	iB_01866	iB_04367
iB_00055	iB_03549	iB_00278	iB_00055	iB_00171	iB_00446	iB_01044	iB_00358	iB_00055	iB_00055	iB_00055	iB_02339	iB_00171	iB_01421	iB_01708		iB_01617	iB_05204	iB_00992	iB_00173	iB_01017	iB_01617	iB_00992				iB_05326				iB_04495			iB_00992	iB_01908	iB_05204
iB_00063	iB_03570	iB_00284	iB_00063	iB_00504	iB_00450	iB_01053	iB_00362	iB_00063	iB_00063	iB_00063	iB_02371	iB_00504	iB_01625	iB_01718		iB_01680	iB_05217	iB_01003	iB_01250	iB_01020	iB_01680	iB_01003				iB_05473				iB_05221			iB_01003	iB_01973	iB_05217
iB_00011	iB_03603	iB_00285	iB_00011	iB_00518	iB_00469	iB_01078	iB_00363	iB_00011	iB_00011	iB_00011	iB_02384	iB_00518	iB_01638	iB_01755		iB_01687	iB_05251	iB_01006	iB_02297	iB_01027	iB_01687	iB_01006				iB_05494				iB_05353			iB_01006	iB_02209	iB_05251
iB_00930	iB_03621	iB_00286	iB_00930	iB_00178	iB_00474	iB_01097	iB_00366	iB_00930	iB_00930	iB_00930	iB_02393	iB_00178	iB_01748	iB_01833		iB_01697	iB_05263	iB_01023	iB_05502	iB_01030	iB_01697	iB_01023				iB_05542				iB_05421			iB_01023	iB_02220	iB_05263
iB_00950	iB_03691	iB_00296	iB_00950	iB_00198	iB_00477	iB_01113	iB_00368	iB_00950	iB_00950	iB_00950	iB_02402	iB_00198	iB_01775	iB_01843		iB_01701	iB_05268	iB_01027	iB_00038	iB_01036	iB_01701	iB_01027				iB_05626				iB_05543			iB_01027	iB_02275	iB_05268
iB_01652	iB_03695	iB_00297	iB_01652	iB_00324	iB_00491	iB_01114	iB_00369	iB_01652	iB_01652	iB_01652	iB_02439	iB_00324	iB_01908	iB_01852		iB_01702	iB_05295	iB_01078	iB_00709	iB_01067	iB_01702	iB_01078				iB_05637				iB_05551			iB_01078	iB_02344	iB_05295
iB_01675	iB_03739	iB_00298	iB_01675	iB_00450	iB_00540	iB_01147	iB_00370	iB_01675	iB_01675	iB_01675	iB_02448	iB_00450	iB_02419	iB_01875		iB_01705	iB_05542	iB_01085	iB_01315	iB_01106	iB_01705	iB_01085				iB_05697				iB_05607			iB_01085	iB_02498	iB_05542
iB_01610	iB_03740	iB_00299	iB_01610	iB_01084	iB_00542	iB_01156	iB_00372	iB_01610	iB_01610	iB_01610	iB_02480	iB_01084	iB_02434	iB_01941		iB_01707	iB_05612	iB_01087	iB_02510	iB_01135	iB_01707	iB_01087								iB_00006			iB_01087	iB_02513	iB_05612
iB_01640	iB_03790	iB_00305	iB_01640	iB_01032	iB_00543	iB_01175	iB_00376	iB_01640	iB_01640	iB_01640	iB_02502	iB_01032	iB_02501	iB_01960		iB_01725	iB_00503	iB_01097	iB_03840	iB_01136	iB_01725	iB_01097								iB_01100			iB_01097	iB_02548	iB_00503
iB_01709	iB_04075	iB_00306	iB_01709	iB_01095	iB_00553	iB_01180	iB_00378	iB_01709	iB_01709	iB_01709	iB_02518	iB_01095	iB_02917	iB_01968		iB_01726	iB_00511	iB_01111	iB_04297	iB_01167	iB_01726	iB_01111								iB_01225			iB_01111	iB_02588	iB_00511
iB_01639	iB_04078	iB_00310	iB_01639	iB_00561	iB_00559	iB_01181	iB_00379	iB_01639	iB_01639	iB_01639	iB_02570	iB_00561	iB_03370	iB_01981		iB_01757	iB_00674	iB_01113	iB_05214	iB_01188	iB_01757	iB_01113								iB_01735			iB_01113	iB_02681	iB_00674
iB_03656	iB_04144	iB_00312	iB_03656	iB_00553	iB_00561	iB_01196	iB_00385	iB_03656	iB_03656	iB_03656	iB_02600	iB_00553	iB_03377	iB_02190		iB_01770	iB_00686	iB_01114	iB_05626	iB_01193	iB_01770	iB_01114								iB_02227			iB_01114	iB_02698	iB_00686
iB_03873	iB_04149	iB_00313	iB_03873	iB_01019	iB_00564	iB_01197	iB_00389	iB_03873	iB_03873	iB_03873	iB_02618	iB_01019	iB_03396	iB_02197		iB_01794	iB_00688	iB_01135		iB_01194	iB_01794	iB_01135								iB_02311			iB_01135	iB_02726	iB_00688
iB_03836	iB_04177	iB_00314	iB_03836	iB_01011	iB_00565	iB_01200	iB_00390	iB_03836	iB_03836	iB_03836	iB_02631	iB_01011	iB_03397	iB_02205		iB_01920	iB_00817	iB_01136		iB_01236	iB_01840	iB_01136								iB_02339			iB_01136	iB_02906	iB_00817
iB_04099	iB_04318	iB_00315	iB_04099	iB_01161	iB_00567	iB_01209	iB_00397	iB_04099	iB_04099	iB_04099	iB_02653	iB_01161	iB_03405	iB_02207		iB_01982	iB_00874	iB_01159		iB_01239	iB_01920	iB_01159								iB_02343			iB_01159	iB_02918	iB_00874
iB_04125	iB_04403	iB_00318	iB_04125	iB_01031	iB_00574	iB_01210	iB_00398	iB_04125	iB_04125	iB_04125	iB_02656	iB_01031	iB_03450	iB_02209		iB_02201	iB_01028	iB_01161		iB_01256	iB_01982	iB_01161								iB_02412			iB_01161	iB_03403	iB_01028
iB_04411	iB_04450	iB_00326	iB_04411	iB_01069	iB_00576	iB_01211	iB_00399	iB_04411	iB_04411	iB_04411	iB_02657	iB_01069	iB_03460	iB_02210		iB_02213	iB_01091	iB_01167		iB_01257	iB_02201	iB_01167								iB_02542			iB_01167	iB_03444	iB_01091
iB_01233	iB_04489	iB_00329	iB_01166	iB_01082	iB_00577	iB_01212	iB_00403	iB_01166	iB_01166	iB_01233	iB_02664	iB_01082	iB_03484	iB_02248		iB_02218	iB_01355	iB_01172		iB_01273	iB_02213	iB_01172								iB_02591			iB_01172	iB_03487	iB_01355
iB_00237	iB_05221	iB_00330	iB_01922	iB_01172	iB_00578	iB_01215	iB_00404	iB_01922	iB_01922	iB_00237	iB_02668	iB_01172	iB_03601	iB_02251		iB_02262	iB_01429	iB_01173		iB_01276	iB_02218	iB_01173								iB_02913			iB_01173	iB_03594	iB_01429
iB_01036	iB_05353	iB_00332	iB_01824	iB_01173	iB_00579	iB_01221	iB_00411	iB_01824	iB_01824	iB_01036	iB_02859	iB_01173	iB_03611	iB_02253		iB_02263	iB_01459	iB_01185		iB_01308	iB_02262	iB_01185								iB_05235			iB_01185	iB_03619	iB_01459
iB_01299	iB_05421	iB_00333	iB_02204	iB_00615	iB_00590	iB_01222	iB_00419	iB_02204	iB_02204	iB_01299	iB_02860	iB_00615	iB_03649	iB_02350		iB_02268	iB_01461	iB_01194		iB_01346	iB_02263	iB_01194								iB_05387			iB_01194	iB_03666	iB_01461
iB_01385	iB_05543	iB_00340	iB_05683	iB_00627	iB_00596	iB_01237	iB_00438	iB_05683	iB_05683	iB_01385	iB_02869	iB_00627	iB_03667	iB_02384		iB_02280	iB_01517	iB_01197		iB_01349	iB_02268	iB_01197								iB_05547			iB_01197	iB_03939	iB_01517
iB_01643	iB_05551	iB_00341	iB_02611	iB_00578	iB_00597	iB_01250	iB_00440	iB_02611	iB_02611	iB_01643	iB_03395	iB_00578	iB_03669	iB_02439		iB_02286	iB_01839	iB_01200		iB_01450	iB_02280	iB_01200								iB_05633			iB_01200	iB_04232	iB_01839
iB_00985	iB_05607	iB_00345	iB_05560	iB_00579	iB_00599	iB_01281	iB_00441	iB_05560	iB_05560	iB_00985	iB_03398	iB_00579	iB_03675	iB_02441		iB_02293	iB_01846	iB_01206		iB_01452	iB_02286	iB_01206											iB_01206	iB_04271	iB_01846
iB_00125	iB_00006	iB_00346	iB_01965	iB_00469	iB_00614	iB_01302	iB_00445	iB_01965	iB_01965	iB_00125	iB_03401	iB_00469	iB_03683	iB_02450		iB_02306	iB_01906	iB_01209		iB_01461	iB_02293	iB_01209											iB_01209	iB_04273	iB_01906
iB_00202	iB_01100	iB_00349	iB_01294	iB_00220	iB_00615	iB_01313	iB_00455	iB_01294	iB_01294	iB_00202	iB_03495	iB_00220	iB_03756	iB_02533		iB_02312	iB_02311	iB_01220		iB_01470	iB_02306	iB_01220											iB_01220	iB_04421	iB_02311
iB_02596	iB_01225	iB_00351	iB_00385	iB_00228	iB_00627	iB_01315	iB_00456	iB_00385	iB_00385	iB_02596	iB_03513	iB_00228	iB_03838	iB_02584		iB_02326	iB_02371	iB_01221		iB_01477	iB_02312	iB_01221											iB_01221	iB_04480	iB_02371
iB_01059	iB_01735	iB_00353	iB_00495	iB_01187	iB_00628	iB_01318	iB_00457	iB_00495	iB_00495	iB_01059	iB_03576	iB_01187	iB_03861	iB_02606		iB_02327	iB_02674	iB_01222		iB_01491	iB_02326	iB_01222											iB_01222	iB_04494	iB_02674
iB_02842	iB_02227	iB_00354	iB_00762	iB_00565	iB_00641	iB_01321	iB_00458	iB_00762	iB_00762	iB_02842	iB_03579	iB_00565	iB_03900	iB_02625		iB_02340	iB_03549	iB_01230		iB_01505	iB_02327	iB_01230											iB_01230	iB_05237	iB_03549
iB_02921	iB_02311	iB_00355	iB_00823	iB_00667	iB_00642	iB_01325	iB_00459	iB_00823	iB_00823	iB_02921	iB_03580	iB_00667	iB_03910	iB_02631		iB_02370	iB_03774	iB_01237		iB_01518	iB_02340	iB_01237											iB_01237	iB_05292	iB_03774
iB_04352	iB_02339	iB_00359	iB_04235	iB_00659	iB_00644	iB_01328	iB_00460	iB_04235	iB_04235	iB_04352	iB_03595	iB_00659	iB_03911	iB_02682		iB_02407	iB_04227	iB_01252		iB_01539	iB_02370	iB_01252											iB_01252	iB_05302	iB_04227
iB_03826	iB_02343	iB_00360	iB_00686	iB_01283	iB_00645	iB_01331	iB_00462	iB_00686	iB_00686	iB_03826	iB_03599	iB_01283	iB_03932	iB_02692		iB_02437	iB_04234	iB_01281		iB_01544	iB_02407	iB_01281											iB_01281	iB_05517	iB_04234
iB_01184	iB_02412	iB_00361	iB_00560	iB_01185	iB_00654	iB_01343	iB_00463	iB_00560	iB_00560	iB_01184	iB_03604	iB_01185	iB_04001	iB_02698		iB_02451	iB_00044	iB_01284		iB_01602	iB_02437	iB_01284											iB_01284	iB_05543	iB_00044
iB_01203	iB_02542	iB_00364	iB_01342	iB_01062	iB_00659	iB_01345	iB_00467	iB_01342	iB_01342	iB_01203	iB_03606	iB_01062	iB_04007	iB_02724		iB_02476	iB_00459	iB_01331		iB_01614	iB_02451	iB_01331											iB_01331	iB_05586	iB_00459
iB_02321	iB_02913	iB_00380	iB_01884	iB_01075	iB_00661	iB_01355	iB_00472	iB_01884	iB_01884	iB_02321	iB_03627	iB_01075	iB_04008	iB_02726		iB_02482	iB_00588	iB_01346		iB_01665	iB_02476	iB_01346											iB_01346	iB_05664	iB_00588
iB_02873	iB_05235	iB_00381	iB_01704	iB_01018	iB_00665	iB_01365	iB_00475	iB_01704	iB_01704	iB_02873	iB_03645	iB_01018	iB_04022	iB_02893		iB_02493	iB_00743	iB_01359		iB_01717	iB_02482	iB_01359											iB_01359	iB_05671	iB_00743
iB_00370	iB_05387	iB_00382	iB_03752	iB_01093	iB_00667	iB_01374	iB_00476	iB_03752	iB_03752	iB_00370	iB_03646	iB_01093	iB_04191	iB_02900		iB_02515	iB_01226	iB_01440		iB_01733	iB_02493	iB_01440											iB_01440	iB_05673	iB_01226
iB_02397	iB_05547	iB_00383	iB_00929	iB_01048	iB_00668	iB_01394	iB_00483	iB_00929	iB_00929	iB_02397	iB_03648	iB_01048	iB_04317	iB_02913		iB_02519	iB_01861	iB_01473		iB_01743	iB_02515	iB_01473											iB_01473	iB_05728	iB_01861
iB_00250	iB_05633	iB_00393	iB_00975	iB_00597	iB_00669	iB_01428	iB_00487	iB_00975	iB_00975	iB_00250	iB_03652	iB_00597	iB_04454	iB_02927		iB_02520	iB_02266	iB_01483		iB_01745	iB_02519	iB_01483											iB_01483	iB_02268	iB_02266
iB_00399	iB_00008	iB_00394	iB_03608	iB_01008	iB_00676	iB_01429	iB_00488	iB_03608	iB_03608	iB_00399	iB_03653	iB_01008	iB_04461	iB_03418		iB_02543	iB_02505	iB_01505		iB_01776	iB_02520	iB_01505											iB_01505	iB_02840	iB_02505
iB_01645	iB_00012	iB_00396	iB_04084	iB_01111	iB_00689	iB_01443	iB_00489	iB_04084	iB_04084	iB_01645	iB_03685	iB_01111	iB_04488	iB_03469		iB_02548	iB_02556	iB_01515		iB_01813	iB_02543	iB_01515											iB_01515		iB_02556
iB_03457	iB_00022	iB_00400	iB_02249	iB_01292	iB_00690	iB_01462	iB_00495	iB_02249	iB_02249	iB_03457	iB_03695	iB_01292	iB_05381	iB_03476		iB_02555	iB_02631	iB_01524		iB_01834	iB_02548	iB_01524											iB_01524		iB_02631
iB_01804	iB_00025	iB_00402	iB_02518	iB_01307	iB_00697	iB_01473	iB_00496	iB_02518	iB_02518	iB_01804	iB_03701	iB_01307	iB_05466	iB_03487		iB_02582	iB_02668	iB_01614		iB_01835	iB_02555	iB_01614											iB_01614		iB_02668
iB_00807	iB_00028	iB_00405	iB_05550	iB_00733	iB_00708	iB_01487	iB_00499	iB_05550	iB_05550	iB_00807	iB_03709	iB_00733	iB_00088	iB_03530		iB_02588	iB_02859	iB_01664		iB_01846	iB_02582	iB_01664											iB_01664		iB_02859
iB_00620	iB_00032	iB_00406	iB_05580	iB_00838	iB_00712	iB_01504	iB_00501	iB_05580	iB_05580	iB_00620	iB_03790	iB_00838	iB_00108	iB_03560		iB_02604	iB_03493	iB_01669		iB_01859	iB_02588	iB_01669											iB_01669		iB_03493
iB_00791	iB_00037	iB_00407	iB_02869	iB_01320	iB_00718	iB_01515	iB_00503	iB_02869	iB_02869	iB_00791	iB_03806	iB_01320	iB_00152	iB_03564		iB_02605	iB_03581	iB_01684		iB_01861	iB_02604	iB_01684											iB_01684		iB_03581
iB_00849	iB_00041	iB_00408	iB_00004	iB_01204	iB_00724	iB_01516	iB_00504	iB_00004	iB_00004	iB_00849	iB_03821	iB_01204	iB_00168	iB_03654		iB_02610	iB_03845	iB_01705		iB_01891	iB_02605	iB_01705											iB_01705		iB_03845
iB_00253	iB_00067	iB_00409	iB_01487	iB_01206	iB_00725	iB_01530	iB_00511	iB_01487	iB_01487	iB_00253	iB_03857	iB_01206	iB_00180	iB_03681		iB_02621	iB_05246	iB_01706		iB_01903	iB_02610	iB_01706											iB_01706		iB_05246
iB_00906	iB_00074	iB_00415	iB_01740	iB_01319	iB_00728	iB_01536	iB_00512	iB_01740	iB_01740	iB_00906	iB_03871	iB_01319	iB_00186	iB_03685		iB_02643	iB_05352	iB_01707		iB_01945	iB_02621	iB_01707											iB_01707		iB_05352
iB_00961	iB_00083	iB_00416	iB_01842	iB_01217	iB_00736	iB_01542	iB_00514	iB_01842	iB_01842	iB_00961	iB_03886	iB_01217	iB_00196	iB_03692		iB_02661	iB_02682	iB_01718		iB_01977	iB_02643	iB_01718											iB_01718		iB_02682
iB_01311	iB_00101	iB_00417	iB_00973	iB_01360	iB_00737	iB_01549	iB_00518	iB_00973	iB_00973	iB_01311	iB_03888	iB_01360	iB_00211	iB_03699		iB_02665	iB_00555	iB_01722		iB_02083	iB_02661	iB_01722											iB_01722		iB_00555
iB_00458	iB_00119	iB_00418	iB_01730	iB_00864	iB_00740	iB_01552	iB_00521	iB_01730	iB_01730	iB_00458	iB_03898	iB_00864	iB_00358	iB_03705		iB_02693	iB_03511	iB_01726		iB_02185	iB_02665	iB_01726											iB_01726		iB_03511
iB_00739	iB_00123	iB_00421	iB_03627	iB_00757	iB_00764	iB_01560	iB_00530	iB_03627	iB_03627	iB_00739	iB_03907	iB_00757	iB_00424	iB_03708		iB_02697	iB_00595	iB_01732		iB_02195	iB_02693	iB_01732											iB_01732
iB_03983	iB_00133	iB_00425	iB_04129	iB_00770	iB_00765	iB_01576	iB_00531	iB_04129	iB_04129	iB_03983	iB_03930	iB_00770	iB_00450	iB_03810		iB_02711	iB_01698	iB_01737		iB_02209	iB_02697	iB_01737											iB_01737
iB_01026	iB_00143	iB_00426	iB_02502	iB_01344	iB_00767	iB_01594	iB_00534	iB_02502	iB_02502	iB_01026	iB_03960	iB_01344	iB_00518	iB_03813		iB_02717	iB_03829	iB_01742		iB_02218	iB_02711	iB_01742											iB_01742
iB_01066	iB_00144	iB_00427	iB_02656	iB_00783	iB_00770	iB_01618	iB_00541	iB_02656	iB_02656	iB_01066	iB_03982	iB_00783	iB_00540	iB_03833		iB_02858	iB_04047	iB_01762		iB_02238	iB_02717	iB_01762											iB_01762
iB_00268	iB_00156	iB_00429	iB_01980	iB_00797	iB_00778	iB_01620	iB_00548	iB_01980	iB_01980	iB_00268	iB_04042	iB_00797	iB_00553	iB_03844		iB_02859	iB_00875	iB_01776		iB_02275	iB_02858	iB_01776											iB_01776
iB_03639	iB_00159	iB_00431	iB_01321	iB_00725	iB_00782	iB_01635	iB_00552	iB_01321	iB_01321	iB_03639	iB_04075	iB_00725	iB_00578	iB_03850		iB_02881	iB_03413	iB_01777		iB_02276	iB_02859	iB_01777											iB_01777
iB_01460	iB_00166	iB_00433	iB_05338	iB_00737	iB_00783	iB_01636	iB_00555	iB_05338	iB_05338	iB_01460	iB_04120	iB_00737	iB_00633	iB_03857		iB_02914	iB_00514	iB_01810		iB_02287	iB_02880	iB_01810											iB_01810
iB_02378	iB_00168	iB_00435	iB_00467	iB_01199	iB_00787	iB_01644	iB_00560	iB_00467	iB_00467	iB_02378	iB_04129	iB_01199	iB_00664	iB_03897		iB_02934	iB_00531	iB_01815		iB_02288	iB_02881	iB_01815											iB_01815
iB_00483	iB_00178	iB_00436	iB_00563	iB_00642	iB_00793	iB_01657	iB_00572	iB_00563	iB_00563	iB_00483	iB_04134	iB_00642	iB_00712	iB_03899		iB_02937	iB_00557	iB_01822		iB_02289	iB_02914	iB_01822											iB_01822
iB_01777	iB_00186	iB_00439	iB_01552	iB_00740	iB_00803	iB_01659	iB_00575	iB_01552	iB_01552	iB_01777	iB_04169	iB_00740	iB_00718	iB_03909		iB_02939	iB_00592	iB_01840		iB_02295	iB_02934	iB_01840											iB_01840
iB_00122	iB_00187	iB_00442	iB_01484	iB_00992	iB_00824	iB_01664	iB_00589	iB_01484	iB_01484	iB_00122	iB_04316	iB_00992	iB_00737	iB_03913		iB_03378	iB_00807	iB_01844		iB_02297	iB_02937	iB_01844											iB_01844
iB_00682	iB_00213	iB_00443	iB_00903	iB_00937	iB_00830	iB_01666	iB_00592	iB_00903	iB_00903	iB_00682	iB_04384	iB_00937	iB_00755	iB_03939		iB_03398	iB_00832	iB_01856		iB_02335	iB_02939	iB_01856											iB_01856
iB_00925	iB_00226	iB_00444	iB_01666	iB_01836	iB_00833	iB_01669	iB_00595	iB_01666	iB_01666	iB_00925	iB_04393	iB_01836	iB_00764	iB_04011		iB_03403	iB_00886	iB_01868		iB_02402	iB_03378	iB_01868											iB_01868
iB_00936	iB_00227	iB_00451	iB_03599	iB_01908	iB_00838	iB_01691	iB_00598	iB_03599	iB_03599	iB_00936	iB_05206	iB_01908	iB_00787	iB_04046		iB_03474	iB_00921	iB_01874		iB_02409	iB_03398	iB_01874											iB_01874
iB_00036	iB_00243	iB_00464	iB_03645	iB_03697	iB_00847	iB_01700	iB_00600	iB_03645	iB_03645	iB_00036	iB_05235	iB_03697	iB_00824	iB_04121		iB_03480	iB_01343	iB_01886		iB_02420	iB_03403	iB_01886											iB_01886
iB_00019	iB_00257	iB_00465	iB_03646	iB_05531	iB_00864	iB_01703	iB_00601	iB_03646	iB_03646	iB_00019	iB_05251	iB_05531	iB_00830	iB_04134		iB_03525	iB_01614	iB_01898		iB_02448	iB_03474	iB_01898											iB_01898
iB_00389	iB_00258	iB_00466	iB_01196	iB_05382	iB_00872	iB_01706	iB_00603	iB_01196	iB_01196	iB_00389	iB_05268	iB_05382	iB_00847	iB_04143		iB_03526	iB_01705	iB_01908		iB_02484	iB_03480	iB_01908											iB_01908
iB_00018	iB_00272	iB_00470	iB_01812	iB_05324	iB_00884	iB_01723	iB_00606	iB_01812	iB_01812	iB_00018	iB_05326	iB_05324	iB_00927	iB_04152		iB_03531	iB_01707	iB_01913		iB_02500	iB_03525	iB_01913											iB_01913
iB_01166	iB_00281	iB_00471	iB_02229	iB_05380	iB_00887	iB_01728	iB_00607	iB_02229	iB_02229	iB_01166	iB_05338	iB_05380	iB_01003	iB_04153		iB_03557	iB_01718	iB_01918		iB_02503	iB_03526	iB_01918											iB_01918
iB_01922	iB_00282	iB_00473	iB_02198	iB_03633	iB_00889	iB_01730	iB_00610	iB_02198	iB_02198	iB_01922	iB_05343	iB_03633	iB_01008	iB_04180		iB_03581	iB_01723	iB_01924		iB_02512	iB_03531	iB_01924											iB_01924
iB_01824	iB_00289	iB_00478	iB_05682	iB_05349	iB_00893	iB_01731	iB_00613	iB_05682	iB_05682	iB_01824	iB_05352	iB_05349	iB_01032	iB_04216		iB_03619	iB_01732	iB_01973		iB_02517	iB_03557	iB_01973											iB_01973
iB_02204	iB_00300	iB_00479	iB_05685	iB_05397	iB_00902	iB_01732	iB_00619	iB_05685	iB_05685	iB_02204	iB_05387	iB_05397	iB_01038	iB_04219		iB_03623	iB_01748	iB_01982		iB_02536	iB_03581	iB_01982											iB_01982
iB_05683	iB_00320	iB_00480	iB_05268	iB_05358	iB_00922	iB_01740	iB_00620	iB_05268	iB_05268	iB_05683	iB_05390	iB_05358	iB_01048	iB_04254		iB_03633	iB_01762	iB_02017		iB_02541	iB_03619	iB_02017											iB_02017
iB_02611	iB_00331	iB_00481	iB_05387	iB_05304	iB_00925	iB_01759	iB_00621	iB_05387	iB_05387	iB_02611	iB_05446	iB_05304	iB_01075	iB_04280		iB_03648	iB_01771	iB_02184		iB_02574	iB_03623	iB_02184											iB_02184
iB_05560	iB_00338	iB_00485	iB_04169	iB_05405	iB_00936	iB_01764	iB_00623	iB_04169	iB_04169	iB_05560	iB_05447	iB_05405	iB_01085	iB_04360		iB_03665	iB_01818	iB_02206		iB_02639	iB_03633	iB_02206											iB_02206
iB_01965	iB_00363	iB_00486	iB_00039	iB_01306	iB_00937	iB_01771	iB_00633	iB_00039	iB_00039	iB_01965	iB_05469	iB_01306	iB_01095	iB_04362		iB_03666	iB_02193	iB_02209		iB_02653	iB_03648	iB_02209											iB_02209
iB_01294	iB_00366	iB_00490	iB_01733	iB_03620	iB_00954	iB_01778	iB_00638	iB_01733	iB_01733	iB_01294	iB_05504	iB_03620	iB_01131	iB_04365		iB_03697	iB_03388	iB_02211		iB_02668	iB_03665	iB_02211											iB_02211
iB_00385	iB_00367	iB_00492	iB_01700	iB_00887	iB_00957	iB_01791	iB_00640	iB_01700	iB_01700	iB_00385	iB_05542	iB_00887	iB_01189	iB_04375		iB_03732	iB_03560	iB_02218		iB_02674	iB_03666	iB_02218											iB_02218
iB_00495	iB_00376	iB_00493	iB_03982	iB_00893	iB_00958	iB_01798	iB_00647	iB_03982	iB_03982	iB_00495	iB_05550	iB_00893	iB_01204	iB_04381		iB_03735	iB_03631	iB_02220		iB_02681	iB_03697	iB_02220											iB_02220
iB_00762	iB_00378	iB_00494	iB_02223	iB_01303	iB_00965	iB_01803	iB_00655	iB_02223	iB_02223	iB_00762	iB_05551	iB_01303	iB_01229	iB_04389		iB_03750	iB_03702	iB_02225		iB_02838	iB_03732	iB_02225											iB_02225
iB_00823	iB_00385	iB_00498	iB_02248	iB_02213	iB_00968	iB_01812	iB_00662	iB_02248	iB_02248	iB_00823	iB_05580	iB_02213	iB_01231	iB_04416		iB_03762	iB_03793	iB_02238		iB_02855	iB_03735	iB_02238											iB_02238
iB_04235	iB_00389	iB_00500	iB_02258	iB_02241	iB_00976	iB_01815	iB_00664	iB_02258	iB_02258	iB_04235	iB_05633	iB_02241	iB_01241	iB_04418		iB_03764	iB_03835	iB_02268		iB_02918	iB_03750	iB_02268											iB_02268
iB_00686	iB_00423	iB_00502	iB_02384	iB_02225	iB_00979	iB_01823	iB_00666	iB_02384	iB_02384	iB_00686	iB_05682	iB_02225	iB_01320	iB_04483		iB_03795	iB_03988	iB_02275		iB_02924	iB_03762	iB_02275											iB_02275
iB_00560	iB_00445	iB_00505	iB_02657	iB_02280	iB_00981	iB_01830	iB_00670	iB_02657	iB_02657	iB_00560	iB_05685	iB_02280	iB_01379	iB_05251		iB_03803	iB_04060	iB_02288		iB_02941	iB_03764	iB_02288											iB_02288
iB_01342	iB_00463	iB_00508	iB_00010	iB_02211	iB_01005	iB_01839	iB_00674	iB_00010	iB_00010	iB_01342		iB_02211	iB_01453	iB_05278		iB_03821	iB_04083	iB_02297		iB_03444	iB_03795	iB_02297											iB_02297
iB_01884	iB_00468	iB_00513	iB_02448	iB_01326	iB_01008	iB_01842	iB_00677	iB_02448	iB_02448	iB_01884		iB_01326	iB_01464	iB_05339		iB_03829	iB_04219	iB_02299		iB_03502	iB_03796	iB_02299											iB_02299
iB_01704	iB_00488	iB_00516	iB_00603	iB_01430	iB_01011	iB_01844	iB_00679	iB_00603	iB_00603	iB_01704		iB_01430	iB_01474	iB_05401		iB_03831	iB_04450	iB_02302		iB_03522	iB_03803	iB_02302											iB_02302
iB_03752	iB_00497	iB_00519	iB_00704	iB_05337	iB_01018	iB_01856	iB_00680	iB_00704	iB_00704	iB_03752		iB_05337	iB_01481	iB_05412		iB_03835	iB_04476	iB_02328		iB_03555	iB_03821	iB_02328											iB_02328
iB_00929	iB_00499	iB_00520	iB_00802	iB_05329	iB_01019	iB_01858	iB_00682	iB_00802	iB_00802	iB_00929		iB_05329	iB_01483	iB_05442		iB_03859	iB_04489	iB_02329		iB_03577	iB_03829	iB_02329											iB_02329
iB_00975	iB_00531	iB_00522	iB_03395	iB_01466	iB_01021	iB_01864	iB_00686	iB_03395	iB_03395	iB_00975		iB_01466	iB_01484	iB_05461		iB_03867	iB_05272	iB_02334		iB_03595	iB_03831	iB_02334											iB_02334
iB_03608	iB_00548	iB_00523	iB_02113	iB_01481	iB_01030	iB_01865	iB_00688	iB_02113	iB_02113	iB_03608		iB_01481	iB_01601	iB_05473		iB_03881	iB_00083	iB_02344		iB_03702	iB_03835	iB_02344											iB_02344
iB_04084	iB_00549	iB_00525	iB_00032	iB_05318	iB_01031	iB_01868	iB_00705	iB_00032	iB_00032	iB_04084		iB_05318	iB_01613	iB_05482		iB_03886	iB_00169	iB_02370		iB_03709	iB_03859	iB_02370											iB_02370
iB_00476	iB_00555	iB_00526	iB_01813	iB_03665	iB_01032	iB_01885	iB_00709	iB_01813	iB_01813	iB_00476		iB_03665	iB_01615	iB_05494		iB_03893	iB_00300	iB_02390		iB_03763	iB_03861	iB_02390											iB_02390
iB_00688	iB_00557	iB_00527	iB_02250	iB_03654	iB_01033	iB_01898	iB_00714	iB_02250	iB_02250	iB_00688		iB_03654	iB_01622	iB_05618		iB_03898	iB_00367	iB_02428		iB_03907	iB_03867	iB_02428											iB_02428
iB_00873	iB_00573	iB_00528	iB_05235	iB_03448	iB_01037	iB_01906	iB_00722	iB_05235	iB_05235	iB_00873		iB_03448	iB_01684	iB_05648		iB_03946	iB_00445	iB_02459		iB_03956	iB_03881	iB_02459											iB_02459
iB_01068	iB_00585	iB_00529	iB_02570	iB_03539	iB_01038	iB_01910	iB_00731	iB_02570	iB_02570	iB_01068		iB_03539	iB_01695	iB_05685		iB_03979	iB_00729	iB_02486		iB_04150	iB_03886	iB_02486											iB_02486
iB_05428	iB_00633	iB_00533	iB_02653	iB_03526	iB_01048	iB_01913	iB_00733	iB_02653	iB_02653	iB_05428		iB_03526	iB_01716			iB_04013	iB_01167	iB_02498		iB_04211	iB_03893	iB_02498											iB_02498
iB_02936	iB_00638	iB_00535	iB_05551	iB_01890	iB_01051	iB_01918	iB_00734	iB_05551	iB_05551	iB_02936		iB_01890	iB_01722			iB_04015	iB_01524	iB_02500		iB_04236	iB_03898	iB_02500											iB_02500
iB_03768	iB_00666	iB_00536	iB_05352	iB_05507	iB_01057	iB_01924	iB_00739	iB_05352	iB_05352	iB_03768		iB_05507	iB_01737			iB_04041	iB_03443	iB_02505		iB_04332	iB_03946	iB_02505											iB_02505
iB_05243	iB_00671	iB_00537	iB_05390	iB_01895	iB_01062	iB_01931	iB_00743	iB_05390	iB_05390	iB_05243		iB_01895	iB_01745			iB_04057	iB_03450	iB_02510		iB_04336	iB_03976	iB_02510											iB_02510
iB_02571	iB_00680	iB_00538	iB_00743	iB_00963	iB_01069	iB_02017	iB_00752	iB_00743	iB_00743	iB_02571		iB_00963	iB_01766			iB_04068	iB_03591	iB_02512		iB_04480	iB_03979	iB_02512											iB_02512
iB_02612	iB_00685	iB_00544	iB_01365	iB_00968	iB_01075	iB_02113	iB_00753	iB_01365	iB_01365	iB_02612		iB_00968	iB_01810			iB_04085	iB_04279	iB_02516		iB_05206	iB_03996	iB_02516											iB_02516
iB_02294	iB_00696	iB_00545	iB_02260	iB_01474	iB_01082	iB_02140	iB_00754	iB_02260	iB_02260	iB_02294		iB_01474	iB_01825			iB_04087	iB_04377	iB_02537		iB_05233	iB_04013	iB_02537											iB_02537
iB_00822	iB_00705	iB_00546	iB_02185	iB_01464	iB_01084	iB_02183	iB_00755	iB_02185	iB_02185	iB_00822		iB_01464	iB_01836			iB_04103	iB_04391	iB_02540		iB_05236	iB_04015	iB_02540											iB_02540
iB_00376	iB_00729	iB_00547	iB_02339	iB_01379	iB_01088	iB_02193	iB_00757	iB_02339	iB_02339	iB_00376		iB_01379	iB_01837			iB_04111	iB_05727	iB_02542		iB_05237	iB_04029	iB_02542											iB_02542
iB_00759	iB_00754	iB_00556	iB_05206	iB_01392	iB_01089	iB_02198	iB_00759	iB_05206	iB_05206	iB_00759		iB_01392	iB_01838			iB_04165	iB_00007	iB_02544		iB_05246	iB_04041	iB_02544											iB_02544
iB_00867	iB_00794	iB_00558	iB_02631	iB_01407	iB_01093	iB_02215	iB_00762	iB_02631	iB_02631	iB_00867		iB_01407	iB_01874			iB_04198	iB_00144	iB_02548		iB_05259	iB_04057	iB_02548											iB_02548
iB_00845	iB_00796	iB_00562	iB_02664	iB_05414	iB_01094	iB_02223	iB_00780	iB_02664	iB_02664	iB_00845		iB_05414	iB_01890			iB_04199	iB_00186	iB_02573		iB_05263	iB_04063	iB_02573											iB_02573
iB_03972	iB_00826	iB_00566	iB_01307	iB_05473	iB_01095	iB_02229	iB_00788	iB_01307	iB_01307	iB_03972		iB_05473	iB_01895			iB_04222	iB_00243	iB_02574		iB_05292	iB_04068	iB_02574											iB_02574
iB_00575	iB_00827	iB_00568	iB_02860	iB_05424	iB_01105	iB_02249	iB_00791	iB_02860	iB_02860	iB_00575		iB_05424	iB_01907			iB_04227	iB_00366	iB_02576		iB_05295	iB_04085	iB_02576											iB_02576
iB_01091	iB_00832	iB_00569	iB_01504	iB_01767	iB_01107	iB_02254	iB_00796	iB_01504	iB_01504	iB_01091		iB_01767	iB_01921			iB_04306	iB_00369	iB_02628		iB_05302	iB_04087	iB_02628											iB_02628
iB_02427	iB_00875	iB_00570	iB_01518	iB_01770	iB_01131	iB_02258	iB_00797	iB_01518	iB_01518	iB_02427		iB_01770	iB_01934			iB_04315	iB_00372	iB_02631		iB_05313	iB_04103	iB_02631											iB_02631
iB_01785	iB_00881	iB_00571	iB_03579	iB_01680	iB_01186	iB_02266	iB_00804	iB_03579	iB_03579	iB_01785		iB_01680	iB_01938			iB_04316	iB_00378	iB_02633		iB_05352	iB_04111	iB_02633											iB_02633
iB_05671	iB_00907	iB_00580	iB_01428	iB_02248	iB_01189	iB_02267	iB_00807	iB_01428	iB_01428	iB_05671		iB_02248	iB_01962			iB_04385	iB_00463	iB_02655		iB_05438	iB_04165	iB_02655											iB_02655
iB_00316	iB_00921	iB_00581	iB_00029	iB_02263	iB_01192	iB_02278	iB_00813	iB_00029	iB_00029	iB_00316		iB_02263	iB_01980			iB_04393	iB_00510	iB_02659		iB_05465	iB_04198	iB_02659											iB_02659
iB_00264	iB_00952	iB_00582	iB_00964	iB_01766	iB_01195	iB_02292	iB_00822	iB_00964	iB_00964	iB_00264		iB_01766	iB_02058			iB_04412	iB_00600	iB_02665		iB_05515	iB_04199	iB_02665											iB_02665
iB_00457	iB_00992	iB_00583	iB_03604	iB_01708	iB_01199	iB_02296	iB_00823	iB_03604	iB_03604	iB_00457		iB_01708	iB_02188			iB_04437	iB_00638	iB_02673		iB_05520	iB_04222	iB_02673											iB_02673
iB_02249	iB_01003	iB_00584	iB_03886	iB_01745	iB_01204	iB_02300	iB_00825	iB_03886	iB_03886			iB_01745	iB_02212			iB_04484	iB_00685	iB_02681		iB_05522	iB_04227	iB_02681											iB_02681
iB_02518	iB_01006	iB_00591	iB_04134	iB_01757	iB_01205	iB_02302	iB_00826	iB_04134	iB_04134			iB_01757	iB_02224			iB_04489	iB_00705	iB_02705		iB_05586	iB_04306	iB_02705											iB_02705
iB_05550	iB_01023	iB_00593	iB_00181	iB_01736	iB_01214	iB_02308	iB_00832	iB_00181	iB_00181			iB_01736	iB_02225			iB_05219	iB_00733	iB_02707		iB_05669	iB_04315	iB_02707											iB_02707
iB_05580	iB_01027	iB_00594	iB_02195	iB_01707	iB_01217	iB_02328	iB_00845	iB_02195	iB_02195			iB_01707	iB_02226			iB_05231	iB_00757	iB_02709		iB_05709	iB_04316	iB_02709											iB_02709
iB_02869	iB_01078	iB_00604	iB_02226	iB_01698	iB_01218	iB_02353	iB_00846	iB_02226	iB_02226			iB_01698	iB_02298			iB_05238	iB_00794	iB_02716		iB_00006	iB_04385	iB_02716											iB_02716
iB_00004	iB_01085	iB_00608	iB_02393	iB_01719	iB_01227	iB_02362	iB_00849	iB_02393	iB_02393			iB_01719	iB_02299			iB_05247	iB_00797	iB_02732		iB_01100	iB_04393	iB_02732											iB_02732
iB_01487	iB_01087	iB_00611	iB_02618	iB_02262	iB_01228	iB_02367	iB_00867	iB_02618	iB_02618			iB_02262	iB_02313			iB_05253	iB_00812	iB_02845		iB_01225	iB_04412	iB_02845											iB_02845
iB_01740	iB_01097	iB_00612	iB_02668	iB_01794	iB_01229	iB_02371	iB_00869	iB_02668	iB_02668			iB_01794	iB_02329			iB_05264	iB_00826	iB_02858		iB_02227	iB_04437	iB_02858											iB_02858
iB_01842	iB_01111	iB_00616	iB_00098	iB_01502	iB_01231	iB_02382	iB_00873	iB_00098	iB_00098			iB_01502	iB_02334			iB_05272	iB_00827	iB_02862		iB_02339	iB_04473	iB_02862											iB_02862
iB_00973	iB_01113	iB_00618	iB_01620	iB_01617	iB_01239	iB_02383	iB_00874	iB_01620	iB_01620			iB_01617	iB_02364			iB_05294	iB_01006	iB_02889		iB_02343	iB_04484	iB_02889											iB_02889
iB_01730	iB_01114	iB_00622	iB_03401	iB_01566	iB_01241	iB_02390	iB_00881	iB_03401	iB_03401			iB_01566	iB_02395			iB_05300	iB_01078	iB_02906		iB_02542	iB_04489	iB_02906											iB_02906
iB_03627	iB_01135	iB_00625	iB_04316	iB_01586	iB_01261	iB_02393	iB_00886	iB_04316	iB_04316			iB_01586	iB_02499			iB_05309	iB_01173	iB_02913		iB_02591	iB_05219	iB_02913											iB_02913
iB_04129	iB_01136	iB_00629	iB_03790	iB_02451	iB_01269	iB_02416	iB_00894	iB_03790	iB_03790			iB_02451	iB_02514			iB_05318	iB_01194	iB_02918		iB_02913	iB_05231	iB_02918											iB_02918
iB_01215	iB_01159	iB_00630	iB_01665	iB_02405	iB_01274	iB_02428	iB_00906	iB_01665	iB_01665			iB_02405	iB_02517			iB_05324	iB_01220	iB_02924		iB_05235	iB_05238	iB_02924											iB_02924
iB_03513	iB_01161	iB_00631	iB_03701	iB_02548	iB_01283	iB_02431	iB_00913	iB_03701	iB_03701			iB_02548	iB_02521			iB_05326	iB_01284	iB_02934		iB_05387	iB_05247	iB_02934											iB_02934
iB_01778	iB_01167	iB_00632	iB_03695	iB_02407	iB_01286	iB_02459	iB_00914	iB_03695	iB_03695			iB_02407	iB_02535			iB_05329	iB_01483	iB_02941		iB_05547	iB_05253	iB_02941											iB_02941
iB_02719	iB_01172	iB_00634	iB_03960	iB_02419	iB_01289	iB_02480	iB_00927	iB_03960	iB_03960			iB_02419	iB_02579			iB_05342	iB_01530	iB_03382		iB_05633	iB_05264	iB_03382											iB_03382
iB_05592	iB_01173	iB_00635	iB_02218	iB_01526	iB_01292	iB_02497	iB_00929	iB_02218	iB_02218			iB_01526	iB_02614			iB_05358	iB_01560	iB_03403		iB_02413	iB_05272	iB_03403											iB_03403
iB_02877	iB_01185	iB_00639	iB_00050	iB_01588	iB_01306	iB_02498	iB_00930	iB_00050	iB_00050			iB_01588	iB_02627			iB_05397	iB_01669	iB_03413		iB_05397	iB_05294	iB_03413											iB_03413
iB_03556	iB_01194	iB_00643	iB_05326	iB_02476	iB_01314	iB_02502	iB_00950	iB_05326	iB_05326			iB_02476	iB_02638			iB_05414	iB_01865	iB_03422		iB_02344	iB_05300	iB_03422											iB_03422
iB_01864	iB_01197	iB_00646	iB_00456	iB_02441	iB_01319	iB_02505	iB_00961	iB_00456	iB_00456			iB_02441	iB_02645			iB_05424	iB_01866	iB_03443			iB_05309	iB_03443											iB_03443
iB_01636	iB_01200	iB_00649	iB_00459	iB_03454	iB_01320	iB_02513	iB_00963	iB_00459	iB_00459			iB_03454	iB_02684			iB_05451	iB_01908	iB_03444			iB_05318	iB_03444											iB_03444
iB_01731	iB_01206	iB_00650	iB_00881	iB_01880	iB_01324	iB_02518	iB_00969	iB_00881	iB_00881			iB_01880	iB_02689			iB_05459	iB_01973	iB_03450			iB_05324	iB_03450											iB_03450
iB_05708	iB_01209	iB_00651	iB_01539	iB_01833	iB_01326	iB_02529	iB_00975	iB_01539	iB_01539			iB_01833	iB_02716			iB_05471	iB_02209	iB_03456			iB_05326	iB_03456											iB_03456
iB_00093	iB_01220	iB_00653	iB_03398	iB_05247	iB_01336	iB_02534	iB_00977	iB_03398	iB_03398			iB_05247	iB_02844			iB_05481	iB_02220	iB_03484			iB_05329	iB_03484											iB_03484
iB_02215	iB_01221	iB_00656	iB_03576	iB_05294	iB_01344	iB_02537	iB_00985	iB_03576	iB_03576			iB_05294	iB_02874			iB_05493	iB_02275	iB_03492			iB_05342	iB_03492											iB_03492
iB_02683	iB_01222	iB_00657	iB_03580	iB_03400	iB_01351	iB_02540	iB_00992	iB_03580	iB_03580			iB_03400	iB_02888			iB_05507	iB_02344	iB_03511			iB_05358	iB_03511											iB_03511
iB_05435	iB_01230	iB_00658	iB_01443	iB_03391	iB_01373	iB_02544	iB_00994	iB_01443	iB_01443			iB_03391	iB_03372			iB_05513	iB_02498	iB_03524			iB_05397	iB_03524											iB_03524
iB_01536	iB_01237	iB_00663	iB_03821	iB_02340	iB_01388	iB_02563	iB_01003	iB_03821	iB_03821			iB_02340	iB_03391			iB_05522	iB_02513	iB_03550			iB_05408	iB_03550											iB_03550
iB_01576	iB_01252	iB_00673	iB_00869	iB_03407	iB_01389	iB_02576	iB_01006	iB_00869	iB_00869			iB_03407	iB_03400			iB_05535	iB_02548	iB_03555			iB_05414	iB_03555											iB_03555
iB_03423	iB_01281	iB_00675	iB_03653	iB_01613	iB_01391	iB_02600	iB_01017	iB_03653	iB_03653			iB_01613	iB_03407			iB_05544	iB_02588	iB_03564			iB_05424	iB_03564											iB_03564
iB_01053	iB_01284	iB_00678	iB_03907	iB_01697	iB_01392	iB_02618	iB_01020	iB_03907	iB_03907			iB_01697	iB_03419			iB_05565	iB_02681	iB_03577			iB_05451	iB_03577											iB_03577
iB_01549	iB_01331	iB_00681	iB_04120	iB_05231	iB_01395	iB_02619	iB_01023	iB_04120	iB_04120			iB_05231	iB_03454			iB_05578	iB_02698	iB_03590			iB_05459	iB_03590											iB_03590
iB_01657	iB_01346	iB_00683	iB_00397	iB_05253	iB_01397	iB_02628	iB_01024	iB_00397	iB_00397			iB_05253	iB_03490			iB_05593	iB_02726	iB_03591			iB_05471	iB_03591											iB_03591
iB_04410	iB_01359	iB_00687	iB_00356	iB_05238	iB_01407	iB_02633	iB_01026	iB_00356	iB_00356			iB_05238	iB_03539			iB_05609	iB_02906	iB_03595			iB_05481	iB_03595											iB_03595
iB_01618	iB_01440	iB_00691	iB_00447	iB_01653	iB_01421	iB_02655	iB_01027	iB_00447	iB_00447			iB_01653	iB_03546			iB_05634	iB_02918	iB_03616			iB_05493	iB_03616											iB_03616
iB_00696	iB_01473	iB_00692	iB_03495	iB_01755	iB_01422	iB_02656	iB_01028	iB_03495	iB_03495			iB_01755	iB_03583			iB_05636	iB_03403	iB_03619			iB_05507	iB_03619											iB_03619
iB_04107	iB_01483	iB_00693	iB_04393	iB_01701	iB_01430	iB_02657	iB_01036	iB_04393	iB_04393			iB_01701	iB_03594			iB_05637	iB_03444	iB_03622			iB_05513	iB_03622											iB_03622
iB_05446	iB_01505	iB_00694	iB_01462	iB_03377	iB_01432	iB_02659	iB_01039	iB_01462	iB_01462			iB_03377	iB_03670			iB_05718	iB_03487	iB_03654			iB_05522	iB_03654											iB_03654
iB_05626	iB_01515	iB_00702	iB_01394	iB_03460	iB_01452	iB_02664	iB_01050	iB_01394	iB_01394			iB_03460	iB_03749			iB_05728	iB_03594	iB_03662			iB_05535	iB_03662											iB_03662
iB_01212	iB_01524	iB_00706	iB_01378	iB_03378	iB_01464	iB_02673	iB_01059	iB_01378	iB_01378			iB_03378	iB_03846				iB_03619	iB_03663			iB_05544	iB_03663											iB_03663
iB_00435	iB_01614	iB_00711	iB_00821	iB_05278	iB_01470	iB_02683	iB_01060	iB_00821	iB_00821			iB_05278	iB_03871				iB_03666	iB_03669			iB_05565	iB_03669											iB_03669
iB_00680	iB_01664	iB_00715	iB_03648	iB_05252	iB_01474	iB_02705	iB_01066	iB_03648	iB_03648			iB_05252	iB_03905				iB_03939	iB_03702			iB_05578	iB_03702											iB_03702
iB_00519	iB_01669	iB_00719	iB_03685	iB_05459	iB_01481	iB_02709	iB_01067	iB_03685	iB_03685			iB_05459	iB_03971				iB_04232	iB_03725			iB_05593	iB_03725											iB_03725
iB_02502	iB_01705	iB_00720	iB_03652	iB_05484	iB_01491	iB_02719	iB_01068	iB_03652	iB_03652			iB_05484	iB_03981				iB_04271	iB_03756			iB_05609	iB_03756											iB_03756
iB_02656	iB_01706	iB_00721	iB_03898	iB_05441	iB_01502	iB_02728	iB_01085	iB_03898	iB_03898			iB_05441	iB_03987				iB_04273	iB_03783			iB_05634	iB_03783											iB_03783
iB_01980	iB_01707	iB_00723	iB_03871	iB_03548	iB_01503	iB_02732	iB_01087	iB_03871	iB_03871			iB_03548	iB_03992				iB_04421	iB_03792			iB_05636	iB_03792											iB_03792
iB_01321	iB_01718	iB_00735	iB_03857	iB_03530	iB_01507	iB_02845	iB_01091	iB_03857	iB_03857			iB_03530	iB_04018				iB_04480	iB_03793			iB_05637	iB_03793											iB_03793
iB_05338	iB_01722	iB_00742	iB_01233	iB_03725	iB_01519	iB_02862	iB_01100	iB_01233	iB_01233			iB_03725	iB_04039				iB_04494	iB_03822			iB_05718	iB_03822											iB_03822
iB_00467	iB_01726	iB_00744	iB_00237	iB_03596	iB_01532	iB_02863	iB_01103	iB_00237	iB_00237			iB_03596	iB_04114				iB_05237	iB_03829			iB_05728	iB_03829											iB_03829
iB_00563	iB_01732	iB_00745	iB_01036	iB_03545	iB_01534	iB_02869	iB_01106	iB_01036	iB_01036			iB_03545	iB_04171				iB_05292	iB_03835				iB_03835											iB_03835
iB_01552	iB_01737	iB_00746	iB_01299	iB_03735	iB_01551	iB_02876	iB_01111	iB_01299	iB_01299			iB_03735	iB_04217				iB_05302	iB_03844				iB_03844											iB_03844
iB_01484	iB_01742	iB_00747	iB_01385	iB_03798	iB_01554	iB_02877	iB_01135	iB_01385	iB_01385			iB_03798	iB_04253				iB_05517	iB_03845				iB_03845											iB_03845
iB_00903	iB_01776	iB_00751	iB_01643	iB_03699	iB_01557	iB_02883	iB_01136	iB_01643	iB_01643			iB_03699	iB_04279				iB_05543	iB_03869				iB_03869											iB_03869
iB_01666	iB_01777	iB_00756	iB_00985	iB_03850	iB_01563	iB_02906	iB_01159	iB_00985	iB_00985			iB_03850	iB_04337				iB_05586	iB_03897				iB_03897											iB_03897
iB_03599	iB_01810	iB_00758	iB_00476	iB_05562	iB_01565	iB_02909	iB_01161	iB_00476	iB_00476			iB_05562	iB_04391				iB_05664	iB_03903				iB_03903											iB_03903
iB_03645	iB_01815	iB_00761	iB_00688	iB_05595	iB_01566	iB_02911	iB_01166	iB_00688	iB_00688			iB_05595	iB_04399				iB_05671	iB_03926				iB_03926											iB_03926
iB_03646	iB_01822	iB_00763	iB_00873	iB_03889	iB_01574	iB_02928	iB_01167	iB_00873	iB_00873			iB_03889	iB_04426				iB_05673	iB_03931				iB_03931											iB_03931
iB_01175	iB_01840	iB_00766	iB_01215	iB_03867	iB_01581	iB_02931	iB_01172	iB_01215	iB_01215			iB_03867	iB_04444				iB_05728	iB_03944				iB_03944											iB_03944
iB_02140	iB_01844	iB_00772	iB_03513	iB_05527	iB_01584	iB_03369	iB_01173	iB_03513	iB_03513			iB_05527	iB_04452				iB_02268	iB_03953				iB_03953											iB_03953
iB_00062	iB_01856	iB_00773	iB_01778	iB_05565	iB_01585	iB_03382	iB_01184	iB_01778	iB_01778			iB_05565	iB_04482				iB_02840	iB_03971				iB_03971											iB_03971
iB_01594	iB_01868	iB_00774	iB_01175	iB_03932	iB_01586	iB_03388	iB_01185	iB_01175	iB_01175			iB_03932	iB_04487					iB_03974				iB_03974											iB_03974
iB_01858	iB_01874	iB_00775	iB_02140	iB_02515	iB_01588	iB_03393	iB_01187	iB_02140	iB_02140			iB_02515	iB_04494					iB_04000				iB_04000											iB_04000
iB_01823	iB_01886	iB_00776	iB_00062	iB_02610	iB_01601	iB_03395	iB_01188	iB_00062	iB_00062			iB_02610	iB_05206					iB_04013				iB_04013											iB_04013
iB_02278	iB_01898	iB_00779	iB_01594	iB_03857	iB_01602	iB_03413	iB_01193	iB_01594	iB_01594			iB_03857	iB_05245					iB_04014				iB_04014											iB_04014
iB_02382	iB_01908	iB_00781	iB_01858	iB_03905	iB_01606	iB_03422	iB_01194	iB_01858	iB_01858			iB_03905	iB_05262					iB_04015				iB_04015											iB_04015
iB_01374	iB_01913	iB_00789	iB_01823	iB_04018	iB_01607	iB_03423	iB_01203	iB_01823	iB_01823			iB_04018	iB_05295					iB_04047				iB_04047											iB_04047
iB_02296	iB_01918	iB_00792	iB_01181	iB_03939	iB_01613	iB_03428	iB_01206	iB_01181	iB_01181			iB_03939	iB_05304					iB_04057				iB_04057											iB_04057
iB_00817	iB_01924	iB_00795	iB_02480	iB_03762	iB_01617	iB_03441	iB_01207	iB_02480	iB_02480			iB_03762	iB_05316					iB_04060				iB_04060											iB_04060
iB_02183	iB_01973	iB_00798	iB_05343	iB_03764	iB_01622	iB_03443	iB_01213	iB_05343	iB_05343			iB_03764	iB_05348					iB_04083				iB_04083											iB_04083
iB_02658	iB_01982	iB_00799	iB_05542	iB_04103	iB_01625	iB_03455	iB_01220	iB_05542	iB_05542			iB_04103	iB_05349					iB_04253				iB_04253											iB_04253
iB_02308	iB_02017	iB_00801	iB_01024	iB_04114	iB_01637	iB_03456	iB_01225	iB_01024	iB_01024			iB_04114	iB_05379					iB_04254				iB_04254											iB_04254
iB_02883	iB_02184	iB_00809	iB_01147	iB_04057	iB_01638	iB_03483	iB_01226	iB_01147	iB_01147			iB_04057	iB_05382					iB_04298				iB_04298											iB_04298
iB_00695	iB_02206	iB_00810	iB_02402	iB_04000	iB_01653	iB_03492	iB_01230	iB_02402	iB_02402			iB_04000	iB_05395					iB_04308				iB_04308											iB_04308
iB_03743	iB_02209	iB_00815	iB_03888	iB_02578	iB_01658	iB_03493	iB_01233	iB_03888	iB_03888			iB_02578	iB_05430					iB_04391				iB_04391											iB_04391
iB_02495	iB_02211	iB_00816	iB_02600	iB_02604	iB_01677	iB_03495	iB_01236	iB_02600	iB_02600			iB_02604	iB_05441					iB_04393				iB_04393											iB_04393
iB_02863	iB_02218	iB_00818	iB_01318	iB_02564	iB_01687	iB_03506	iB_01243	iB_01318	iB_01318			iB_02564	iB_05456					iB_04398				iB_04398											iB_04398
iB_00617	iB_02220	iB_00819	iB_02311	iB_04030	iB_01697	iB_03513	iB_01252	iB_02311	iB_02311			iB_04030	iB_05469					iB_04407				iB_04407											iB_04407
iB_03428	iB_02225	iB_00820	iB_00302	iB_02621	iB_01702	iB_03524	iB_01256	iB_00302	iB_00302			iB_02621	iB_05502					iB_04421				iB_04421											iB_04421
iB_03678	iB_02238	iB_00829	iB_01691	iB_02614	iB_01708	iB_03550	iB_01257	iB_01691	iB_01691			iB_02614	iB_05562					iB_04436				iB_04436											iB_04436
iB_01903	iB_02268	iB_00831	iB_05633	iB_02492	iB_01710	iB_03552	iB_01271	iB_05633	iB_05633			iB_02492	iB_05579					iB_04438				iB_04438											iB_04438
iB_01345	iB_02275	iB_00834	iB_01067	iB_02493	iB_01716	iB_03556	iB_01273	iB_01067	iB_01067			iB_02493	iB_05595					iB_04452				iB_04452											iB_04452
iB_00448	iB_02288	iB_00835	iB_02439	iB_04023	iB_01719	iB_03576	iB_01276	iB_02439	iB_02439			iB_04023	iB_05662					iB_04462				iB_04462											iB_04462
iB_04127	iB_02297	iB_00836	iB_00499	iB_03981	iB_01736	iB_03579	iB_01280	iB_00499	iB_00499			iB_03981	iB_05719					iB_04476				iB_04476											iB_04476
iB_05697	iB_02299	iB_00837	iB_01860	iB_02520	iB_01738	iB_03580	iB_01284	iB_01860	iB_01860			iB_02520	iB_00008					iB_04480				iB_04480											iB_04480
iB_00328	iB_02302	iB_00841	iB_00511	iB_02582	iB_01741	iB_03591	iB_01294	iB_00511	iB_00511			iB_02582	iB_00038					iB_04482				iB_04482											iB_04482
iB_00800	iB_02328	iB_00844	iB_02371	iB_02665	iB_01746	iB_03598	iB_01298	iB_02371	iB_02371			iB_02665	iB_00045					iB_04483				iB_04483											iB_04483
iB_00952	iB_02329	iB_00848	iB_05504	iB_02712	iB_01754	iB_03599	iB_01299	iB_05504	iB_05504			iB_02712	iB_00048					iB_05202				iB_05202											iB_05202
iB_00980	iB_02334	iB_00850	iB_05469	iB_02627	iB_01755	iB_03606	iB_01303	iB_05469	iB_05469			iB_02627	iB_00056					iB_05214				iB_05214											iB_05214
iB_01002	iB_02344	iB_00851	iB_02859	iB_02697	iB_01757	iB_03616	iB_01307	iB_02859	iB_02859			iB_02697	iB_00057					iB_05236				iB_05236											iB_05236
iB_01210	iB_02370	iB_00853	iB_01830	iB_04209	iB_01775	iB_03622	iB_01308	iB_01830	iB_01830			iB_04209	iB_00101					iB_05237				iB_05237											iB_05237
iB_02369	iB_02390	iB_00855	iB_03709	iB_02661	iB_01794	iB_03627	iB_01311	iB_03709	iB_03709			iB_02661	iB_00115					iB_05238				iB_05238											iB_05238
iB_00107	iB_02428	iB_00856	iB_03806	iB_04098	iB_01809	iB_03631	iB_01329	iB_03806	iB_03806			iB_04098	iB_00153					iB_05246				iB_05246											iB_05246
iB_02484	iB_02459	iB_00859	iB_03606	iB_04100	iB_01817	iB_03634	iB_01342	iB_03606	iB_03606			iB_04100	iB_00183					iB_05264				iB_05264											iB_05264
iB_00671	iB_02486	iB_00861	iB_04042	iB_04302	iB_01821	iB_03637	iB_01346	iB_04042	iB_04042			iB_04302	iB_00200					iB_05272				iB_05272											iB_05272
iB_00240	iB_02498	iB_00862	iB_05251	iB_04316	iB_01825	iB_03641	iB_01347	iB_05251	iB_05251			iB_04316	iB_00208					iB_05280				iB_05280											iB_05280
iB_02336	iB_02500	iB_00863	iB_00005	iB_04337	iB_01833	iB_03645	iB_01349	iB_00005	iB_00005			iB_04337	iB_00220					iB_05284				iB_05284											iB_05284
iB_05521	iB_02505	iB_00865	iB_03595	iB_02937	iB_01836	iB_03646	iB_01359	iB_03595	iB_03595			iB_02937	iB_00251					iB_05290				iB_05290											iB_05290
iB_05464	iB_02510	iB_00870	iB_00044	iB_02913	iB_01837	iB_03652	iB_01360	iB_00044	iB_00044			iB_02913	iB_00263					iB_05302				iB_05302											iB_05302
iB_00266	iB_02512	iB_00871	iB_04384	iB_02939	iB_01838	iB_03653	iB_01370	iB_04384	iB_04384			iB_02939	iB_00301					iB_05331				iB_05331											iB_05331
iB_05699	iB_02516	iB_00877	iB_03930	iB_02839	iB_01843	iB_03662	iB_01371	iB_03930	iB_03930			iB_02839	iB_00303					iB_05341				iB_05341											iB_05341
iB_00261	iB_02537	iB_00888	iB_00125	iB_02920	iB_01852	iB_03663	iB_01372	iB_00125	iB_01026			iB_02920	iB_00320					iB_05371				iB_05371											iB_05371
iB_05458	iB_02540	iB_00890	iB_00202	iB_02848	iB_01867	iB_03678	iB_01375	iB_00202	iB_01066			iB_02848	iB_00343					iB_05421				iB_05421											iB_05421
iB_02587	iB_02548	iB_00901	iB_02596	iB_04361	iB_01880	iB_03693	iB_01378	iB_02596	iB_00268			iB_04361	iB_00369					iB_05422				iB_05422											iB_05422
iB_02332	iB_02573	iB_00904	iB_01059	iB_04320	iB_01890	iB_03701	iB_01379	iB_01059	iB_03639			iB_04320	iB_00387					iB_05431				iB_05431											iB_05431
iB_04214	iB_02574	iB_00909	iB_02842	iB_04385	iB_01891	iB_03742	iB_01385	iB_02842	iB_05446			iB_04385	iB_00392					iB_05436				iB_05436											iB_05436
iB_00078	iB_02576	iB_00910	iB_02921	iB_02836	iB_01895	iB_03743	iB_01431	iB_02921	iB_00146			iB_02836	iB_00412					iB_05459				iB_05459											iB_05459
iB_00649	iB_02628	iB_00911	iB_04352	iB_02844	iB_01901	iB_03765	iB_01440	iB_04352	iB_00035			iB_02844	iB_00438					iB_05471				iB_05471											iB_05471
iB_02545	iB_02631	iB_00915	iB_03826	iB_02881	iB_01907	iB_03780	iB_01450	iB_03826	iB_05447			iB_02881	iB_00446					iB_05473				iB_05473											iB_05473
iB_01084	iB_02633	iB_00917	iB_01068	iB_02888	iB_01912	iB_03783	iB_01453	iB_01068	iB_04075			iB_02888	iB_00459					iB_05477				iB_05477											iB_05477
iB_00669	iB_02655	iB_00924	iB_05428	iB_05634	iB_01920	iB_03792	iB_01456	iB_05428				iB_05634	iB_00474					iB_05478				iB_05478											iB_05478
iB_00848	iB_02659	iB_00926	iB_02936	iB_04198	iB_01921	iB_03793	iB_01459	iB_02936				iB_04198	iB_00488					iB_05481				iB_05481											iB_05481
iB_01902	iB_02665	iB_00931	iB_03768	iB_05647	iB_01929	iB_03806	iB_01460	iB_03768				iB_05647	iB_00559					iB_05484				iB_05484											iB_05484
iB_01019	iB_02673	iB_00934	iB_02719	iB_04216	iB_01930	iB_03840	iB_01461	iB_02719				iB_04216	iB_00576					iB_05519				iB_05519											iB_05519
iB_00593	iB_02681	iB_00935	iB_05592	iB_04224	iB_01934	iB_03845	iB_01466	iB_05592				iB_04224	iB_00577					iB_05521				iB_05521											iB_05521
iB_02546	iB_02705	iB_00941	iB_02877	iB_04252	iB_01938	iB_03865	iB_01467	iB_02877				iB_04252	iB_00590					iB_05522				iB_05522											iB_05522
iB_05690	iB_02707	iB_00944	iB_02278	iB_04471	iB_01941	iB_03869	iB_01477	iB_02278				iB_04471	iB_00668					iB_05543				iB_05543											iB_05543
iB_02565	iB_02709	iB_00947	iB_02382	iB_04487	iB_01962	iB_03872	iB_01483	iB_02382				iB_04487	iB_00669					iB_05544				iB_05544											iB_05544
iB_05619	iB_02716	iB_00949	iB_01374	iB_04398	iB_01968	iB_03884	iB_01484	iB_01374				iB_04398	iB_00697					iB_05547				iB_05547											iB_05547
iB_00449	iB_02732	iB_00951	iB_02296	iB_04474	iB_01976	iB_03888	iB_01493	iB_02296				iB_04474	iB_00725					iB_05552				iB_05552											iB_05552
iB_00836	iB_02845	iB_00955	iB_00817	iB_04426	iB_01981	iB_03896	iB_01505	iB_00817				iB_04426	iB_00752					iB_05563				iB_05563											iB_05563
iB_03454	iB_02858	iB_00956	iB_00165	iB_04482	iB_02058	iB_03903	iB_01517	iB_00165				iB_04482	iB_00770					iB_05569				iB_05569											iB_05569
iB_01196	iB_02862	iB_00960	iB_00106	iB_04409	iB_02114	iB_03926	iB_01518	iB_00106				iB_04409	iB_00778					iB_05610				iB_05610											iB_05610
iB_01812	iB_02906	iB_00974	iB_05648	iB_04418	iB_02155	iB_03931	iB_01524	iB_05648				iB_04418	iB_00783					iB_05634				iB_05634											iB_05634
iB_02229	iB_02918	iB_00982	iB_05213	iB_04437	iB_02188	iB_03944	iB_01526	iB_05213				iB_04437	iB_00797					iB_05637				iB_05637											iB_05637
iB_02198	iB_02924	iB_00984	iB_02574	iB_01051	iB_02190	iB_03953	iB_01528	iB_02574				iB_01051	iB_00813					iB_05658				iB_05658											iB_05658
iB_05682	iB_02934	iB_00986	iB_02728	iB_00003	iB_02197	iB_03960	iB_01531	iB_02728				iB_00003	iB_00826					iB_05671				iB_05671											iB_05671
iB_05685	iB_02941	iB_00993	iB_00786	iB_00017	iB_02199	iB_03968	iB_01537	iB_00786				iB_00017	iB_00846					iB_05673				iB_05673											iB_05673
iB_05268	iB_03382	iB_00998	iB_03750	iB_00030	iB_02207	iB_03974	iB_01539	iB_03750				iB_00030	iB_00922					iB_05697				iB_05697											iB_05697
iB_05387	iB_03403	iB_01000	iB_00920	iB_00020	iB_02210	iB_03982	iB_01544	iB_00920				iB_00020	iB_00937					iB_05708				iB_05708											iB_05708
iB_04169	iB_03443	iB_01001	iB_02517	iB_00042	iB_02212	iB_03988	iB_01550	iB_02517				iB_00042	iB_00954					iB_05718				iB_05718											iB_05718
iB_00039	iB_03444	iB_01007	iB_02287	iB_00085	iB_02213	iB_04042	iB_01556	iB_02287				iB_00085	iB_00965					iB_05727				iB_05727											iB_05727
iB_01733	iB_03450	iB_01014	iB_00028	iB_00064	iB_02224	iB_04047	iB_01562	iB_00028				iB_00064	iB_01033					iB_05728				iB_05728											iB_05728
iB_01700	iB_03456	iB_01015	iB_02561	iB_00007	iB_02230	iB_04048	iB_01571	iB_02561				iB_00007	iB_01037					iB_00234															iB_00234
iB_03982	iB_03484	iB_01016	iB_02335	iB_00024	iB_02241	iB_04060	iB_01582	iB_02335				iB_00024	iB_01051					iB_00260															iB_00260
iB_01181	iB_03492	iB_01022	iB_01221	iB_00094	iB_02244	iB_04065	iB_01610	iB_01221				iB_00094	iB_01057					iB_00334															iB_00334
iB_02480	iB_03524	iB_01025	iB_05204	iB_00391	iB_02251	iB_04066	iB_01614	iB_05204				iB_00391	iB_01060					iB_00551															iB_00551
iB_05343	iB_03550	iB_01029	iB_03441	iB_00104	iB_02253	iB_04083	iB_01615	iB_03441				iB_00104	iB_01084					iB_00812															iB_00812
iB_00165	iB_03555	iB_01034	iB_02227	iB_00128	iB_02255	iB_04092	iB_01639	iB_02227				iB_00128	iB_01088					iB_00885															iB_00885
iB_00106	iB_03564	iB_01035	iB_05263	iB_00384	iB_02256	iB_04107	iB_01640	iB_05263				iB_00384	iB_01093					iB_01187															iB_01187
iB_05648	iB_03577	iB_01041	iB_02542	iB_00432	iB_02261	iB_04108	iB_01643	iB_02542				iB_00432	iB_01186					iB_01526															iB_01526
iB_05213	iB_03590	iB_01047	iB_05607	iB_00574	iB_02262	iB_04113	iB_01645	iB_05607				iB_00574	iB_01195					iB_01635															iB_01635
iB_02574	iB_03591	iB_01049	iB_01453	iB_00142	iB_02263	iB_04120	iB_01652	iB_01453				iB_00142	iB_01218					iB_01680															iB_01680
iB_02728	iB_03595	iB_01058	iB_01544	iB_00158	iB_02273	iB_04127	iB_01665	iB_01544				iB_00158	iB_01226					iB_01759															iB_01759
iB_00786	iB_03616	iB_01061	iB_04204	iB_00176	iB_02280	iB_04129	iB_01668	iB_04204				iB_00176	iB_01227					iB_01798															iB_01798
iB_03750	iB_03619	iB_01065	iB_04301	iB_00319	iB_02286	iB_04161	iB_01675	iB_04301				iB_00319	iB_01228					iB_01865															iB_01865
iB_00920	iB_03622	iB_01070	iB_00914	iB_00336	iB_02293	iB_04169	iB_01680	iB_00914				iB_00336	iB_01269					iB_02205															iB_02205
iB_00119	iB_03654	iB_01072	iB_01226	iB_00661	iB_02298	iB_04185	iB_01682	iB_01226				iB_00661	iB_01286					iB_02254															iB_02254
iB_02267	iB_03662	iB_01073	iB_05612	iB_01021	iB_02306	iB_04204	iB_01684	iB_05612				iB_01021	iB_01314					iB_02591															iB_02591
iB_01977	iB_03663	iB_01074	iB_03549	iB_01085	iB_02309	iB_04205	iB_01695	iB_03549				iB_01085	iB_01336					iB_02698															iB_02698
iB_05353	iB_03669	iB_01076	iB_01839	iB_01089	iB_02312	iB_04232	iB_01698	iB_01839				iB_01089	iB_01372					iB_03469															iB_03469
iB_03455	iB_03702	iB_01077	iB_01815	iB_00271	iB_02313	iB_04234	iB_01701	iB_01815				iB_00271	iB_01407					iB_03476															iB_03476
iB_01945	iB_03725	iB_01081	iB_03740	iB_00491	iB_02326	iB_04271	iB_01704	iB_03740				iB_00491	iB_01563					iB_03560															iB_03560
iB_01885	iB_03783	iB_01090	iB_03474	iB_00352	iB_02327	iB_04273	iB_01705	iB_03474				iB_00352	iB_01565					iB_03872															iB_03872
iB_05301	iB_03792	iB_01099	iB_00006	iB_00347	iB_02337	iB_04297	iB_01707	iB_00006				iB_00347	iB_01607					iB_03896															iB_03896
iB_02912	iB_03793	iB_01101	iB_00674	iB_00348	iB_02338	iB_04301	iB_01709	iB_00674				iB_00348	iB_01637					iB_03900															iB_03900
iB_00321	iB_03822	iB_01104	iB_01841	iB_00342	iB_02340	iB_04308	iB_01717	iB_01841				iB_00342	iB_01658					iB_03939															iB_03939
iB_00461	iB_03829	iB_01108	iB_03603	iB_00344	iB_02350	iB_04327	iB_01718	iB_03603				iB_00344	iB_01741					iB_03968															iB_03968
iB_00784	iB_03835	iB_01109	iB_02362	iB_00477	iB_02363	iB_04342	iB_01722	iB_02362				iB_00477	iB_01742					iB_03998															iB_03998
iB_03793	iB_03844	iB_01112	iB_01184	iB_00365	iB_02395	iB_04367	iB_01725	iB_01184				iB_00365	iB_01754					iB_04065															iB_04065
iB_00623	iB_03845	iB_01117	iB_01203	iB_00644	iB_02396	iB_04374	iB_01726	iB_01203				iB_00644	iB_01788					iB_04113															iB_04113
iB_00242	iB_03869	iB_01118	iB_02321	iB_00645	iB_02405	iB_04377	iB_01733	iB_02321				iB_00645	iB_01809					iB_04121															iB_04121
iB_00647	iB_03897	iB_01119	iB_02873	iB_00676	iB_02407	iB_04384	iB_01735	iB_02873				iB_00676	iB_01817					iB_00081															iB_00081
iB_01078	iB_03903	iB_01120	iB_00370	iB_00712	iB_02408	iB_04407	iB_01737	iB_00370				iB_00712	iB_01818					iB_00110															iB_00110
iB_02300	iB_03926	iB_01121	iB_05243	iB_00765	iB_02414	iB_04410	iB_01742	iB_05243				iB_00765	iB_01866					iB_00185															iB_00185
iB_00977	iB_03931	iB_01123	iB_02571	iB_00689	iB_02418	iB_04414	iB_01743	iB_02571				iB_00689	iB_01867					iB_00414															iB_00414
iB_05625	iB_03944	iB_01124	iB_02612	iB_00690	iB_02419	iB_04436	iB_01745	iB_02612				iB_00690	iB_01912					iB_01044															iB_01044
iB_00504	iB_03953	iB_01125	iB_02294	iB_01094	iB_02420	iB_04438	iB_01748	iB_02294				iB_01094	iB_01929					iB_01236															iB_01236
iB_00497	iB_03971	iB_01128	iB_00822	iB_00793	iB_02421	iB_04442	iB_01762	iB_00822				iB_00793	iB_01930					iB_01372															iB_01372
iB_02941	iB_03974	iB_01129	iB_03556	iB_00709	iB_02434	iB_04462	iB_01766	iB_03556				iB_00709	iB_01973					iB_01516															iB_01516
iB_01276	iB_04000	iB_01130	iB_01864	iB_01289	iB_02437	iB_04476	iB_01767	iB_01864				iB_01289	iB_01976					iB_01644															iB_01644
iB_04103	iB_04013	iB_01132	iB_01636	iB_00705	iB_02438	iB_04503	iB_01770	iB_01636				iB_00705	iB_02155					iB_01910															iB_01910
iB_00080	iB_04014	iB_01133	iB_01731	iB_01205	iB_02441	iB_04504	iB_01776	iB_01731				iB_01205	iB_02184					iB_02292															iB_02292
iB_05418	iB_04015	iB_01138	iB_02183	iB_01373	iB_02449	iB_05202	iB_01777	iB_02183				iB_01373	iB_02199					iB_02301															iB_02301
iB_01335	iB_04047	iB_01145	iB_02658	iB_01324	iB_02450	iB_05213	iB_01785	iB_02658				iB_01324	iB_02211					iB_02367															iB_02367
iB_04094	iB_04057	iB_01146	iB_02308	iB_01351	iB_02451	iB_05214	iB_01787	iB_02308				iB_01351	iB_02220					iB_02401															iB_02401
iB_01918	iB_04060	iB_01163	iB_02883	iB_01252	iB_02453	iB_05217	iB_01788	iB_02883				iB_01252	iB_02230					iB_02416															iB_02416
iB_01457	iB_04083	iB_01165	iB_00695	iB_00782	iB_02464	iB_05268	iB_01793	iB_00695				iB_00782	iB_02240					iB_02471															iB_02471
iB_00775	iB_04253	iB_01190	iB_03743	iB_00767	iB_02466	iB_05280	iB_01796	iB_03743				iB_00767	iB_02241					iB_02584															iB_02584
iB_01014	iB_04254	iB_01198	iB_00119	iB_00724	iB_02467	iB_05284	iB_01799	iB_00119				iB_00724	iB_02244					iB_02625															iB_02625
iB_02360	iB_04308	iB_01201	iB_02267	iB_00728	iB_02476	iB_05301	iB_01800	iB_02267				iB_00728	iB_02255					iB_02627															iB_02627
iB_01031	iB_04391	iB_01216	iB_01977	iB_00778	iB_02479	iB_05306	iB_01804	iB_01977				iB_00778	iB_02256					iB_02692															iB_02692
iB_01386	iB_04393	iB_01219	iB_05353	iB_00886	iB_02482	iB_05325	iB_01805	iB_05353				iB_00886	iB_02261					iB_02931															iB_02931
iB_01077	iB_04398	iB_01223	iB_03455	iB_00830	iB_02483	iB_05331	iB_01807	iB_03455				iB_00830	iB_02301					iB_03552															iB_03552
iB_01032	iB_04407	iB_01234	iB_01211	iB_00884	iB_02484	iB_05338	iB_01810	iB_01211				iB_00884	iB_02309					iB_03780															iB_03780
iB_01095	iB_04421	iB_01235	iB_01906	iB_00979	iB_02492	iB_05343	iB_01813	iB_01906				iB_00979	iB_02337					iB_04066															iB_04066
iB_00486	iB_04436	iB_01238	iB_02674	iB_00958	iB_02493	iB_05371	iB_01814	iB_02674				iB_00958	iB_02338					iB_04137															iB_04137
iB_01912	iB_04438	iB_01240	iB_05325	iB_03623	iB_02501	iB_05378	iB_01818	iB_05325				iB_03623	iB_02354					iB_04205															iB_04205
iB_02477	iB_04452	iB_01242	iB_00548	iB_00976	iB_02503	iB_05422	iB_01820	iB_00548				iB_00976	iB_02363					iB_05278															iB_05278
iB_05715	iB_04462	iB_01244	iB_00613	iB_00957	iB_02514	iB_05431	iB_01822	iB_00613				iB_00957	iB_02401					iB_05329															iB_05329
iB_05645	iB_04476	iB_01245	iB_02431	iB_05340	iB_02515	iB_05435	iB_01824	iB_02431				iB_05340	iB_02408					iB_05342															iB_05342
iB_00267	iB_04480	iB_01246	iB_02556	iB_00833	iB_02519	iB_05436	iB_01834	iB_02556				iB_00833	iB_02421					iB_05442															iB_05442
iB_05652	iB_04482	iB_01248	iB_01329	iB_01960	iB_02520	iB_05446	iB_01835	iB_01329				iB_01960	iB_02449					iB_05584															iB_05584
iB_01057	iB_04483	iB_01249	iB_01256	iB_03705	iB_02521	iB_05447	iB_01840	iB_01256				iB_03705	iB_02464					iB_05719															iB_05719
iB_05347	iB_05202	iB_01251	iB_02343	iB_05339	iB_02533	iB_05477	iB_01841	iB_02343				iB_05339	iB_02471					iB_01315															iB_01315
iB_02933	iB_05214	iB_01253	iB_00588	iB_05379	iB_02535	iB_05478	iB_01846	iB_00588				iB_05379	iB_02479					iB_02563															iB_02563
iB_04079	iB_05236	iB_01254	iB_00468	iB_05348	iB_02543	iB_05504	iB_01857	iB_00468				iB_05348	iB_02486					iB_03637															iB_03637
iB_02438	iB_05237	iB_01258	iB_00969	iB_01388	iB_02555	iB_05516	iB_01859	iB_00969				iB_01388	iB_02510					iB_03693															iB_03693
iB_05431	iB_05238	iB_01259	iB_04078	iB_03692	iB_02564	iB_05517	iB_01860	iB_04078				iB_03692	iB_02516					iB_03913															iB_03913
iB_00725	iB_05246	iB_01262	iB_02240	iB_02207	iB_02578	iB_05521	iB_01861	iB_02240				iB_02207	iB_02561
iB_00629	iB_05272	iB_01263	iB_05465	iB_02224	iB_02579	iB_05550	iB_01866	iB_05465				iB_02224	iB_02564
iB_02454	iB_05280	iB_01264	iB_01550	iB_02251	iB_02580	iB_05563	iB_01872	iB_01550				iB_02251	iB_02580
iB_05689	iB_05284	iB_01266	iB_01728	iB_03690	iB_02582	iB_05580	iB_01874	iB_01728				iB_03690	iB_02613
iB_03409	iB_05290	iB_01267	iB_01735	iB_03469	iB_02604	iB_05592	iB_01875	iB_01735				iB_03469	iB_02647
iB_04471	iB_05302	iB_01268	iB_03865	iB_05309	iB_02605	iB_05610	iB_01879	iB_03865				iB_05309	iB_02839
iB_05264	iB_05331	iB_01272	iB_00167	iB_05342	iB_02606	iB_05612	iB_01882	iB_00167				iB_05342	iB_02848
iB_01041	iB_05341	iB_01277	iB_02529	iB_05316	iB_02610	iB_05625	iB_01884	iB_02529				iB_05316	iB_02872
iB_01065	iB_05371	iB_01278	iB_02617	iB_03557	iB_02613	iB_05658	iB_01886	iB_02617				iB_03557	iB_02890
iB_02359	iB_05422	iB_01279	iB_00874	iB_05482	iB_02614	iB_05673	iB_01903	iB_00874				iB_05482	iB_02897
iB_03977	iB_05431	iB_01282	iB_00796	iB_00832	iB_02621	iB_05682	iB_01908	iB_00796				iB_00832	iB_02915
iB_04090	iB_05436	iB_01285	iB_03598	iB_02350	iB_02632	iB_05708	iB_01922	iB_03598				iB_02350	iB_03448
iB_02544	iB_05459	iB_01287	iB_00054	iB_00872	iB_02637		iB_01945	iB_00054				iB_00872	iB_03512
iB_05363	iB_05471	iB_01288	iB_00123	iB_03563	iB_02638		iB_01960	iB_00123				iB_03563	iB_03542
iB_00608	iB_05473	iB_01290	iB_03831	iB_01821	iB_02643		iB_01965	iB_03831				iB_01821	iB_03545
iB_01898	iB_05477	iB_01291	iB_03851	iB_01395	iB_02645		iB_01973	iB_03851				iB_01395	iB_03548
iB_00109	iB_05478	iB_01293	iB_03581	iB_01397	iB_02647		iB_01977	iB_03581				iB_01397	iB_03553
iB_01850	iB_05481	iB_01295	iB_01787	iB_01389	iB_02661		iB_01980	iB_01787				iB_01389	iB_03588
iB_02363	iB_05484	iB_01296	iB_00598	iB_01422	iB_02662		iB_01982	iB_00598				iB_01422	iB_03593
iB_05737	iB_05519	iB_01297	iB_02876	iB_01432	iB_02684		iB_02083	iB_02876				iB_01432	iB_03596
iB_05636	iB_05521	iB_01300	iB_01726	iB_02260	iB_02688		iB_02161	iB_01726				iB_02260	iB_03620
iB_02614	iB_05522	iB_01309	iB_02397	iB_01677	iB_02689		iB_02184	iB_02397				iB_01677	iB_03626
iB_02575	iB_05544	iB_01316	iB_00250	iB_01687	iB_02693		iB_02185	iB_00250				iB_01687	iB_03706
iB_05530	iB_05552	iB_01317	iB_00399	iB_02210	iB_02697		iB_02186	iB_00399				iB_02210	iB_03738
iB_00986	iB_05563	iB_01327	iB_01645	iB_02190	iB_02711		iB_02195	iB_01645				iB_02190	iB_03771
iB_01123	iB_05569	iB_01330	iB_03457	iB_02327	iB_02712		iB_02201	iB_03457				iB_02327	iB_03789
iB_02400	iB_05610	iB_01334	iB_01804	iB_02439	iB_02717		iB_02204	iB_01804				iB_02439	iB_03798
iB_05351	iB_05634	iB_01335	iB_00807	iB_01534	iB_02724		iB_02205	iB_00807				iB_01534	iB_03930
iB_00279	iB_05637	iB_01337	iB_00376	iB_01554	iB_02836		iB_02206	iB_00376				iB_01554	iB_03977
iB_00681	iB_05658	iB_01338	iB_00759	iB_02437	iB_02838		iB_02209	iB_00759				iB_02437	iB_04055
iB_03919	iB_05671	iB_01341	iB_00867	iB_01507	iB_02839		iB_02211	iB_00867				iB_01507	iB_04106
iB_03984	iB_05673	iB_01350	iB_00845	iB_02450	iB_02844		iB_02218	iB_00845				iB_02450	iB_04115
iB_01967	iB_05697	iB_01352	iB_03972	iB_01503	iB_02848		iB_02220	iB_03972				iB_01503	iB_04118
iB_05667	iB_05708	iB_01353	iB_05708	iB_01532	iB_02872		iB_02225	iB_05708				iB_01532	iB_04137
iB_02584	iB_05718	iB_01354	iB_00093	iB_01557	iB_02874		iB_02226	iB_00093				iB_01557	iB_04178
iB_05600	iB_05727	iB_01357	iB_02495	iB_01585	iB_02875		iB_02227	iB_02495				iB_01585	iB_04188
iB_05615	iB_05728	iB_01361	iB_02863	iB_01551	iB_02880		iB_02238	iB_02863				iB_01551	iB_04195
iB_00180	iB_00234	iB_01362	iB_00617	iB_01606	iB_02881		iB_02240	iB_00617				iB_01606	iB_04220
iB_02706	iB_00260	iB_01364	iB_03428	iB_01581	iB_02888		iB_02248	iB_03428				iB_01581	iB_04247
iB_00232	iB_00334	iB_01366	iB_03678	iB_02533	iB_02890		iB_02250	iB_03678				iB_02533	iB_04261
iB_01021	iB_00551	iB_01368	iB_01945	iB_03418	iB_02893		iB_02260	iB_01945				iB_03418	iB_04287
iB_05480	iB_00812	iB_01369	iB_01885	iB_05300	iB_02900		iB_02268	iB_01885				iB_05300	iB_04291
iB_04072	iB_00885	iB_01376	iB_05301	iB_01852	iB_02914		iB_02275	iB_05301				iB_01852	iB_04298
iB_00147	iB_01187	iB_01377	iB_02912	iB_02205	iB_02915		iB_02276	iB_02912				iB_02205	iB_04310
iB_01836	iB_01526	iB_01380	iB_00321	iB_03474	iB_02917		iB_02287	iB_00321				iB_03474	iB_04366
iB_01946	iB_01635	iB_01382	iB_00461	iB_01746	iB_02920		iB_02288	iB_00461				iB_01746	iB_04368
iB_05641	iB_01680	iB_01384	iB_00784	iB_05442	iB_02927		iB_02289	iB_00784				iB_05442	iB_04453
iB_05719	iB_01759	iB_01386	iB_03793	iB_05461	iB_02937		iB_02294	iB_03793				iB_05461	iB_05204
iB_05278	iB_01798	iB_01387	iB_00573	iB_05494	iB_02939		iB_02295	iB_00573				iB_05494	iB_05225
iB_05471	iB_01865	iB_01390	iB_00203	iB_03531	iB_03370		iB_02297	iB_00203				iB_03531	iB_05237
iB_05399	iB_02205	iB_01393	iB_02534	iB_03813	iB_03372		iB_02299	iB_02534				iB_03813	iB_05255
iB_03414	iB_02254	iB_01396	iB_02512	iB_03829	iB_03377		iB_02301	iB_02512				iB_03829	iB_05259
iB_04224	iB_02698	iB_01398	iB_01243	iB_03753	iB_03378		iB_02311	iB_01243				iB_03753	iB_05270
iB_01418	iB_03469	iB_01406	iB_02266	iB_03681	iB_03391		iB_02321	iB_02266				iB_03681	iB_05341
iB_04495	iB_03476	iB_01408	iB_02505	iB_03708	iB_03396		iB_02329	iB_02505				iB_03708	iB_05388
iB_05735	iB_03560	iB_01409	iB_05522	iB_03897	iB_03397		iB_02334	iB_05522				iB_03897	iB_05390
iB_02623	iB_03872	iB_01418	iB_00338	iB_05593	iB_03400		iB_02335	iB_00338				iB_05593	iB_05391
iB_01932	iB_03896	iB_01419	iB_02364	iB_05609	iB_03405		iB_02339	iB_02364				iB_05609	iB_05399
iB_05445	iB_03900	iB_01420	iB_00290	iB_05578	iB_03407		iB_02343	iB_00290				iB_05578	iB_05448
iB_05451	iB_03939	iB_01425	iB_03383	iB_05618	iB_03418		iB_02344	iB_03383				iB_05618	iB_05454
iB_00153	iB_03968	iB_01427	iB_04327	iB_05535	iB_03419		iB_02354	iB_04327				iB_05535	iB_05480
iB_02148	iB_03998	iB_01433	iB_00972	iB_03881	iB_03448		iB_02364	iB_00972				iB_03881	iB_05484
iB_00163	iB_04065	iB_01434	iB_01770	iB_03899	iB_03454		iB_02370	iB_01770				iB_03899	iB_05497
iB_00278	iB_04113	iB_01435	iB_01106	iB_03909	iB_03460		iB_02377	iB_01106				iB_03909	iB_05511
iB_00332	iB_04121	iB_01436	iB_00047	iB_03838	iB_03462		iB_02378	iB_00047				iB_03838	iB_05514
iB_00485	iB_00081	iB_01437	iB_00475	iB_02584	iB_03490		iB_02384	iB_00475				iB_02584	iB_05519
iB_03490	iB_00110	iB_01438	iB_00662	iB_03886	iB_03496		iB_02397	iB_00662				iB_03886	iB_05527
iB_00051	iB_00185	iB_01439	iB_00218	iB_02555	iB_03512		iB_02401	iB_00218				iB_02555	iB_05530
iB_00097	iB_00414	iB_01441	iB_03742	iB_02483	iB_03515		iB_02402	iB_03742				iB_02483	iB_05531
iB_00543	iB_01044	iB_01444	iB_01450	iB_03913	iB_03526		iB_02409	iB_01450				iB_03913	iB_05552
iB_04074	iB_01236	iB_01445	iB_00530	iB_03732	iB_03531		iB_02412	iB_00530				iB_03732	iB_05569
iB_02223	iB_01372	iB_01446	iB_01695	iB_03810	iB_03539		iB_02413	iB_01695				iB_03810	iB_05584
iB_02248	iB_01516	iB_01447	iB_01701	iB_04087	iB_03542		iB_02417	iB_01701				iB_04087	iB_05587
iB_02258	iB_01644	iB_01449	iB_00620	iB_04111	iB_03545		iB_02427	iB_00620				iB_04111	iB_05727
iB_02384	iB_01910	iB_01454	iB_00791	iB_04046	iB_03546		iB_02429	iB_00791				iB_04046	iB_00219
iB_02657	iB_02292	iB_01457	iB_00849	iB_04121	iB_03548		iB_02439	iB_00849				iB_04121	iB_01736
iB_00010	iB_02301	iB_01463	iB_00575	iB_04068	iB_03553		iB_02448	iB_00575				iB_04068	iB_02429
iB_02448	iB_02367	iB_01465	iB_02215	iB_02605	iB_03557		iB_02456	iB_02215				iB_02605	iB_02453
iB_00603	iB_02401	iB_01468	iB_02683	iB_04011	iB_03563		iB_02457	iB_02683				iB_04011	iB_02632
iB_00704	iB_02416	iB_01469	iB_05435	iB_04039	iB_03583		iB_02469	iB_05435				iB_04039	iB_02637
iB_00802	iB_02471	iB_01476	iB_01536	iB_02482	iB_03586		iB_02471	iB_01536				iB_02482	iB_02688
iB_03395	iB_02584	iB_01478	iB_01576	iB_02519	iB_03588		iB_02481	iB_01576				iB_02519	iB_02712
iB_05542	iB_02625	iB_01479	iB_01903	iB_02606	iB_03593		iB_02486	iB_01903				iB_02606	iB_02836
iB_01024	iB_02627	iB_01485	iB_01345	iB_04041	iB_03596		iB_02495	iB_01345				iB_04041	iB_02840
iB_01147	iB_02692	iB_01490	iB_00448	iB_03946	iB_03601		iB_02499	iB_00448				iB_03946	iB_03462
iB_02402	iB_02931	iB_01492	iB_00623	iB_02625	iB_03605		iB_02500	iB_00623				iB_02625	iB_03515
iB_03888	iB_03552	iB_01494	iB_00440	iB_02724	iB_03611		iB_02509	iB_00440				iB_02724	iB_03604
iB_02517	iB_03780	iB_01506	iB_04234	iB_02858	iB_03620		iB_02510	iB_04234				iB_02858	iB_03605
iB_02287	iB_04066	iB_01521	iB_02383	iB_02934	iB_03623		iB_02512	iB_02383				iB_02934	iB_03640
iB_01211	iB_04137	iB_01527	iB_02295	iB_02859	iB_03626		iB_02516	iB_02295				iB_02859	iB_03682
iB_01906	iB_04205	iB_01529	iB_05513	iB_04217	iB_03633		iB_02517	iB_05513				iB_04217	iB_03851
iB_02674	iB_05278	iB_01533	iB_05302	iB_02717	iB_03635		iB_02531	iB_05302				iB_02717	iB_05220
iB_05325	iB_05329	iB_01540	iB_01257	iB_02662	iB_03640		iB_02536	iB_01257				iB_02662	iB_05380
iB_00548	iB_05342	iB_01541	iB_02513	iB_02638	iB_03649		iB_02541	iB_02513				iB_02638	iB_05672
iB_00613	iB_05442	iB_01543	iB_02481	iB_02692	iB_03665		iB_02542	iB_02481				iB_02692	iB_05689
iB_00573	iB_05584	iB_01553	iB_01308	iB_04142	iB_03667		iB_02548	iB_01308				iB_04142	iB_05737
iB_00440	iB_05719	iB_01559	iB_00331	iB_04143	iB_03670		iB_02553	iB_00331				iB_04143
iB_04234	iB_01315	iB_01568	iB_00677	iB_04085	iB_03675		iB_02556	iB_00677				iB_04085
iB_01973	iB_02563	iB_01569	iB_04271	iB_04315	iB_03681		iB_02561	iB_04271				iB_04315
iB_02499	iB_03637	iB_01573	iB_01799	iB_04365	iB_03682		iB_02570	iB_01799				iB_04365
iB_01028	iB_03693	iB_01577	iB_03739	iB_04381	iB_03683		iB_02571	iB_03739				iB_04381
iB_05306	iB_03913	iB_01578	iB_00912	iB_04389	iB_03690		iB_02573	iB_00912				iB_04389
iB_02840	iB_00504	iB_01580	iB_01331	iB_04280	iB_03692		iB_02574	iB_01331				iB_04280
iB_00368	iB_00617	iB_01583	iB_01328	iB_04306	iB_03697		iB_02584	iB_01328				iB_04306
iB_00460	iB_00734	iB_01587	iB_01725	iB_04375	iB_03699		iB_02588	iB_01725				iB_04375
iB_00804	iB_00739	iB_01590	iB_03691	iB_02927	iB_03705		iB_02591	iB_03691				iB_02927
iB_00196	iB_01002	iB_01592	iB_02275	iB_02900	iB_03706		iB_02593	iB_02275				iB_02900
iB_05673	iB_01212	iB_01608	iB_05233	iB_04360	iB_03708		iB_02596	iB_05233				iB_04360
iB_01017	iB_01257	iB_01626	iB_01020	iB_04376	iB_03732		iB_02599	iB_01020				iB_04376
iB_05378	iB_01276	iB_01627	iB_00015	iB_04362	iB_03735		iB_02601	iB_00015				iB_04362
iB_00514	iB_01311	iB_01628	iB_03594	iB_04393	iB_03738		iB_02611	iB_03594				iB_04393
iB_01530	iB_01349	iB_01646	iB_04177	iB_02893	iB_03749		iB_02612	iB_04177				iB_02893
iB_01718	iB_01477	iB_01648	iB_04227	iB_02914	iB_03753		iB_02617	iB_04227				iB_02914
iB_04048	iB_01659	iB_01649	iB_01355	iB_04199	iB_03762		iB_02625	iB_01355				iB_04199
iB_04442	iB_01785	iB_01650	iB_05517	iB_04180	iB_03763		iB_02627	iB_05517				iB_04180
iB_00133	iB_01788	iB_01655	iB_04149	iB_04222	iB_03764		iB_02631	iB_04149				iB_04222
iB_01343	iB_02409	iB_01656	iB_01776	iB_04152	iB_03771		iB_02639	iB_01776				iB_04152
iB_02211	iB_02497	iB_01660	iB_00808	iB_01941	iB_03789		iB_02644	iB_00808				iB_01941
iB_00243	iB_03483	iB_01662	iB_00253	iB_01981	iB_03795		iB_02646	iB_00253				iB_01981
iB_00014	iB_03502	iB_01671	iB_01091	iB_04416	iB_03796		iB_02653	iB_01091				iB_04416
iB_00813	iB_04107	iB_01672	iB_02427	iB_00038	iB_03798		iB_02658	iB_02427				iB_00038
iB_01814	iB_04150	iB_01678	iB_01785	iB_00050	iB_03800		iB_02665	iB_01785				iB_00050
iB_00729	iB_05306	iB_01679	iB_03423	iB_00048	iB_03803		iB_02668	iB_03423				iB_00048
iB_01560	iB_01560	iB_01683	iB_04127	iB_00101	iB_03810		iB_02674	iB_04127				iB_00101
iB_00585	iB_03495	iB_01685	iB_00242	iB_00100	iB_03833		iB_02678	iB_00242				iB_00100
iB_04414	iB_04204	iB_01686	iB_00647	iB_00251	iB_03838		iB_02681	iB_00647				iB_00251
iB_01001	iB_00010	iB_01689	iB_01973	iB_00115	iB_03846		iB_02682	iB_01973				iB_00115
iB_04150	iB_00062	iB_01690	iB_02499	iB_00155	iB_03849		iB_02692	iB_02499				iB_00155
iB_05436	iB_00146	iB_01693	iB_00159	iB_00146	iB_03850		iB_02695	iB_00159				iB_00146
iB_03667	iB_00181	iB_01694	iB_05669	iB_00488	iB_03859		iB_02698	iB_05669				iB_00488
iB_05531	iB_00237	iB_01699	iB_05217	iB_00371	iB_03861		iB_02707	iB_05217				iB_00371
iB_01070	iB_00302	iB_01711	iB_02599	iB_00387	iB_03867		iB_02716	iB_02599				iB_00387
iB_01039	iB_00370	iB_01714	iB_05569	iB_00369	iB_03881		iB_02726	iB_05569				iB_00369
iB_02425	iB_00462	iB_01715	iB_00325	iB_00428	iB_03887		iB_02840	iB_00325				iB_00428
iB_01526	iB_00541	iB_01720	iB_02909	iB_00262	iB_03889		iB_02842	iB_02909				iB_00262
iB_04098	iB_00589	iB_01721	iB_02928	iB_00474	iB_03893		iB_02847	iB_02928				iB_00474
iB_02508	iB_00603	iB_01727	iB_00487	iB_00445	iB_03899		iB_02849	iB_00487				iB_00445
iB_00257	iB_00677	iB_01729	iB_00755	iB_00280	iB_03909		iB_02855	iB_00755				iB_00280
iB_00628	iB_00679	iB_01739	iB_00534	iB_00204	iB_03910		iB_02858	iB_00534				iB_00204
iB_00209	iB_00784	iB_01747	iB_01188	iB_00289	iB_03911		iB_02859	iB_01188				iB_00289
iB_04089	iB_00786	iB_01749	iB_05664	iB_00077	iB_03932		iB_02860	iB_05664				iB_00077
iB_05284	iB_01053	iB_01750	iB_05221	iB_00012	iB_03946		iB_02873	iB_05221				iB_00012
iB_02576	iB_01068	iB_01751	iB_02344	iB_00153	iB_03957		iB_02889	iB_02344				iB_00153
iB_01706	iB_01188	iB_01753	iB_00300	iB_00174	iB_03976		iB_02897	iB_00300				iB_00174
iB_00088	iB_01307	iB_01756	iB_00769	iB_00589	iB_03977		iB_02912	iB_00769				iB_00589
iB_05502	iB_01453	iB_01760	iB_01669	iB_00590	iB_03978		iB_02913	iB_01669				iB_00590
iB_00256	iB_01544	iB_01761	iB_02276	iB_00186	iB_03979		iB_02918	iB_02276				iB_00186
iB_00265	iB_01725	iB_01763	iB_05634	iB_00180	iB_03981		iB_02921	iB_05634				iB_00180
iB_02595	iB_01733	iB_01765	iB_02682	iB_00183	iB_03987		iB_02924	iB_02682				iB_00183
iB_05421	iB_01859	iB_01772	iB_02913	iB_00227	iB_03992		iB_02934	iB_02913				iB_00227
iB_05414	iB_01945	iB_01773	iB_03570	iB_00320	iB_04001		iB_02936	iB_03570				iB_00320
iB_05478	iB_01980	iB_01783	iB_04219	iB_00531	iB_04007		iB_02941	iB_04219				iB_00531
iB_05394	iB_02195	iB_01786	iB_00170	iB_00674	iB_04008		iB_03383	iB_00170				iB_00674
iB_05371	iB_02260	iB_01792	iB_05543	iB_00543	iB_04011		iB_03390	iB_05543				iB_00543
iB_05422	iB_02278	iB_01797	iB_01346	iB_00559	iB_04018		iB_03398	iB_01346				iB_00559
iB_02523	iB_02393	iB_01806	iB_05424	iB_01033	iB_04022		iB_03401	iB_05424				iB_01033
iB_01161	iB_02397	iB_01808	iB_05438	iB_00541	iB_04023		iB_03403	iB_05438				iB_00541
iB_02326	iB_02517	iB_01811	iB_00258	iB_00542	iB_04030		iB_03444	iB_00258				iB_00542
iB_05493	iB_02534	iB_01816	iB_01461	iB_01057	iB_04039		iB_03450	iB_01461				iB_01057
iB_04030	iB_02541	iB_01819	iB_03813	iB_01037	iB_04041		iB_03457	iB_03813				iB_01037
iB_01105	iB_02618	iB_01826	iB_03765	iB_01038	iB_04046		iB_03469	iB_03765				iB_01038
iB_02283	iB_02855	iB_01827	iB_00099	iB_01023	iB_04055		iB_03474	iB_00099				iB_01023
iB_00618	iB_03457	iB_01829	iB_00963	iB_00572	iB_04063		iB_03476	iB_00963				iB_00572
iB_00065	iB_03576	iB_01847	iB_01087	iB_00600	iB_04068		iB_03480	iB_01087				iB_00600
iB_02208	iB_03709	iB_01848	iB_05481	iB_00614	iB_04085		iB_03484	iB_05481				iB_00614
iB_02302	iB_03831	iB_01849	iB_00733	iB_00567	iB_04087		iB_03487	iB_00733				iB_00567
iB_00262	iB_03960	iB_01850	iB_01505	iB_00628	iB_04098		iB_03491	iB_01505				iB_00628
iB_00949	iB_04120	iB_01853	iB_03511	iB_00456	iB_04100		iB_03502	iB_03511				iB_00456
iB_04498	iB_04332	iB_01855	iB_01705	iB_00459	iB_04103		iB_03504	iB_01705				iB_00459
iB_05476	iB_04342	iB_01862	iB_00906	iB_00412	iB_04106		iB_03511	iB_00906				iB_00412
iB_05492	iB_04367	iB_01863	iB_00961	iB_00208	iB_04111		iB_03522	iB_00961				iB_00208
iB_05405	iB_05204	iB_01871	iB_01053	iB_00300	iB_04114		iB_03525	iB_01053				iB_00300
iB_00619	iB_05217	iB_01873	iB_01549	iB_00301	iB_04115		iB_03530	iB_01549				iB_00301
iB_00885	iB_05251	iB_01876	iB_01657	iB_00219	iB_04118		iB_03549	iB_01657				iB_00219
iB_04426	iB_05263	iB_01881	iB_04410	iB_00540	iB_04123		iB_03555	iB_04410				iB_00540
iB_02289	iB_05268	iB_01883	iB_05697	iB_00424	iB_04142		iB_03560	iB_05697				iB_00424
iB_05327	iB_05295	iB_01887	iB_01078	iB_00446	iB_04143		iB_03564	iB_01078				iB_00446
iB_00937	iB_05542	iB_01894	iB_02300	iB_00230	iB_04152		iB_03570	iB_02300				iB_00230
iB_01242	iB_05612	iB_01896	iB_00977	iB_00211	iB_04153		iB_03577	iB_00977				iB_00211
iB_01023	iB_00503	iB_01902	iB_01028	iB_00343	iB_04165		iB_03581	iB_01028				iB_00343
iB_00187	iB_00511	iB_01909	iB_05306	iB_00281	iB_04171		iB_03590	iB_05306				iB_00281
iB_00241	iB_00674	iB_01914	iB_02840	iB_00378	iB_04178		iB_03594	iB_02840				iB_00378
iB_05355	iB_00686	iB_01915	iB_00368	iB_01131	iB_04180		iB_03595	iB_00368				iB_01131
iB_01607	iB_00688	iB_01916	iB_00460	iB_00577	iB_04188		iB_03603	iB_00460				iB_00577
iB_03830	iB_00817	iB_01923	iB_00804	iB_00665	iB_04191		iB_03604	iB_00804				iB_00665
iB_05199	iB_00874	iB_01925	iB_00186	iB_00654	iB_04195		iB_03608	iB_00186				iB_00654
iB_02650	iB_01091	iB_01926	iB_02536	iB_01261	iB_04198		iB_03619	iB_02536				iB_01261
iB_05413	iB_01355	iB_01928	iB_05292	iB_01186	iB_04199		iB_03621	iB_05292				iB_01186
iB_05440	iB_01429	iB_01932	iB_01135	iB_00752	iB_04203		iB_03639	iB_01135				iB_00752
iB_05377	iB_01461	iB_01933	iB_01359	iB_00668	iB_04209		iB_03648	iB_01359				iB_00668
iB_05397	iB_01839	iB_01940	iB_02889	iB_00669	iB_04216		iB_03654	iB_02889				iB_00669
iB_02885	iB_01846	iB_01946	iB_00455	iB_00697	iB_04217		iB_03656	iB_00455				iB_00697
iB_00824	iB_01906	iB_01947	iB_03444	iB_01284	iB_04220		iB_03666	iB_03444				iB_01284
iB_04070	iB_02371	iB_01951	iB_04318	iB_01286	iB_04222		iB_03669	iB_04318				iB_01286
iB_00012	iB_02674	iB_01959	iB_04000	iB_01269	iB_04224		iB_03685	iB_04000				iB_01269
iB_02423	iB_03774	iB_01961	iB_04483	iB_01192	iB_04247		iB_03691	iB_04483				iB_01192
iB_02452	iB_04227	iB_01967	iB_01180	iB_01088	iB_04252		iB_03695	iB_01180				iB_01088
iB_02838	iB_04234	iB_01972	iB_05728	iB_01005	iB_04261		iB_03702	iB_05728				iB_01005
iB_02436	iB_00459	iB_01974	iB_05290	iB_00596	iB_04280		iB_03709	iB_05290				iB_00596
iB_00238	iB_00588	iB_01983	iB_05586	iB_00708	iB_04287		iB_03725	iB_05586				iB_00708
iB_00129	iB_00743	iB_01985	iB_04391	iB_00813	iB_04291		iB_03739	iB_04391				iB_00813
iB_00197	iB_01226	iB_02043	iB_00023	iB_01087	iB_04302		iB_03740	iB_00023				iB_01087
iB_02503	iB_01861	iB_02120	iB_00521	iB_01060	iB_04306		iB_03750	iB_00521				iB_01060
iB_02496	iB_02266	iB_02148	iB_00913	iB_00824	iB_04310		iB_03752	iB_00913				iB_00824
iB_02679	iB_02556	iB_02158	iB_04489	iB_00718	iB_04315		iB_03754	iB_04489				iB_00718
iB_02636	iB_02668	iB_02187	iB_00101	iB_01372	iB_04317		iB_03756	iB_00101				iB_01372
iB_01972	iB_02859	iB_02189	iB_01371	iB_01218	iB_04320		iB_03768	iB_01371				iB_01218
iB_05503	iB_03493	iB_02192	iB_03487	iB_01227	iB_04337		iB_03774	iB_03487				iB_01227
iB_05505	iB_03581	iB_02194	iB_01723	iB_01230	iB_04360		iB_03776	iB_01723				iB_01230
iB_04328	iB_05352	iB_02196	iB_03939	iB_01231	iB_04361		iB_03790	iB_03939				iB_01231
iB_02216	iB_02682	iB_02200	iB_04482	iB_01228	iB_04362		iB_03813	iB_04482				iB_01228
iB_02591	iB_01698	iB_02202	iB_02209	iB_01241	iB_04366		iB_03821	iB_02209				iB_01241
iB_01959	iB_00592	iB_02203	iB_01515	iB_01371	iB_04368		iB_03822	iB_01515				iB_01371
iB_05518	iB_00807	iB_02208	iB_04336	iB_01336	iB_04375		iB_03826	iB_04336				iB_01336
iB_00471	iB_00886	iB_02214	iB_01440	iB_01159	iB_04376		iB_03829	iB_01440				iB_01159
iB_02689	iB_01343	iB_02216	iB_03702	iB_01226	iB_04385		iB_03831	iB_03702				iB_01226
iB_00255	iB_01723	iB_02219	iB_05515	iB_01107	iB_04389		iB_03835	iB_05515				iB_01107
iB_01862	iB_01748	iB_02221	iB_05477	iB_01195	iB_04399		iB_03836	iB_05477				iB_01195
iB_02212	iB_01771	iB_02228	iB_00379	iB_00754	iB_04409		iB_03844	iB_00379				iB_00754
iB_02231	iB_01818	iB_02231	iB_00828	iB_00641	iB_04412		iB_03851	iB_00828				iB_00641
iB_02514	iB_02193	iB_02239	iB_03504	iB_00787	iB_04416		iB_03857	iB_03504				iB_00787
iB_05700	iB_03388	iB_02242	iB_00921	iB_00736	iB_04418		iB_03871	iB_00921				iB_00736
iB_05228	iB_03631	iB_02243	iB_00894	iB_01189	iB_04426		iB_03873	iB_00894				iB_01189
iB_02598	iB_03988	iB_02245	iB_04014	iB_01220	iB_04437		iB_03886	iB_04014				iB_01220
iB_02628	iB_04219	iB_02252	iB_04421	iB_01838	iB_04444		iB_03897	iB_04421				iB_01838
iB_02194	iB_00169	iB_02257	iB_00196	iB_01976	iB_04453		iB_03898	iB_00196				iB_01976
iB_00229	iB_04279	iB_02259	iB_00390	iB_01901	iB_04454		iB_03900	iB_00390				iB_01901
iB_05362	iB_04377	iB_02264	iB_01311	iB_01921	iB_04461		iB_03905	iB_01311				iB_01921
iB_02896	iB_00007	iB_02265	iB_00458	iB_01934	iB_04471		iB_03907	iB_00458				iB_01934
iB_00364	iB_00369	iB_02270	iB_00739	iB_00965	iB_04473		iB_03913	iB_00739				iB_00965
iB_04356	iB_00372	iB_02271	iB_03983	iB_02114	iB_04474		iB_03930	iB_03983				iB_02114
iB_04276	iB_00510	iB_02272	iB_05671	iB_01930	iB_04484		iB_03939	iB_05671				iB_01930
iB_03720	iB_00600	iB_02274	iB_00316	iB_01907	iB_04487		iB_03956	iB_00316				iB_01907
iB_00884	iB_00733	iB_02281	iB_01618	iB_03670	iB_04488		iB_03971	iB_01618				iB_03670
iB_03942	iB_00757	iB_02283	iB_00328	iB_03706	iB_04495		iB_03972	iB_00328				iB_03706
iB_04408	iB_00797	iB_02284	iB_00800	iB_05584	iB_05219		iB_03983	iB_00800				iB_05584
iB_00182	iB_01530	iB_02304	iB_00952	iB_05542	iB_05220		iB_03996	iB_00952				iB_05542
iB_00215	iB_01866	iB_02305	iB_00980	iB_05530	iB_05225		iB_03998	iB_00980				iB_05530
iB_01848	iB_02513	iB_02307	iB_05625	iB_05522	iB_05231		iB_04000	iB_05625				iB_05522
iB_01974	iB_02588	iB_02314	iB_00504	iB_05390	iB_05245		iB_04013	iB_00504				iB_05390
iB_01929	iB_02726	iB_02315	iB_05673	iB_05341	iB_05247		iB_04014	iB_05673				iB_05341
iB_02629	iB_03487	iB_02316	iB_01017	iB_05399	iB_05252		iB_04015	iB_01017				iB_05399
iB_05595	iB_03594	iB_02320	iB_05378	iB_05381	iB_05253		iB_04029	iB_05378				iB_05381
iB_00974	iB_03666	iB_02324	iB_00514	iB_00927	iB_05255		iB_04057	iB_00514				iB_00927
iB_01011	iB_04232	iB_02330	iB_01530	iB_00847	iB_05262		iB_04075	iB_01530				iB_00847
iB_01901	iB_04271	iB_02332	iB_01718	iB_05388	iB_05270		iB_04078	iB_01718				iB_05388
iB_01914	iB_04273	iB_02336	iB_04048	iB_03669	iB_05294		iB_04084	iB_04048				iB_03669
iB_02114	iB_04494	iB_02348	iB_04442	iB_03605	iB_05300		iB_04099	iB_04442				iB_03605
iB_01907	iB_05292	iB_02349	iB_05295	iB_01968	iB_05304		iB_04121	iB_05295				iB_01968
iB_01960	iB_05517	iB_02351	iB_02353	iB_01920	iB_05308		iB_04125	iB_02353				iB_01920
iB_01910	iB_05586	iB_02352	iB_00670	iB_03649	iB_05309		iB_04134	iB_00670				iB_03649
iB_02243	iB_05664	iB_02355	iB_00757	iB_01886	iB_05316		iB_04137	iB_00757				iB_01886
iB_05706	iB_02840	iB_02359	iB_04273	iB_03604	iB_05318		iB_04144	iB_04273				iB_03604
iB_05219	iB_00489	iB_02360	iB_04332	iB_05395	iB_05324		iB_04149	iB_04332				iB_05395
iB_02564	iB_03401	iB_02361	iB_04476	iB_03685	iB_05337		iB_04150	iB_04476				iB_03685
iB_00024	iB_00100	iB_02368	iB_00164	iB_03675	iB_05339		iB_04154	iB_00164				iB_03675
iB_01069	iB_00235	iB_02369	iB_02268	iB_03667	iB_05340		iB_04162	iB_02268				iB_03667
iB_01206	iB_00236	iB_02376	iB_05718	iB_03648	iB_05348		iB_04177	iB_05718				iB_03648
iB_00285	iB_00311	iB_02380	iB_05246	iB_03611	iB_05349		iB_04192	iB_05246				iB_03611
iB_00758	iB_00419	iB_02381	iB_02681	iB_03666	iB_05358		iB_04211	iB_02681				iB_03666
iB_00855	iB_00457	iB_02385	iB_01111	iB_03619	iB_05379		iB_04219	iB_01111				iB_03619
iB_00887	iB_00518	iB_02388	iB_02918	iB_00796	iB_05380		iB_04227	iB_02918				iB_00796
iB_03370	iB_00572	iB_02389	iB_00291	iB_01314	iB_05381		iB_04235	iB_00291				iB_01314
iB_03451	iB_00587	iB_02391	iB_00441	iB_02209	iB_05382		iB_04236	iB_00441				iB_02209
iB_03466	iB_00602	iB_02392	iB_00812	iB_02188	iB_05388		iB_04253	iB_00812				iB_02188
iB_04156	iB_00684	iB_02394	iB_00601	iB_02230	iB_05391		iB_04254	iB_00601				iB_02230
iB_04203	iB_00771	iB_02398	iB_01459	iB_02363	iB_05395		iB_04279	iB_01459				iB_02363
iB_03734	iB_00806	iB_02400	iB_04083	iB_02199	iB_05399		iB_04298	iB_04083				iB_02199
iB_03908	iB_00846	iB_02403	iB_04438	iB_02212	iB_05401		iB_04316	iB_04438				iB_02212
iB_04088	iB_00927	iB_02404	iB_04494	iB_02226	iB_05405		iB_04318	iB_04494				iB_02226
iB_04114	iB_01060	iB_02406	iB_00157	iB_02240	iB_05408		iB_04332	iB_00157				iB_02240
iB_02113	iB_01302	iB_02410	iB_01136	iB_02253	iB_05412		iB_04336	iB_01136				iB_02253
iB_00032	iB_01379	iB_02415	iB_01159	iB_02244	iB_05414		iB_04352	iB_01159				iB_02244
iB_01813	iB_01466	iB_02422	iB_01167	iB_03683	iB_05430		iB_04365	iB_01167				iB_03683
iB_02250	iB_01542	iB_02423	iB_02193	iB_03601	iB_05441		iB_04381	iB_02193				iB_03601
iB_05235	iB_01703	iB_02424	iB_05272	iB_03682	iB_05448		iB_04391	iB_05272				iB_03682
iB_02570	iB_01717	iB_02425	iB_02726	iB_03626	iB_05451		iB_04393	iB_02726				iB_03626
iB_02653	iB_01743	iB_02426	iB_02698	iB_03480	iB_05454		iB_04398	iB_02698				iB_03480
iB_05551	iB_01764	iB_02430	iB_02639	iB_03490	iB_05456		iB_04403	iB_02639				iB_03490
iB_05352	iB_01803	iB_02432	iB_01252	iB_03419	iB_05461		iB_04411	iB_01252				iB_03419
iB_05390	iB_01834	iB_02433	iB_00037	iB_05326	iB_05466		iB_04421	iB_00037				iB_05326
iB_00743	iB_01835	iB_02435	iB_00463	iB_05401	iB_05480		iB_04450	iB_00463				iB_05401
iB_01365	iB_01875	iB_02436	iB_00734	iB_05391	iB_05482		iB_04452	iB_00734				iB_05391
iB_02600	iB_01960	iB_02442	iB_03502	iB_03564	iB_05493		iB_04480	iB_03502				iB_03564
iB_01318	iB_02201	iB_02443	iB_04253	iB_03546	iB_05494		iB_04482	iB_04253				iB_03546
iB_02311	iB_02289	iB_02444	iB_01805	iB_01982	iB_05497		iB_04483	iB_01805				iB_01982
iB_00302	iB_02354	iB_02445	iB_01614	iB_01962	iB_05507		iB_04489	iB_01614				iB_01962
iB_01691	iB_02413	iB_02446	iB_04013	iB_01825	iB_05511		iB_04494	iB_04013				iB_01825
iB_00028	iB_02469	iB_02447	iB_04060	iB_05451	iB_05514		iB_05204	iB_04060				iB_05451
iB_02561	iB_02619	iB_02452	iB_01100	iB_05448	iB_05520		iB_05206	iB_01100				iB_05448
iB_02335	iB_03480	iB_02454	iB_01349	iB_01929	iB_05527		iB_05209	iB_01349				iB_01929
iB_02431	iB_03506	iB_02455	iB_02906	iB_02334	iB_05530		iB_05221	iB_02906				iB_02334
iB_02556	iB_03530	iB_02458	iB_00403	iB_02326	iB_05531		iB_05229	iB_00403				iB_02326
iB_01329	iB_03634	iB_02460	iB_03450	iB_00981	iB_05535		iB_05232	iB_03450				iB_00981
iB_01256	iB_03884	iB_02462	iB_04232	iB_02370	iB_05562		iB_05233	iB_04232				iB_02370
iB_02343	iB_04092	iB_02465	iB_01846	iB_02301	iB_05565		iB_05235	iB_01846				iB_02301
iB_00588	iB_04161	iB_02472	iB_01859	iB_02338	iB_05578		iB_05236	iB_01859				iB_02338
iB_00468	iB_04236	iB_02473	iB_03774	iB_02401	iB_05579		iB_05237	iB_03774				iB_02401
iB_00969	iB_04365	iB_02477	iB_00589	iB_02309	iB_05587		iB_05238	iB_00589				iB_02309
iB_04078	iB_05259	iB_02485	iB_00992	iB_02312	iB_05593		iB_05243	iB_00992				iB_02312
iB_00203	iB_05397	iB_02487	iB_00907	iB_02313	iB_05595		iB_05246	iB_00907				iB_02313
iB_02534	iB_00077	iB_02490	iB_00994	iB_00902	iB_05609		iB_05251	iB_00994				iB_00902
iB_02512	iB_00091	iB_02491	iB_04403	iB_00922	iB_05618		iB_05259	iB_04403				iB_00922
iB_01243	iB_00189	iB_02496	iB_00022	iB_01453	iB_05623		iB_05263	iB_00022				iB_01453
iB_02383	iB_00247	iB_02504	iB_00826	iB_01556	iB_05636		iB_05264	iB_00826				iB_01556
iB_02295	iB_00438	iB_02507	iB_03591	iB_03590	iB_05647		iB_05272	iB_03591				iB_03590
iB_05513	iB_00449	iB_02508	iB_04342	iB_03581	iB_05659		iB_05278	iB_04342				iB_03581
iB_05302	iB_00619	iB_02523	iB_03619	iB_01822	iB_05662		iB_05290	iB_03619				iB_01822
iB_00159	iB_00664	iB_02524	iB_03897	iB_05466	iB_05672		iB_05292	iB_03897				iB_05466
iB_05669	iB_00752	iB_02525	iB_00696	iB_05481	iB_05689		iB_05293	iB_00696				iB_05481
iB_05217	iB_01156	iB_02526	iB_00497	iB_05497	iB_05737		iB_05295	iB_00497				iB_05497
iB_02599	iB_01193	iB_02527	iB_00133	iB_01421			iB_05302	iB_00133				iB_01421
iB_05569	iB_01303	iB_02530	iB_01343	iB_01483			iB_05303	iB_01343				iB_01483
iB_00325	iB_01313	iB_02539	iB_02498	iB_05454			iB_05313	iB_02498				iB_05454
iB_02909	iB_01325	iB_02545	iB_05727	iB_05412			iB_05326	iB_05727				iB_05412
iB_02928	iB_01360	iB_02546	iB_02573	iB_01809			iB_05329	iB_02573				iB_01809
iB_00487	iB_01556	iB_02547	iB_00007	iB_01702			iB_05341	iB_00007				iB_01702
iB_00755	iB_01931	iB_02550	iB_01173	iB_01637			iB_05342	iB_01173				iB_01637
iB_00534	iB_02429	iB_02551	iB_01185	iB_01754			iB_05352	iB_01185				iB_01754
iB_00186	iB_02911	iB_02552	iB_00496	iB_02255			iB_05353	iB_00496				iB_02255
iB_02536	iB_03905	iB_02554	iB_00705	iB_02256			iB_05370	iB_00705				iB_02256
iB_05292	iB_03956	iB_02557	iB_04108	iB_02268			iB_05387	iB_04108				iB_02268
iB_01135	iB_04029	iB_02558	iB_00144	iB_01705			iB_05390	iB_00144				iB_01705
iB_01359	iB_04504	iB_02560	iB_02417	iB_01748			iB_05397	iB_02417				iB_01748
iB_02889	iB_05209	iB_02565	iB_00008	iB_01601			iB_05404	iB_00008				iB_01601
iB_00455	iB_00173	iB_02567	iB_00377	iB_01615			iB_05421	iB_00377				iB_01615
iB_03444	iB_01250	iB_02572	iB_00398	iB_01622			iB_05424	iB_00398				iB_01622
iB_04318	iB_05502	iB_02575	iB_00730	iB_02184			iB_05428	iB_00730				iB_02184
iB_04000	iB_00038	iB_02577	iB_00027	iB_01775			iB_05438	iB_00027				iB_01775
iB_04483	iB_00709	iB_02581	iB_03845	iB_01818			iB_05442	iB_03845				iB_01818
iB_05295	iB_03840	iB_02583	iB_04144	iB_01817			iB_05459	iB_04144				iB_01817
iB_02353	iB_04297	iB_02585	iB_01200	iB_02486			iB_05465	iB_01200				iB_02486
iB_00670	iB_05626	iB_02586	iB_02541	iB_02384			iB_05469	iB_02541				iB_02384
iB_00757	iB_00029	iB_02587	iB_02288	iB_02469			iB_05471	iB_02288				iB_02469
iB_04273	iB_00099	iB_02589	iB_02845	iB_02467			iB_05473	iB_02845				iB_02467
iB_04332	iB_00165	iB_02590	iB_00369	iB_02471			iB_05481	iB_00369				iB_02471
iB_04476	iB_00170	iB_02592	iB_04279	iB_02293			iB_05484	iB_04279				iB_02293
iB_02498	iB_00196	iB_02594	iB_04374	iB_02354			iB_05502	iB_04374				iB_02354
iB_05727	iB_00203	iB_02595	iB_01840	iB_02337			iB_05513	iB_01840				iB_02337
iB_02573	iB_00218	iB_02598	iB_00531	iB_01584			iB_05515	iB_00531				iB_01584
iB_00007	iB_00228	iB_02602	iB_01707	iB_01524			iB_05519	iB_01707				iB_01524
iB_01173	iB_00255	iB_02607	iB_01742	iB_01574			iB_05522	iB_01742				iB_01574
iB_01185	iB_00259	iB_02608	iB_01908	iB_02329			iB_05526	iB_01908				iB_02329
iB_00496	iB_00290	iB_02609	iB_00378	iB_02286			iB_05542	iB_00378				iB_02286
iB_00705	iB_00291	iB_02615	iB_00320	iB_02438			iB_05543	iB_00320				iB_02438
iB_04108	iB_00321	iB_02616	iB_00362	iB_02464			iB_05544	iB_00362				iB_02464
iB_02083	iB_00323	iB_02620	iB_00794	iB_01565			iB_05547	iB_00794				iB_01565
iB_00146	iB_00328	iB_02622	iB_03560	iB_01491			iB_05551	iB_03560				iB_01491
iB_00035	iB_00356	iB_02623	iB_00541	iB_02449			iB_05552	iB_00541				iB_02449
iB_01225	iB_00379	iB_02624	iB_00685	iB_02298			iB_05560	iB_00685				iB_02298
iB_00166	iB_00390	iB_02626	iB_01429	iB_02395			iB_05569	iB_01429				iB_02395
iB_05280	iB_00392	iB_02629	iB_03835	iB_02396			iB_05584	iB_03835				iB_02396
iB_02516	iB_00397	iB_02630	iB_04407	iB_01607			iB_05586	iB_04407				iB_01607
iB_05237	iB_00398	iB_02634	iB_00358	iB_02535			iB_05604	iB_00358				iB_02535
iB_03483	iB_00441	iB_02635	iB_00366	iB_02408			iB_05607	iB_00366				iB_02408
iB_01220	iB_00460	iB_02636	iB_00797	iB_02510			iB_05626	iB_00797				iB_02510
iB_01891	iB_00487	iB_02641	iB_01524	iB_02418			iB_05628	iB_01524				iB_02418
iB_02515	iB_00521	iB_02642	iB_01818	iB_01658			iB_05633	iB_01818				iB_01658
iB_03958	iB_00552	iB_02648	iB_00067	iB_01563			iB_05634	iB_00067				iB_01563
iB_02238	iB_00598	iB_02649	iB_01722	iB_01725			iB_05637	iB_01722				iB_01725
iB_01172	iB_00599	iB_02650	iB_04107	iB_01726			iB_05648	iB_04107				iB_01726
iB_00025	iB_00613	iB_02652	iB_01002	iB_02421			iB_05664	iB_01002				iB_02421
iB_00227	iB_00640	iB_02654	iB_02211	iB_02434			iB_05669	iB_02211				iB_02434
iB_03590	iB_00647	iB_02660	iB_00243	iB_02521			iB_05671	iB_00243				iB_02521
iB_00289	iB_00670	iB_02663	iB_00014	iB_02514			iB_05683	iB_00014				iB_02514
iB_04038	iB_00803	iB_02671	iB_00813	iB_02501			iB_05685	iB_00813				iB_02501
iB_01699	iB_00894	iB_02672	iB_02083	iB_02453			iB_05693	iB_02083				iB_02453
iB_00984	iB_00913	iB_02675	iB_01284	iB_03476			iB_05697	iB_01284				iB_03476
iB_03615	iB_00914	iB_02676	iB_02588	iB_05308			iB_05709	iB_02588				iB_05308
iB_02707	iB_00969	iB_02679	iB_00445	iB_05225			iB_05718	iB_00445				iB_05225
iB_00702	iB_00977	iB_02680	iB_04377	iB_01716			iB_05719	iB_04377				iB_01716
iB_04047	iB_00994	iB_02685	iB_01791	iB_01867			iB_05726	iB_01791				iB_01867
iB_05472	iB_01017	iB_02687	iB_02665	iB_01866			iB_05727	iB_02665				iB_01866
iB_05468	iB_01020	iB_02690	iB_00666	iB_05264			iB_05728	iB_00666				iB_05264
iB_05452	iB_01030	iB_02691	iB_00679	iB_05255			iB_05341	iB_00679				iB_05255
iB_01216	iB_01036	iB_02694	iB_01194	iB_05204			iB_05342	iB_01194				iB_05204
iB_00143	iB_01067	iB_02699	iB_02548	iB_03487			iB_05352	iB_02548				iB_03487
iB_02464	iB_01106	iB_02700	iB_00367	iB_03372			iB_05353	iB_00367				iB_03372
iB_02299	iB_01239	iB_02701	iB_04367	iB_01718			iB_05370	iB_04367				iB_01718
iB_03520	iB_01256	iB_02702	iB_00557	iB_01741			iB_05387	iB_00557				iB_01741
iB_03853	iB_01273	iB_02703	iB_00638	iB_01722			iB_05390	iB_00638				iB_01722
iB_00595	iB_01308	iB_02704	iB_01865	iB_05272			iB_05397	iB_01865				iB_05272
iB_01933	iB_01450	iB_02706	iB_01748	iB_05262			iB_05404	iB_01748				iB_05262
iB_02441	iB_01452	iB_02708	iB_00083	iB_05245			iB_05421	iB_00083				iB_05245
iB_00277	iB_01470	iB_02715	iB_00334	iB_05220			iB_05424	iB_00334				iB_05220
iB_04373	iB_01518	iB_02721	iB_00489	iB_01625			iB_05428	iB_00489				iB_01625
iB_00902	iB_01539	iB_02722	iB_00372	iB_01638			iB_05438	iB_00372				iB_01638
iB_02242	iB_01602	iB_02725	iB_03555	iB_01742			iB_05442	iB_03555				iB_01742
iB_02286	iB_01665	iB_02730	iB_00600	iB_03398			iB_05459	iB_00600				iB_03398
iB_00428	iB_01745	iB_02731	iB_01868	iB_03484			iB_05465	iB_01868				iB_03484
iB_04350	iB_01813	iB_02833	iB_01026	iB_03396			iB_05469	iB_01026				iB_03396
iB_00998	iB_01891	iB_02834	iB_01066	iB_03403			iB_05471	iB_01066				iB_03403
iB_05460	iB_01903	iB_02835	iB_00268	iB_03405			iB_05473	iB_00268				iB_03405
iB_01816	iB_01977	iB_02837	iB_03639	iB_03450			iB_05481	iB_03639				iB_03450
iB_03698	iB_02083	iB_02843	iB_05446	iB_03397			iB_05484	iB_05446				iB_03397
iB_00579	iB_02185	iB_02846	iB_00146	iB_05251			iB_05502	iB_00146				iB_05251
iB_02348	iB_02276	iB_02850	iB_00035	iB_05270			iB_05513	iB_00035				iB_05270
iB_02385	iB_02287	iB_02851	iB_05447	iB_05209			iB_05515	iB_05447				iB_05209
iB_05681	iB_02295	iB_02852	iB_04075	iB_05219			iB_05519	iB_04075				iB_05219
iB_01038	iB_02335	iB_02853	iB_01460	iB_05237			iB_05522	iB_01460				iB_05237
iB_05339	iB_02402	iB_02856	iB_05709	iB_05430			iB_05526	iB_05709				iB_05430
iB_05341	iB_02420	iB_02857	iB_00295	iB_05493			iB_05542	iB_00295				iB_05493
iB_00493	iB_02448	iB_02864	iB_02855	iB_05511			iB_05543	iB_02855				iB_05511
iB_04174	iB_02484	iB_02866	iB_00488	iB_03593			iB_05544	iB_00488				iB_03593
iB_04175	iB_02503	iB_02871	iB_01745	iB_03496			iB_05547	iB_01745				iB_03496
iB_00982	iB_02536	iB_02878	iB_02378	iB_03542			iB_05551	iB_02378				iB_03542
iB_01190	iB_02639	iB_02879	iB_01861	iB_03594			iB_05552	iB_01861				iB_03594
iB_02467	iB_02653	iB_02882	iB_02412	iB_05471			iB_05560	iB_02412				iB_05471
iB_02680	iB_02838	iB_02884	iB_01517	iB_05502			iB_05569	iB_01517				iB_05502
iB_05572	iB_03522	iB_02885	iB_03456	iB_05513			iB_05584	iB_03456				iB_05513
iB_01241	iB_03763	iB_02886	iB_03493	iB_03560			iB_05586	iB_03493				iB_03560
iB_02338	iB_03907	iB_02887	iB_02941	iB_03515			iB_05604	iB_02941				iB_03515
iB_05433	iB_04211	iB_02892	iB_03369	iB_03795			iB_05607	iB_03369				iB_03795
iB_05490	iB_04336	iB_02894	iB_01767	iB_03749			iB_05626	iB_01767				iB_03749
iB_05317	iB_05206	iB_02896	iB_03996	iB_03738			iB_05628	iB_03996				iB_03738
iB_00286	iB_05233	iB_02898	iB_00640	iB_03750			iB_05633	iB_00640				iB_03750
iB_01852	iB_05313	iB_02899	iB_03641	iB_03588			iB_05634	iB_03641				iB_03588
iB_03788	iB_05438	iB_02901	iB_00483	iB_03789			iB_05637	iB_00483				iB_03789
iB_04424	iB_05465	iB_02903	iB_01225	iB_03771			iB_05648	iB_01225				iB_03771
iB_05260	iB_05515	iB_02908	iB_01273	iB_03835			iB_05664	iB_01273				iB_03835
iB_01025	iB_05520	iB_02910	iB_05313	iB_03844			iB_05669	iB_05313				iB_03844
iB_03726	iB_05669	iB_02916	iB_00552	iB_03851			iB_05671	iB_00552				iB_03851
iB_03903	iB_05709	iB_02919	iB_03621	iB_03859			iB_05683	iB_03621				iB_03859
iB_00189	iB_00155	iB_02923	iB_04211	iB_05569			iB_05685	iB_04211				iB_05569
iB_00178	iB_00174	iB_02925	iB_05473	iB_05544			iB_05693	iB_05473				iB_05544
iB_01201	iB_00230	iB_02932	iB_05516	iB_05552			iB_05697	iB_05516				iB_05552
iB_02230	iB_00262	iB_02933	iB_00555	iB_05587			iB_05709	iB_00555				iB_05587
iB_02241	iB_00371	iB_02935	iB_00895	iB_05579			iB_05718	iB_00895				iB_05579
iB_05209	iB_00428	iB_02938	iB_00868	iB_03898			iB_05719	iB_00868				iB_03898
iB_02312	iB_00542	iB_02940	iB_01766	iB_03930			iB_05726	iB_01766				iB_03930
iB_01635	iB_00641	iB_03371	iB_01814	iB_03861			iB_05727	iB_01814				iB_03861
iB_02504	iB_00654	iB_03373	iB_03988	iB_03900			iB_05728	iB_03988				iB_03900
iB_01913	iB_00736	iB_03374	iB_02897	iB_03910				iB_02897				iB_03910
iB_01875	iB_00902	iB_03375	iB_04185	iB_03846				iB_04185				iB_03846
iB_05725	iB_00981	iB_03376	iB_01844	iB_03893				iB_01844				iB_03893
iB_05649	iB_01005	iB_03379	iB_01732	iB_03911				iB_01732				iB_03911
iB_05200	iB_01214	iB_03380	iB_00832	iB_02516				iB_00832				iB_02516
iB_05222	iB_01574	iB_03381	iB_03631	iB_02543				iB_03631				iB_02543
iB_05296	iB_01584	iB_03386	iB_01777	iB_02556				iB_01777				iB_02556
iB_02730	iB_01702	iB_03389	iB_00729	iB_03849				iB_00729				iB_03849
iB_01051	iB_01710	iB_03394	iB_00166	iB_04008				iB_00166				iB_04008
iB_01082	iB_01920	iB_03399	iB_05280	iB_03774				iB_05280				iB_03774
iB_01074	iB_02114	iB_03402	iB_02516	iB_03831				iB_02516				iB_03831
iB_01351	iB_02286	iB_03406	iB_00124	iB_03821				iB_00124				iB_03821
iB_01309	iB_02293	iB_03408	iB_01006	iB_03803				iB_01006				iB_03803
iB_05411	iB_02306	iB_03409	iB_00017	iB_03822				iB_00017				iB_03822
iB_05383	iB_02312	iB_03411	iB_04381	iB_03833				iB_04381				iB_03833
iB_02853	iB_02326	iB_03412	iB_01866	iB_04137				iB_01866				iB_04137
iB_02848	iB_02414	iB_03414	iB_05237	iB_04055				iB_05237				iB_04055
iB_00789	iB_02418	iB_03415	iB_03483	iB_04115				iB_03483				iB_04115
iB_00719	iB_02543	iB_03416	iB_02220	iB_03992				iB_02220				iB_03992
iB_03394	iB_02643	iB_03417	iB_04480	iB_03957				iB_04480				iB_03957
iB_01727	iB_02693	iB_03420	iB_00886	iB_04001				iB_00886				iB_04001
iB_01826	iB_02711	iB_03424	iB_00373	iB_02579				iB_00373				iB_02579
iB_03760	iB_02875	iB_03425	iB_01762	iB_03977				iB_01762				iB_03977
iB_00872	iB_03398	iB_03426	iB_04503	iB_04022				iB_04503				iB_04022
iB_03859	iB_03648	iB_03427	iB_00363	iB_03978				iB_00363				iB_03978
iB_04076	iB_03750	iB_03442	iB_03403	iB_04013				iB_03403				iB_04013
iB_04488	iB_03795	iB_03446	iB_01771	iB_02580				iB_01771				iB_02580
iB_04422	iB_03803	iB_03447	iB_03666	iB_02588				iB_03666				iB_02588
iB_01197	iB_03821	iB_03451	iB_00122	iB_02613				iB_00122				iB_02613
iB_01947	iB_03849	iB_03452	iB_00682	iB_03971				iB_00682				iB_03971
iB_05698	iB_03859	iB_03453	iB_01560	iB_03979				iB_01560				iB_03979
iB_05659	iB_03893	iB_03459	iB_00585	iB_04014				iB_00585				iB_04014
iB_02648	iB_03898	iB_03463	iB_04414	iB_04015				iB_04414				iB_04015
iB_01062	iB_03957	iB_03465	iB_01220	iB_02711				iB_01220				iB_02711
iB_01289	iB_03978	iB_03466	iB_04450	iB_04007				iB_04450				iB_04007
iB_01357	iB_03979	iB_03470	iB_03443	iB_02915				iB_03443				iB_02915
iB_01240	iB_04123	iB_03471	iB_03388	iB_02643				iB_03388				iB_02643
iB_05488	iB_04165	iB_03473	iB_01483	iB_02688				iB_01483				iB_02688
iB_05441	iB_04203	iB_03475	iB_01615	iB_02726				iB_01615				iB_02726
iB_02875	iB_04412	iB_03479	iB_01210	iB_04219				iB_01210				iB_04219
iB_00260	iB_04484	iB_03485	iB_01276	iB_04254				iB_01276				iB_04254
iB_00683	iB_05219	iB_03488	iB_00827	iB_04195				iB_00827				iB_04195
iB_04291	iB_05308	iB_03489	iB_00592	iB_04220				iB_00592				iB_04220
iB_00571	iB_05326	iB_03497	iB_00169	iB_02689				iB_00169				iB_02689
iB_01446	iB_05451	iB_03498	iB_00510	iB_02698				iB_00510				iB_02698
iB_01697	iB_05493	iB_03499	iB_03522	iB_02716				iB_03522				iB_02716
iB_01747	iB_05513	iB_03501	iB_00100	iB_02637								iB_02637
iB_01230	iB_05623	iB_03503	iB_00110	iB_02707								iB_02707
iB_05475	iB_05636	iB_03505	iB_00129	iB_02631								iB_02631
iB_05337	iB_05659	iB_03507	iB_00235	iB_02647								iB_02647
iB_05408	iB_00016	iB_03508	iB_00236	iB_02632								iB_02632
iB_02908	iB_00052	iB_03509	iB_00311	iB_02684								iB_02684
iB_00429	iB_00087	iB_03510	iB_00419	iB_05623								iB_05623
iB_01444	iB_00095	iB_03516	iB_00457	iB_04106								iB_04106
iB_01419	iB_00112	iB_03517	iB_00518	iB_04123								iB_04123
iB_00522	iB_00116	iB_03519	iB_00572	iB_04118								iB_04118
iB_03929	iB_00120	iB_03520	iB_00587	iB_04279								iB_04279
iB_03881	iB_00171	iB_03521	iB_00602	iB_04366								iB_04366
iB_02449	iB_00198	iB_03523	iB_00684	iB_02874								iB_02874
iB_05486	iB_00324	iB_03527	iB_00771	iB_02875								iB_02875
iB_00581	iB_00388	iB_03528	iB_00806	iB_02840								iB_02840
iB_02324	iB_00469	iB_03534	iB_00846	iB_02890								iB_02890
iB_00113	iB_00561	iB_03535	iB_00927	iB_04291								iB_04291
iB_00198	iB_00565	iB_03536	iB_01060	iB_04368								iB_04368
iB_01928	iB_00579	iB_03538	iB_01236	iB_04391								iB_04391
iB_02351	iB_00597	iB_03540	iB_01302	iB_04310								iB_04310
iB_02259	iB_00627	iB_03543	iB_01379	iB_04287								iB_04287
iB_02429	iB_00642	iB_03544	iB_01466	iB_04298								iB_04298
iB_02458	iB_00659	iB_03547	iB_01542	iB_02872								iB_02872
iB_05692	iB_00667	iB_03558	iB_01703	iB_02897								iB_02897
iB_05270	iB_00740	iB_03559	iB_01717	iB_02917								iB_02917
iB_05261	iB_00838	iB_03561	iB_01743	iB_05689								iB_05689
iB_02641	iB_00893	iB_03562	iB_01764	iB_04171								iB_04171
iB_02635	iB_00968	iB_03567	iB_01803	iB_04188								iB_04188
iB_02663	iB_01011	iB_03568	iB_01834	iB_04261								iB_04261
iB_02675	iB_01018	iB_03569	iB_01835	iB_05718								iB_05718
iB_05562	iB_01019	iB_03571	iB_01875	iB_05727								iB_05727
iB_05589	iB_01031	iB_03573	iB_01960	iB_05737								iB_05737
iB_02274	iB_01062	iB_03574	iB_02184	iB_05659								iB_05659
iB_00066	iB_01069	iB_03575	iB_02201	iB_05672								iB_05672
iB_00225	iB_01217	iB_03578	iB_02289	iB_05728								iB_05728
iB_01264	iB_01283	iB_03582	iB_02292	iB_05636								iB_05636
iB_05412	iB_01292	iB_03585	iB_02329	iB_05662								iB_05662
iB_05426	iB_01306	iB_03587	iB_02354	iB_04227								iB_04227
iB_05380	iB_01326	iB_03589	iB_02413	iB_04247								iB_04247
iB_05307	iB_01344	iB_03592	iB_02469	iB_04191								iB_04191
iB_05382	iB_01392	iB_03602	iB_02500	iB_04153								iB_04153
iB_02935	iB_01502	iB_03607	iB_02591	iB_04203								iB_04203
iB_02892	iB_01566	iB_03609	iB_02619	iB_05637								iB_05637
iB_00259	iB_01586	iB_03613	iB_02655	iB_05664								iB_05664
iB_00644	iB_01588	iB_03614	iB_03480	iB_01837								iB_01837
iB_00708	iB_01617	iB_03615	iB_03506	iB_04461								iB_04461
iB_04191	iB_01653	iB_03617	iB_03530	iB_04483								iB_04483
iB_00578	iB_01697	iB_03618	iB_03634	iB_04488								iB_04488
iB_03801	iB_01701	iB_03624	iB_03669	iB_04399								iB_04399
iB_03832	iB_01719	iB_03630	iB_03884	iB_04452								iB_04452
iB_03991	iB_01757	iB_03636	iB_03896	iB_04444								iB_04444
iB_00195	iB_01767	iB_03638	iB_04092	iB_04453								iB_04453
iB_02263	iB_01770	iB_03642	iB_04161	iB_04484								iB_04484
iB_05658	iB_01794	iB_03643	iB_04236	iB_04412								iB_04412
iB_05627	iB_01880	iB_03647	iB_04365	iB_04494								iB_04494
iB_02620	iB_02213	iB_03651	iB_05259	iB_04421								iB_04421
iB_02613	iB_02262	iB_03655	iB_05397	iB_00168								iB_00168
iB_01886	iB_02263	iB_03657	iB_05547	iB_00200								iB_00200
iB_02196	iB_02280	iB_03660	iB_00077	iB_01810								iB_01810
iB_01072	iB_02340	iB_03664	iB_00091	iB_02299								iB_02299
iB_05511	iB_02407	iB_03668	iB_00143	iB_02306								iB_02306
iB_05520	iB_02451	iB_03671	iB_00189	iB_02414								iB_02414
iB_05308	iB_02476	iB_03672	iB_00247	iB_02466								iB_02466
iB_00280	iB_02492	iB_03673	iB_00438	iB_02479								iB_02479
iB_03442	iB_02493	iB_03674	iB_00449	iB_02693								iB_02693
iB_01454	iB_02515	iB_03676	iB_00619	iB_05456								iB_05456
iB_04398	iB_02520	iB_03679	iB_00664	iB_04134								iB_04134
iB_05231	iB_02578	iB_03684	iB_00752	iB_01843								iB_01843
iB_00236	iB_02582	iB_03687	iB_00754	iB_00008								iB_00008
iB_00406	iB_02604	iB_03688	iB_01156	iB_00170								iB_00170
iB_03416	iB_02610	iB_03689	iB_01193	iB_00248								iB_00248
iB_04459	iB_02621	iB_03698	iB_01303	iB_00263								iB_00263
iB_00117	iB_02661	iB_03700	iB_01313	iB_00826								iB_00826
iB_00131	iB_02697	iB_03704	iB_01325	iB_00846								iB_00846
iB_00155	iB_02881	iB_03707	iB_01360	iB_00954								iB_00954
iB_00171	iB_02920	iB_03710	iB_01556	iB_01788								iB_01788
iB_00179	iB_02937	iB_03712	iB_01931	iB_02220								iB_02220
iB_01195	iB_02939	iB_03713	iB_02429	iB_02429								iB_02429
iB_01849	iB_03378	iB_03714	iB_02563	iB_02561								iB_02561
iB_01825	iB_03526	iB_03715	iB_02707	iB_03370								iB_03370
iB_01916	iB_03633	iB_03719	iB_02847	iB_03462								iB_03462
iB_01962	iB_03665	iB_03720	iB_02911	iB_03756								iB_03756
iB_02228	iB_03697	iB_03721	iB_03577	iB_04317								iB_04317
iB_02245	iB_03735	iB_03726	iB_03905	iB_04454								iB_04454
iB_02292	iB_03762	iB_03730	iB_03956	iB_02364								iB_02364
iB_02205	iB_03764	iB_03733	iB_04029	iB_00092
iB_02271	iB_03867	iB_03734	iB_04504	iB_00187
iB_02340	iB_03889	iB_03737	iB_05209	iB_00564
iB_02406	iB_04023	iB_03741	iB_00173	iB_00680
iB_02418	iB_04030	iB_03748	iB_01250	iB_00889
iB_02500	iB_04100	iB_03757	iB_02297	iB_01738
iB_02501	iB_04103	iB_03758	iB_05502	iB_02206
iB_02479	iB_04198	iB_03760	iB_00038	iB_02273
iB_02550	iB_04209	iB_03761	iB_00709	iB_02573
iB_02558	iB_04224	iB_03766	iB_01315	iB_03586
iB_05635	iB_04252	iB_03769	iB_02510	iB_03635
iB_05197	iB_04302	iB_03775	iB_03840	iB_03800
iB_05198	iB_04316	iB_03777	iB_04297	iB_03887
iB_05247	iB_04320	iB_03778	iB_05214	iB_03998
iB_05285	iB_04361	iB_03779	iB_05626	iB_05626
iB_05266	iB_04385	iB_03782	iB_01039	iB_05697
iB_02661	iB_04409	iB_03784	iB_01212	iB_00010
iB_02676	iB_04437	iB_03785	iB_01477	iB_00025
iB_05571	iB_04471	iB_03786	iB_01659	iB_00028
iB_01146	iB_04474	iB_03788	iB_01788	iB_00029
iB_02361	iB_05231	iB_03791	iB_02409	iB_00032
iB_05443	iB_05247	iB_03794	iB_02497	iB_00074
iB_05309	iB_05252	iB_03799	iB_03525	iB_00083
iB_02837	iB_05253	iB_03801	iB_04150	iB_00091
iB_02910	iB_05294	iB_03802	iB_05519	iB_00099
iB_02937	iB_05318	iB_03804	iB_00595	iB_00110
iB_00221	iB_05324	iB_03807	iB_01698	iB_00119
iB_00204	iB_05337	iB_03808	iB_03829	iB_00144
iB_00330	iB_05358	iB_03809	iB_04047	iB_00165
iB_00407	iB_05405	iB_03811	iB_00875	iB_00166
iB_00657	iB_05414	iB_03812	iB_03413	iB_00181
iB_00658	iB_05424	iB_03815	iB_00012	iB_00189
iB_00667	iB_05507	iB_03819	iB_00025	iB_00203
iB_00838	iB_05565	iB_03820	iB_00041	iB_00218
iB_03484	iB_05647	iB_03827	iB_00074	iB_00235
iB_03465	iB_00271	iB_03828	iB_00088	iB_00255
iB_03489	iB_00344	iB_03830	iB_00156	iB_00257
iB_00602	iB_00491	iB_03832	iB_00168	iB_00259
iB_00570	iB_00574	iB_03834	iB_00178	iB_00282
iB_03815	iB_00645	iB_03839	iB_00187	iB_00290
iB_04073	iB_00689	iB_03841	iB_00213	iB_00291
iB_04436	iB_00690	iB_03842	iB_00226	iB_00321
iB_04446	iB_00767	iB_03843	iB_00227	iB_00323
iB_02590	iB_00793	iB_03847	iB_00257	iB_00328
iB_02615	iB_00833	iB_03848	iB_00272	iB_00334
iB_02306	iB_00884	iB_03852	iB_00281	iB_00338
iB_02376	iB_00957	iB_03853	iB_00282	iB_00356
iB_05454	iB_00958	iB_03854	iB_00289	iB_00366
iB_05359	iB_00976	iB_03855	iB_00389	iB_00372
iB_05400	iB_01094	iB_03856	iB_00423	iB_00379
iB_00207	iB_01205	iB_03858	iB_00482	iB_00390
iB_00323	iB_01289	iB_03860	iB_00549	iB_00397
iB_03372	iB_01388	iB_03862	iB_00633	iB_00398
iB_04292	iB_01395	iB_03863	iB_00671	iB_00419
iB_00057	iB_01397	iB_03864	iB_00680	iB_00441
iB_00102	iB_01422	iB_03866	iB_00714	iB_00460
iB_00120	iB_01507	iB_03868	iB_01003	iB_00463
iB_00194	iB_01532	iB_03870	iB_01023	iB_00487
iB_00116	iB_01557	iB_03874	iB_01027	iB_00489
iB_00263	iB_01581	iB_03875	iB_01085	iB_00499
iB_00139	iB_01687	iB_03876	iB_01097	iB_00511
iB_00168	iB_01746	iB_03877	iB_01113	iB_00521
iB_01838	iB_01821	iB_03878	iB_01114	iB_00548
iB_01837	iB_02327	iB_03879	iB_01161	iB_00552
iB_01894	iB_02437	iB_03880	iB_01172	iB_00592
iB_01951	iB_02482	iB_03882	iB_01197	iB_00595
iB_02257	iB_02483	iB_03883	iB_01206	iB_00598
iB_05740	iB_02519	iB_03885	iB_01209	iB_00599
iB_05255	iB_02555	iB_03891	iB_01222	iB_00603
iB_02602	iB_02605	iB_03892	iB_01230	iB_00613
iB_02699	iB_02662	iB_03894	iB_01237	iB_00619
iB_05601	iB_02717	iB_03895	iB_01281	iB_00638
iB_05425	iB_02914	iB_03901	iB_01473	iB_00640
iB_05501	iB_03474	iB_03902	iB_01664	iB_00647
iB_05376	iB_03531	iB_03908	iB_01684	iB_00666
iB_05372	iB_03557	iB_03912	iB_01706	iB_00670
iB_00046	iB_03563	iB_03915	iB_01737	iB_00677
iB_00234	iB_03623	iB_03917	iB_01810	iB_00679
iB_00479	iB_03690	iB_03919	iB_01822	iB_00734
iB_00711	iB_03732	iB_03920	iB_01856	iB_00743
iB_00706	iB_03753	iB_03922	iB_01874	iB_00803
iB_01569	iB_03881	iB_03923	iB_01886	iB_00874
iB_01563	iB_03886	iB_03928	iB_01898	iB_00881
iB_03452	iB_03946	iB_03929	iB_01913	iB_00894
iB_01702	iB_04041	iB_03934	iB_01918	iB_00913
iB_03741	iB_04068	iB_03935	iB_01924	iB_00914
iB_03762	iB_04085	iB_03936	iB_01982	iB_00969
iB_04105	iB_04087	iB_03937	iB_02017	iB_00977
iB_04455	iB_04111	iB_03938	iB_02206	iB_00994
iB_02260	iB_04142	iB_03940	iB_02225	iB_01006
iB_02185	iB_04222	iB_03941	iB_02238	iB_01017
iB_02339	iB_04306	iB_03942	iB_02299	iB_01020
iB_05206	iB_04315	iB_03943	iB_02302	iB_01027
iB_02631	iB_04376	iB_03947	iB_02328	iB_01030
iB_02664	iB_05300	iB_03948	iB_02334	iB_01036
iB_01307	iB_05309	iB_03949	iB_02370	iB_01067
iB_02860	iB_05340	iB_03950	iB_02390	iB_01106
iB_01504	iB_05535	iB_03951	iB_02428	iB_01135
iB_01518	iB_05578	iB_03954	iB_02459	iB_01136
iB_03579	iB_05593	iB_03955	iB_02486	iB_01167
iB_01428	iB_05609	iB_03958	iB_02537	iB_01188
iB_00029	iB_00045	iB_03959	iB_02540	iB_01193
iB_00964	iB_00048	iB_03962	iB_02544	iB_01194
iB_03604	iB_00056	iB_03965	iB_02576	iB_01236
iB_03886	iB_00057	iB_03966	iB_02628	iB_01239
iB_04134	iB_00115	iB_03967	iB_02633	iB_01256
iB_05633	iB_00153	iB_03969	iB_02659	iB_01257
iB_01067	iB_00183	iB_03970	iB_02673	iB_01273
iB_02439	iB_00200	iB_03975	iB_02705	iB_01276
iB_00499	iB_00208	iB_03984	iB_02709	iB_01308
iB_01860	iB_00220	iB_03986	iB_02716	iB_01346
iB_00511	iB_00251	iB_03989	iB_02732	iB_01349
iB_01221	iB_00301	iB_03990	iB_02858	iB_01450
iB_05204	iB_00303	iB_03991	iB_02862	iB_01452
iB_03441	iB_00343	iB_03993	iB_02924	iB_01461
iB_02240	iB_00387	iB_03994	iB_02934	iB_01470
iB_05465	iB_00412	iB_03995	iB_03382	iB_01477
iB_01550	iB_00446	iB_03997	iB_03422	iB_01505
iB_01728	iB_00474	iB_03999	iB_03484	iB_01518
iB_01735	iB_00559	iB_04002	iB_03492	iB_01539
iB_03865	iB_00576	iB_04003	iB_03524	iB_01544
iB_02266	iB_00577	iB_04005	iB_03550	iB_01602
iB_02505	iB_00590	iB_04006	iB_03564	iB_01614
iB_05522	iB_00668	iB_04009	iB_03590	iB_01665
iB_00338	iB_00669	iB_04010	iB_03616	iB_01717
iB_02364	iB_00697	iB_04017	iB_03622	iB_01733
iB_00290	iB_00725	iB_04019	iB_03654	iB_01743
iB_03383	iB_00770	iB_04020	iB_03662	iB_01776
iB_04327	iB_00778	iB_04024	iB_03663	iB_01813
iB_00972	iB_00783	iB_04025	iB_03725	iB_01834
iB_01770	iB_00813	iB_04026	iB_03756	iB_01835
iB_01257	iB_00922	iB_04028	iB_03783	iB_01846
iB_02513	iB_00937	iB_04031	iB_03792	iB_01859
iB_02481	iB_00954	iB_04032	iB_03822	iB_01861
iB_01308	iB_00965	iB_04033	iB_03844	iB_01891
iB_00331	iB_01033	iB_04034	iB_03869	iB_01903
iB_00677	iB_01037	iB_04035	iB_03903	iB_01945
iB_04271	iB_01051	iB_04036	iB_03926	iB_01977
iB_01799	iB_01057	iB_04038	iB_03931	iB_02083
iB_03739	iB_01084	iB_04040	iB_03944	iB_02185
iB_00912	iB_01088	iB_04043	iB_03953	iB_02195
iB_01188	iB_01093	iB_04044	iB_03971	iB_02238
iB_05664	iB_01186	iB_04045	iB_03974	iB_02275
iB_05221	iB_01195	iB_04049	iB_04015	iB_02276
iB_02344	iB_01218	iB_04050	iB_04057	iB_02287
iB_00300	iB_01227	iB_04051	iB_04254	iB_02288
iB_00769	iB_01228	iB_04052	iB_04298	iB_02289
iB_01669	iB_01269	iB_04054	iB_04308	iB_02295
iB_01180	iB_01286	iB_04056	iB_04398	iB_02297
iB_05728	iB_01314	iB_04058	iB_04436	iB_02335
iB_05290	iB_01336	iB_04061	iB_04452	iB_02402
iB_05586	iB_01407	iB_04067	iB_04462	iB_02409
iB_04391	iB_01563	iB_04069	iB_05202	iB_02420
iB_00023	iB_01565	iB_04070	iB_05236	iB_02448
iB_00521	iB_01607	iB_04071	iB_05238	iB_02484
iB_00913	iB_01637	iB_04072	iB_05264	iB_02500
iB_04489	iB_01658	iB_04073	iB_05284	iB_02503
iB_00164	iB_01741	iB_04074	iB_05331	iB_02512
iB_02268	iB_01754	iB_04076	iB_05341	iB_02536
iB_05718	iB_01809	iB_04077	iB_05371	iB_02541
iB_05246	iB_01817	iB_04079	iB_05421	iB_02574
iB_02681	iB_01867	iB_04080	iB_05422	iB_02639
iB_01111	iB_01912	iB_04081	iB_05431	iB_02653
iB_02918	iB_01929	iB_04082	iB_05436	iB_02668
iB_00291	iB_01930	iB_04086	iB_05459	iB_02674
iB_00441	iB_01976	iB_04088	iB_05471	iB_02681
iB_00812	iB_02155	iB_04089	iB_05478	iB_02838
iB_00601	iB_02199	iB_04090	iB_05484	iB_02855
iB_01459	iB_02230	iB_04091	iB_05521	iB_02918
iB_04083	iB_02240	iB_04093	iB_05544	iB_02924
iB_04438	iB_02241	iB_04094	iB_05552	iB_02941
iB_04494	iB_02244	iB_04095	iB_05563	iB_03444
iB_00144	iB_02255	iB_04096	iB_05610	iB_03502
iB_02417	iB_02256	iB_04097	iB_05637	iB_03522
iB_00008	iB_02261	iB_04101	iB_05658	iB_03555
iB_00377	iB_02309	iB_04102	iB_00234	iB_03577
iB_00398	iB_02337	iB_04104	iB_00260	iB_03595
iB_00730	iB_02338	iB_04105	iB_00551	iB_03702
iB_00027	iB_02363	iB_04109	iB_00885	iB_03709
iB_03845	iB_02408	iB_04116	iB_01187	iB_03763
iB_04144	iB_02421	iB_04117	iB_01526	iB_03907
iB_01284	iB_02449	iB_04119	iB_01635	iB_03956
iB_02588	iB_02464	iB_04122	iB_01680	iB_04150
iB_00445	iB_02479	iB_04124	iB_01759	iB_04211
iB_04377	iB_02561	iB_04126	iB_01798	iB_04236
iB_01791	iB_02564	iB_04128	iB_02205	iB_04332
iB_05447	iB_02580	iB_04130	iB_02254	iB_04336
iB_01861	iB_02613	iB_04131	iB_03469	iB_04480
iB_01273	iB_02647	iB_04133	iB_03476	iB_05233
iB_05313	iB_02839	iB_04135	iB_03872	iB_05236
iB_00552	iB_02848	iB_04136	iB_03900	iB_05246
iB_03621	iB_02872	iB_04139	iB_03968	iB_05263
iB_03988	iB_02890	iB_04141	iB_03998	iB_05292
iB_00124	iB_02897	iB_04145	iB_04065	iB_05302
iB_01006	iB_02915	iB_04146	iB_04113	iB_05313
iB_00017	iB_03448	iB_04148	iB_04121	iB_05352
iB_02220	iB_03512	iB_04151	iB_00081	iB_05438
iB_04480	iB_03542	iB_04155	iB_00185	iB_05465
iB_04450	iB_03545	iB_04156	iB_00414	iB_05515
iB_00827	iB_03548	iB_04158	iB_01044	iB_05520
iB_00592	iB_03553	iB_04160	iB_01372	iB_05586
iB_01324	iB_03588	iB_04163	iB_01516	iB_05669
iB_00549	iB_03593	iB_04170	iB_01644	iB_05709
iB_01788	iB_03596	iB_04172	iB_01910	iB_00006
iB_03819	iB_03620	iB_04174	iB_02301	iB_01100
iB_04081	iB_03626	iB_04175	iB_02367	iB_01225
iB_02486	iB_03706	iB_04176	iB_02401	iB_02227
iB_01317	iB_03738	iB_04179	iB_02416	iB_02339
iB_02334	iB_03771	iB_04181	iB_02471	iB_02343
iB_03476	iB_03789	iB_04182	iB_02584	iB_02542
iB_01720	iB_03798	iB_04183	iB_02625	iB_02591
iB_05552	iB_03930	iB_04184	iB_02627	iB_05235
iB_03989	iB_03977	iB_04186	iB_02692	iB_05387
iB_02543	iB_04055	iB_04190	iB_02931	iB_05547
iB_05523	iB_04106	iB_04193	iB_03552	iB_05633
iB_04199	iB_04115	iB_04194	iB_03780	iB_02413
iB_01765	iB_04118	iB_04197	iB_04066	iB_02344
iB_04359	iB_04178	iB_04200	iB_04137	iB_01440
iB_00819	iB_04188	iB_04212	iB_04205	iB_01814
iB_03879	iB_04195	iB_04214	iB_05278	iB_03401
iB_00951	iB_04220	iB_04221	iB_05329	iB_03695
iB_03895	iB_04247	iB_04223	iB_05342	iB_00005
iB_03553	iB_04261	iB_04229	iB_05442	iB_00014
iB_03795	iB_04287	iB_04230	iB_05584	iB_00015
iB_00213	iB_04291	iB_04231	iB_05719	iB_00023
iB_03393	iB_04310	iB_04233	iB_03637	iB_00035
iB_04308	iB_04366	iB_04237	iB_03693	iB_00039
iB_00505	iB_04368	iB_04238	iB_03913	iB_00044
iB_05579	iB_04453	iB_04242	iB_03393	iB_00054
iB_01297	iB_05225	iB_04243		iB_00080
iB_05474	iB_05255	iB_04248		iB_00082
iB_04254	iB_05270	iB_04256		iB_00098
iB_04351	iB_05388	iB_04260		iB_00106
iB_03941	iB_05390	iB_04262		iB_00107
iB_02537	iB_05391	iB_04263		iB_00124
iB_02625	iB_05399	iB_04264		iB_00129
iB_01253	iB_05448	iB_04265		iB_00157
iB_05367	iB_05454	iB_04269		iB_00164
iB_05386	iB_05480	iB_04270		iB_00167
iB_00976	iB_05497	iB_04275		iB_00362
iB_03934	iB_05511	iB_04276		iB_00368
iB_02437	iB_05514	iB_04277		iB_00403
iB_05484	iB_05527	iB_04278		iB_00440
iB_05519	iB_05530	iB_04282		iB_00455
iB_05348	iB_05531	iB_04283		iB_00467
iB_03469	iB_05587	iB_04284		iB_00475
iB_04040	iB_00089	iB_04289		iB_00514
iB_04082	iB_00132	iB_04290		iB_00530
iB_04425	iB_00204	iB_04292		iB_00534
iB_01602	iB_00248	iB_04311		iB_00601
iB_05570	iB_00456	iB_04312		iB_00623
iB_01887	iB_00543	iB_04319		iB_00662
iB_05509	iB_00567	iB_04323		iB_00714
iB_00678	iB_00596	iB_04324		iB_00804
iB_01553	iB_00614	iB_04326		iB_00869
iB_04317	iB_00628	iB_04328		iB_01024
iB_02389	iB_00708	iB_04333		iB_01028
iB_05318	iB_00963	iB_04335		iB_01039
iB_04275	iB_01421	iB_04341		iB_01050
iB_01763	iB_01625	iB_04344		iB_01243
iB_03940	iB_01638	iB_04345		iB_01329
iB_05684	iB_01775	iB_04349		iB_01378
iB_05316	iB_02419	iB_04350		iB_01391
iB_03620	iB_02434	iB_04351		iB_01459
iB_03955	iB_02467	iB_04353		iB_01517
iB_04430	iB_02501	iB_04354		iB_01519
iB_02305	iB_02917	iB_04356		iB_01550
iB_05409	iB_03370	iB_04358		iB_01762
iB_04242	iB_03377	iB_04359		iB_01787
iB_04136	iB_03396	iB_04363		iB_01799
iB_04122	iB_03397	iB_04369		iB_01805
iB_00282	iB_03405	iB_04370		iB_01841
iB_00614	iB_03460	iB_04373		iB_01860
iB_01379	iB_03601	iB_04380		iB_02250
iB_01097	iB_03611	iB_04382		iB_02417
iB_02934	iB_03649	iB_04383		iB_02481
iB_02924	iB_03667	iB_04388		iB_02495
iB_01251	iB_03675	iB_04390		iB_02570
iB_02605	iB_03683	iB_04392		iB_02599
iB_05584	iB_03838	iB_04397		iB_02617
iB_02320	iB_03861	iB_04401		iB_02658
iB_00394	iB_03910	iB_04402		iB_02847
iB_03779	iB_03911	iB_04404		iB_02860
iB_00810	iB_03932	iB_04408		iB_02889
iB_00901	iB_04001	iB_04415		iB_02912
iB_01613	iB_04007	iB_04419		iB_03383
iB_00156	iB_04008	iB_04422		iB_03504
iB_01250	iB_04022	iB_04424		iB_03511
iB_02525	iB_04191	iB_04425		iB_03549
iB_02540	iB_04317	iB_04429		iB_03570
iB_02507	iB_04454	iB_04430		iB_03603
iB_02722	iB_04461	iB_04431		iB_03621
iB_05496	iB_04488	iB_04433		iB_03691
iB_02901	iB_05381	iB_04434		iB_03739
iB_00318	iB_05466	iB_04441		iB_03740
iB_00856	iB_00219	iB_04443		iB_03790
iB_00911	iB_01736	iB_04445		iB_04075
iB_01625	iB_02453	iB_04446		iB_04078
iB_03943	iB_02632	iB_04455		iB_04144
iB_05294	iB_02637	iB_04459		iB_04149
iB_02206	iB_02688	iB_04463		iB_04177
iB_05342	iB_02712	iB_04465		iB_04318
iB_05305	iB_02836	iB_04466		iB_04403
iB_02856	iB_03462	iB_04472		iB_04450
iB_03525	iB_03515	iB_04475		iB_04495
iB_04265	iB_03604	iB_04481		iB_05221
iB_01481	iB_03605	iB_04492		iB_05353
iB_03783	iB_03640	iB_04498		iB_05421
iB_00924	iB_03682	iB_04500		iB_05543
iB_04003	iB_03851	iB_04502		iB_05551
iB_04031	iB_05220	iB_04505		iB_05607
iB_03951	iB_05380	iB_05192		iB_01735
iB_05637	iB_05672	iB_05193		iB_02311
iB_02672	iB_05689	iB_05194		iB_02412
iB_02415	iB_05737	iB_05195		iB_00011
iB_05389	iB_01901	iB_05196		iB_00026
iB_00284	iB_02396	iB_05197		iB_00031
iB_03756	iB_02438	iB_05198		iB_00053
iB_01743	iB_02466	iB_05199		iB_00055
iB_01689	iB_03496	iB_05200		iB_00063
iB_03669	iB_02405	iB_05201		iB_00141
iB_00126	iB_04098	iB_05203		iB_00148
iB_00185	iB_00180	iB_05205		iB_00237
iB_01285	iB_00211	iB_05207		iB_00268
iB_01976	iB_00358	iB_05208		iB_00322
iB_02453	iB_00424	iB_05211		iB_00385
iB_02443	iB_00718	iB_05212		iB_00404
iB_05655	iB_00755	iB_05215		iB_00411
iB_05674	iB_00764	iB_05216		iB_00462
iB_05741	iB_00787	iB_05222		iB_00472
iB_05245	iB_00824	iB_05226		iB_00476
iB_05283	iB_00847	iB_05228		iB_00495
iB_02581	iB_01038	iB_05230		iB_00501
iB_02272	iB_01131	iB_05234		iB_00503
iB_01015	iB_01189	iB_05239		iB_00512
iB_02309	iB_01229	iB_05240		iB_00560
iB_02450	iB_01231	iB_05241		iB_00606
iB_05388	iB_01241	iB_05242		iB_00607
iB_02894	iB_01484	iB_05244		iB_00610
iB_00806	iB_01601	iB_05248		iB_00621
iB_01559	iB_01615	iB_05249		iB_00655
iB_04155	iB_01622	iB_05250		iB_00686
iB_04237	iB_01695	iB_05254		iB_00688
iB_04198	iB_01716	iB_05256		iB_00722
iB_04151	iB_01825	iB_05257		iB_00731
iB_04278	iB_01837	iB_05260		iB_00753
iB_04382	iB_01838	iB_05261		iB_00762
iB_03758	iB_01907	iB_05266		iB_00780
iB_03798	iB_01921	iB_05267		iB_00788
iB_03784	iB_01934	iB_05271		iB_00823
iB_00958	iB_01938	iB_05274		iB_00825
iB_04128	iB_01962	iB_05275		iB_00873
iB_04397	iB_02058	iB_05281		iB_00929
iB_04484	iB_02188	iB_05283		iB_00930
iB_00226	iB_02212	iB_05285		iB_00950
iB_02485	iB_02226	iB_05287		iB_00975
iB_05662	iB_02298	iB_05288		iB_00985
iB_05249	iB_02313	iB_05289		iB_01026
iB_02619	iB_02364	iB_05296		iB_01066
iB_02708	iB_02395	iB_05298		iB_01103
iB_05568	iB_02499	iB_05305		iB_01166
iB_05577	iB_02514	iB_05307		iB_01207
iB_02120	iB_02521	iB_05311		iB_01213
iB_01376	iB_02535	iB_05312		iB_01233
iB_02367	iB_02579	iB_05314		iB_01271
iB_05335	iB_02645	iB_05315		iB_01280
iB_05349	iB_02684	iB_05317		iB_01294
iB_00764	iB_02689	iB_05319		iB_01298
iB_01672	iB_02874	iB_05320		iB_01299
iB_03586	iB_03372	iB_05321		iB_01342
iB_04152	iB_03419	iB_05322		iB_01347
iB_01447	iB_03490	iB_05327		iB_01370
iB_03828	iB_03546	iB_05330		iB_01375
iB_01711	iB_03583	iB_05332		iB_01385
iB_03618	iB_03670	iB_05333		iB_01431
iB_03867	iB_03749	iB_05334		iB_01456
iB_03884	iB_03846	iB_05335		iB_01467
iB_03892	iB_03871	iB_05344		iB_01493
iB_03896	iB_03987	iB_05347		iB_01528
iB_03986	iB_03992	iB_05351		iB_01531
iB_04399	iB_04171	iB_05355		iB_01537
iB_04463	iB_04399	iB_05356		iB_01562
iB_02221	iB_04444	iB_05359		iB_01571
iB_02608	iB_05245	iB_05362		iB_01582
iB_05554	iB_05262	iB_05363		iB_01610
iB_01029	iB_05395	iB_05366		iB_01639
iB_01267	iB_05430	iB_05367		iB_01640
iB_05467	iB_05456	iB_05368		iB_01643
iB_05381	iB_05469	iB_05372		iB_01652
iB_00324	iB_05579	iB_05373		iB_01668
iB_03407	iB_05662	iB_05374		iB_01675
iB_01786	iB_00712	iB_05375		iB_01682
iB_00847	iB_00830	iB_05376		iB_01704
iB_01662	iB_02224	iB_05377		iB_01709
iB_03664	iB_02638	iB_05383		iB_01793
iB_03877	iB_04039	iB_05385		iB_01796
iB_02190	iB_04217	iB_05386		iB_01800
iB_01741	iB_05316	iB_05389		iB_01807
iB_03926	iB_05348	iB_05392		iB_01820
iB_04065	iB_05379	iB_05394		iB_01824
iB_00100	iB_00108	iB_05398		iB_01857
iB_00145	iB_00152	iB_05400		iB_01872
iB_01109	iB_00450	iB_05403		iB_01879
iB_01274	iB_00553	iB_05409		iB_01882
iB_01138	iB_00578	iB_05410		iB_01884
iB_01895	iB_00737	iB_05411		iB_01922
iB_02187	iB_01008	iB_05413		iB_01965
iB_02199	iB_01032	iB_05415		iB_02161
iB_02255	iB_01048	iB_05418		iB_02186
iB_02256	iB_01075	iB_05425		iB_02204
iB_02304	iB_01095	iB_05426		iB_02377
iB_02422	iB_01204	iB_05427		iB_02456
iB_02455	iB_01320	iB_05433		iB_02457
iB_02557	iB_01464	iB_05434		iB_02509
iB_02472	iB_01474	iB_05440		iB_02531
iB_05736	iB_01481	iB_05443		iB_02553
iB_05208	iB_01613	iB_05445		iB_02593
iB_02555	iB_01766	iB_05452		iB_02601
iB_02551	iB_01836	iB_05453		iB_02611
iB_02583	iB_01890	iB_05457		iB_02644
iB_02645	iB_01895	iB_05458		iB_02646
iB_02630	iB_02614	iB_05460		iB_02678
iB_00103	iB_02844	iB_05463		iB_02695
iB_00230	iB_02888	iB_05464		iB_02849
iB_01033	iB_03391	iB_05467		iB_03390
iB_02301	iB_03400	iB_05468		iB_03491
iB_02349	iB_03407	iB_05472		iB_03608
iB_05300	iB_03454	iB_05474		iB_03639
iB_05333	iB_03539	iB_05475		iB_03656
iB_05379	iB_03981	iB_05476		iB_03752
iB_02925	iB_04018	iB_05479		iB_03754
iB_02846	iB_04114	iB_05483		iB_03776
iB_00425	iB_04337	iB_05485		iB_03836
iB_00405	iB_04426	iB_05486		iB_03873
iB_00751	iB_04487	iB_05487		iB_04084
iB_00690	iB_05304	iB_05488		iB_04099
iB_00766	iB_05349	iB_05489		iB_04125
iB_00720	iB_05382	iB_05490		iB_04154
iB_00744	iB_05441	iB_05491		iB_04162
iB_00863	iB_05562	iB_05492		iB_04192
iB_01608	iB_05595	iB_05496		iB_04235
iB_01529	iB_00003	iB_05498		iB_04411
iB_03589	iB_00017	iB_05499		iB_05229
iB_04248	iB_00020	iB_05500		iB_05232
iB_04216	iB_00024	iB_05501		iB_05293
iB_04290	iB_00030	iB_05503		iB_05303
iB_04349	iB_00042	iB_05505		iB_05370
iB_00076	iB_00050	iB_05508		iB_05404
iB_01834	iB_00064	iB_05509		iB_05526
iB_01876	iB_00065	iB_05518		iB_05560
iB_03785	iB_00069	iB_05523		iB_05604
iB_03766	iB_00094	iB_05524		iB_05628
iB_00844	iB_00096	iB_05525		iB_05683
iB_03688	iB_00104	iB_05533		iB_05693
iB_03950	iB_00128	iB_05536		iB_05726
iB_04104	iB_00142	iB_05545		iB_00122
iB_04453	iB_00158	iB_05546		iB_00125
iB_00251	iB_00176	iB_05553		iB_00202
iB_01101	iB_00279	iB_05554		iB_00250
iB_01915	iB_00280	iB_05556		iB_00253
iB_02432	iB_00308	iB_05561		iB_00316
iB_02459	iB_00319	iB_05564		iB_00370
iB_02398	iB_00336	iB_05568		iB_00376
iB_05257	iB_00342	iB_05570		iB_00399
iB_02493	iB_00347	iB_05571		iB_00458
iB_02530	iB_00348	iB_05572		iB_00483
iB_02687	iB_00352	iB_05573		iB_00575
iB_05616	iB_00365	iB_05576		iB_00620
iB_05596	iB_00384	iB_05577		iB_00682
iB_01076	iB_00391	iB_05585		iB_00739
iB_01081	iB_00432	iB_05588		iB_00759
iB_01088	iB_00477	iB_05589		iB_00791
iB_01075	iB_00496	iB_05594		iB_00807
iB_01336	iB_00615	iB_05596		iB_00822
iB_02435	iB_00644	iB_05597		iB_00845
iB_05487	iB_00661	iB_05600		iB_00849
iB_05356	iB_00665	iB_05601		iB_00867
iB_05410	iB_00676	iB_05602		iB_00906
iB_02938	iB_00724	iB_05603		iB_00961
iB_00414	iB_00728	iB_05608		iB_01059
iB_03932	iB_00765	iB_05611		iB_01068
iB_04126	iB_00782	iB_05615		iB_01091
iB_04473	iB_00864	iB_05616		iB_01184
iB_01093	iB_00872	iB_05617		iB_01203
iB_01300	iB_00887	iB_05619		iB_01311
iB_02380	iB_00979	iB_05620		iB_01460
iB_05311	iB_01021	iB_05627		iB_01645
iB_00740	iB_01082	iB_05629		iB_01777
iB_00584	iB_01089	iB_05635		iB_01785
iB_03633	iB_01105	iB_05640		iB_01804
iB_00138	iB_01107	iB_05641		iB_02294
iB_00142	iB_01192	iB_05645		iB_02321
iB_00158	iB_01199	iB_05649		iB_02378
iB_01133	iB_01261	iB_05652		iB_02397
iB_01163	iB_01274	iB_05655		iB_02427
iB_01263	iB_01319	iB_05667		iB_02571
iB_01921	iB_01324	iB_05674		iB_02596
iB_02155	iB_01351	iB_05681		iB_02612
iB_01896	iB_01371	iB_05684		iB_02842
iB_02265	iB_01373	iB_05690		iB_02873
iB_02490	iB_01389	iB_05692		iB_02921
iB_02476	iB_01430	iB_05698		iB_02936
iB_02446	iB_01432	iB_05699		iB_03457
iB_05705	iB_01503	iB_05700		iB_03768
iB_05298	iB_01534	iB_05701		iB_03826
iB_02585	iB_01551	iB_05705		iB_03972
iB_02607	iB_01554	iB_05706		iB_03983
iB_02652	iB_01585	iB_05707		iB_04352
iB_05608	iB_01606	iB_05715		iB_05243
iB_05525	iB_01677	iB_05717		iB_05428
iB_05602	iB_01708	iB_05725		iB_05671
iB_02192	iB_01755	iB_05729		iB_00018
iB_00041	iB_01833	iB_05735		iB_00019
iB_01089	iB_01843	iB_05736		iB_00036
iB_02350	iB_01852	iB_05740		iB_00264
iB_05514	iB_01941	iB_05741		iB_00389
iB_05427	iB_01968			iB_00457
iB_05312	iB_01981			iB_00925
iB_02850	iB_02190			iB_00936
iB_02880	iB_02197			iB_01840
iB_02903	iB_02207			iB_02880
iB_00061	iB_02210			iB_03796
iB_00308	iB_02248			iB_03976
iB_00426	iB_02251			iB_03996
iB_00438	iB_02253			iB_04029
iB_00439	iB_02350			iB_04063
iB_00464	iB_02384			iB_04473
iB_00361	iB_02439			iB_05408
iB_00480	iB_02441			iB_00389
iB_00712	iB_02450			iB_00018
iB_00689	iB_02533			iB_01166
iB_00815	iB_02606			iB_01922
iB_00718	iB_02724			iB_01824
iB_00747	iB_02893			iB_02204
iB_00853	iB_02900			iB_05683
iB_01578	iB_02927			iB_02611
iB_03378	iB_03418			iB_05560
iB_03389	iB_03681			iB_01965
iB_03425	iB_03685			iB_01294
iB_03402	iB_03692			iB_00385
iB_03448	iB_03699			iB_00495
iB_04148	iB_03705			iB_00762
iB_04284	iB_03708			iB_00823
iB_04370	iB_03810			iB_04235
iB_01438	iB_03813			iB_00686
iB_01409	iB_03833			iB_00560
iB_01880	iB_03850			iB_01342
iB_01792	iB_03857			iB_01884
iB_01750	iB_03899			iB_01704
iB_01797	iB_03909			iB_03752
iB_03820	iB_04011			iB_00929
iB_03609	iB_04046			iB_00975
iB_04056	iB_04134			iB_03608
iB_04481	iB_04143			iB_04084
iB_04502	iB_04152			iB_00476
iB_00193	iB_04180			iB_00688
iB_00152	iB_04216			iB_00873
iB_01199	iB_04280			iB_01068
iB_01249	iB_04360			iB_05428
iB_01934	iB_04362			iB_02936
iB_01930	iB_04375			iB_03768
iB_02213	iB_04381			iB_05243
iB_02225	iB_04389			iB_02571
iB_05202	iB_04416			iB_02612
iB_05254	iB_04418			iB_02294
iB_02616	iB_05339			iB_00822
iB_02624	iB_05401			iB_00376
iB_02649	iB_05412			iB_00759
iB_02671	iB_05461			iB_00867
iB_02716	iB_05482			iB_00845
iB_05609	iB_05494			iB_03972
iB_05547	iB_05618			iB_00575
iB_00223	iB_05648			iB_01091
iB_00235	iB_05685			iB_02427
iB_00351	iB_00092			iB_01785
iB_01090	iB_00564			iB_05671
iB_01034	iB_00889			iB_00316
iB_01073	iB_01738			iB_00264
iB_01364	iB_02273			iB_01840
iB_05448	iB_03586			iB_02880
iB_05385	iB_03635			iB_03796
iB_05332	iB_03800			iB_03976
iB_00482	iB_03887			iB_03996
iB_00715	iB_00141			iB_04063
iB_00737	iB_00148			iB_04473
iB_00772	iB_01271			iB_05408
iB_00068	iB_01103
iB_00090	iB_01213
iB_00594	iB_02161
iB_01798	iB_02186
iB_03662	iB_02509
iB_04091	iB_02457
iB_00121	iB_02456
iB_00115	iB_05726
iB_00239	iB_05628
iB_01165	iB_05693
iB_01873	iB_05229
iB_01938	iB_05293
iB_01982	iB_05232
iB_02254	iB_02601
iB_02280	iB_02593
iB_02202	iB_02553
iB_02203	iB_02531
iB_02394	iB_02695
iB_02404	iB_02678
iB_02521	iB_02644
iB_02447	iB_02646
iB_02445	iB_05526
iB_02381	iB_05604
iB_05196	iB_01800
iB_02586	iB_01207
iB_02579	iB_01347
iB_02711	iB_01298
iB_02627	iB_01370
iB_05578	iB_01280
iB_01985	iB_01375
iB_02328	iB_02377
iB_02197	iB_05404
iB_05620	iB_05303
iB_00081	iB_05370
iB_01030	iB_02849
iB_05375	iB_00322
iB_02888	iB_00404
iB_02900	iB_00501
iB_00383	iB_00411
iB_00536	iB_00472
iB_00656	iB_00512
iB_00735	iB_00655
iB_00893	iB_00753
iB_01532	iB_00788
iB_03386	iB_00606
iB_03415	iB_00607
iB_03391	iB_00610
iB_03446	iB_00621
iB_03479	iB_00722
iB_03561	iB_00825
iB_04233	iB_00731
iB_00073	iB_00780
iB_00627	iB_01531
iB_01829	iB_01562
iB_01714	iB_01582
iB_01808	iB_01528
iB_03804	iB_01537
iB_03712	iB_01571
iB_03780	iB_01668
iB_03808	iB_01493
iB_03800	iB_01682
iB_00508	iB_03390
iB_03704	iB_03491
iB_03607	iB_04154
iB_03850	iB_04162
iB_04092	iB_04192
iB_04431	iB_00053
iB_02897	iB_01431
iB_00181	iB_01456
iB_02195	iB_01467
iB_02226	iB_01820
iB_02393	iB_01807
iB_02618	iB_01879
iB_02668	iB_01793
iB_00098	iB_01882
iB_01620	iB_01857
iB_03401	iB_01872
iB_04316	iB_00031
iB_03790	iB_01796
iB_01665	iB_03754
iB_03701	iB_03776
iB_03695	iB_00026
iB_03960	iB_00055
iB_02371	iB_00063
iB_05504	iB_00011
iB_05469	iB_00930
iB_02859	iB_00950
iB_01830	iB_01652
iB_03709	iB_01675
iB_03806	iB_01610
iB_03606	iB_01640
iB_04042	iB_01709
iB_02227	iB_01639
iB_05263	iB_03656
iB_02542	iB_03873
iB_05607	iB_03836
iB_01453	iB_04099
iB_01544	iB_04125
iB_04204	iB_04411
iB_04301	iB_01233
iB_00914	iB_01299
iB_00167	iB_01385
iB_02529	iB_01643
iB_02617	iB_00985
iB_00874	iB_00125
iB_00796	iB_00202
iB_03598	iB_02596
iB_00054	iB_01059
iB_00123	iB_02842
iB_03831	iB_02921
iB_03851	iB_04352
iB_01106	iB_03826
iB_00047	iB_01184
iB_00475	iB_01203
iB_00662	iB_02321
iB_01331	iB_02873
iB_01328	iB_00250
iB_01725	iB_00399
iB_03691	iB_01645
iB_02276	iB_01804
iB_05634	iB_00620
iB_02682	iB_00791
iB_02913	iB_00849
iB_03570	iB_00253
iB_04219	iB_00906
iB_00101	iB_00961
iB_01371	iB_00458
iB_03487	iB_03983
iB_01723	iB_01026
iB_03939	iB_01066
iB_04482	iB_00268
iB_00390	iB_03639
iB_00157	iB_01460
iB_01136	iB_02378
iB_01159	iB_00483
iB_01167	iB_00122
iB_02193	iB_00682
iB_05272	iB_00925
iB_02726	iB_00936
iB_02698	iB_00036
iB_02639	iB_00019
iB_01252	iB_00018
iB_00037	iB_01166
iB_00463	iB_01922
iB_00734	iB_01824
iB_03502	iB_02204
iB_04253	iB_05683
iB_01805	iB_02611
iB_01614	iB_05560
iB_04013	iB_01965
iB_04060	iB_01294
iB_01200	iB_00495
iB_02541	iB_00762
iB_02288	iB_00823
iB_02845	iB_04235
iB_00369	iB_00560
iB_04279	iB_01342
iB_04374	iB_01884
iB_01840	iB_01704
iB_00531	iB_03752
iB_01707	iB_00929
iB_01742	iB_00975
iB_02665	iB_03608
iB_00666	iB_04084
iB_00679	iB_00476
iB_05709	iB_00873
iB_00295	iB_05428
iB_02855	iB_02936
iB_00488	iB_03768
iB_02412	iB_05243
iB_01517	iB_02571
iB_03369	iB_02612
iB_01767	iB_02294
iB_04211	iB_00822
iB_00886	iB_00759
iB_00169	iB_00867
iB_00510	iB_00845
iB_02330	iB_03972
iB_01736	iB_00575
iB_01687	iB_02427
iB_02414	iB_00316
iB_00188	iB_00264
iB_02693	iB_02249
iB_05544	iB_02518
iB_03725	iB_05550
iB_03663	iB_05580
iB_04462	iB_02869
iB_00864	iB_00004
iB_01822	iB_01487
iB_01686	iB_01740
iB_02705	iB_01842
iB_00714	iB_00973
iB_03976	iB_01730
iB_01058	iB_03627
iB_01739	iB_04129
iB_01121	iB_02502
iB_01361	iB_02656
iB_02307	iB_01321
iB_05498	iB_05338
iB_02847	iB_00563
iB_01759	iB_01552
iB_03974	iB_00903
iB_01737	iB_01666
iB_03829	iB_03599
iB_02410	iB_03645
iB_05561	iB_03646
iB_01292	iB_01196
iB_02270	iB_01812
iB_02497	iB_02229
iB_05717	iB_02198
iB_01577	iB_05682
iB_00981	iB_04169
iB_03995	iB_01700
iB_02462	iB_03982
iB_02931	iB_02223
iB_00859	iB_02258
iB_01749	iB_02657
iB_04026	iB_00704
iB_04019	iB_00802
iB_02491	iB_03395
iB_05456	iB_02113
iB_00944	iB_01365
iB_03931	iB_02664
iB_04452	iB_01504
iB_00038	iB_03579
iB_01027	iB_01428
iB_00095	iB_00964
iB_01760	iB_01620
iB_03660	iB_03701
iB_02409	iB_03580
iB_05494	iB_01443
iB_02862	iB_03653
iB_00252	iB_00447
iB_03473	iB_01462
iB_04186	iB_01394
iB_05244	iB_00821
iB_05262	iB_03652
iB_02701	iB_01215
iB_01372	iB_03513
iB_01382	iB_01778
iB_02293	iB_01175
iB_05508	iB_02140
iB_02857	iB_01594
iB_04190	iB_01858
iB_03872	iB_01823
iB_04010	iB_01181
iB_03969	iB_02480
iB_01286	iB_05343
iB_01227	iB_01147
iB_01337	iB_03888
iB_01344	iB_02600
iB_02298	iB_01318
iB_02920	iB_01691
iB_04261	iB_05504
iB_01476	iB_01830
iB_01716	iB_03806
iB_00910	iB_03606
iB_03611	iB_04042
iB_03912	iB_04384
iB_04023	iB_02719
iB_04445	iB_05592
iB_02424	iB_02877
iB_02017	iB_02382
iB_00137	iB_01374
iB_03475	iB_02296
iB_01757	iB_05213
iB_01717	iB_02728
iB_03626	iB_00920
iB_03622	iB_03441
iB_00091	iB_04301
iB_02297	iB_02362
iB_05329	iB_03556
iB_03721	iB_01864
iB_03682	iB_01636
iB_03422	iB_01731
iB_01245	iB_02183
iB_02577	iB_02308
iB_01291	iB_02883
iB_01231	iB_00695
iB_05489	iB_03743
iB_05507	iB_02267
iB_05398	iB_03455
iB_02872	iB_01211
iB_02866	iB_05325
iB_00538	iB_02431
iB_00761	iB_01728
iB_04209	iB_03865
iB_04365	iB_02529
iB_03802	iB_03598
iB_00917	iB_02876
iB_03684	iB_00093
iB_01118	iB_02863
iB_01145	iB_03428
iB_02416	iB_03678
iB_02560	iB_01885
iB_05647	iB_05301
iB_05220	iB_00461
iB_02632	iB_04327
iB_00281	iB_00972
iB_01277	iB_00047
iB_05500	iB_03742
iB_05403	iB_02215
iB_05319	iB_02683
iB_05331	iB_05435
iB_02940	iB_01536
iB_00273	iB_01576
iB_04269	iB_01345
iB_04200	iB_00448
iB_04369	iB_02383
iB_01819	iB_00912
iB_03623	iB_01328
iB_03856	iB_00808
iB_03936	iB_03423
iB_04409	iB_04127
iB_04429	iB_00242
iB_04492	iB_00325
iB_04466	iB_02909
iB_05623	iB_02928
iB_02592	iB_00769
iB_02702	iB_03765
iB_01296	iB_01549
iB_02391	iB_01657
iB_02839	iB_04410
iB_00216	iB_02300
iB_00469	iB_01180
iB_03987	iB_00828
iB_03994	iB_01618
iB_04444	iB_00800
iB_01018	iB_00980
iB_04366	iB_05625
iB_04298	iB_05378
iB_03843	iB_04048
iB_03917	iB_04442
iB_01516	iB_02353
iB_01303	iB_04108
iB_00134	iB_00377
iB_00112	iB_00730
iB_00151	iB_00027
iB_02442	iB_04374
iB_05256	iB_01791
iB_02642	iB_05446
iB_02637	iB_05447
iB_02692	iB_00295
iB_01920	iB_03369
iB_01293	iB_03996
iB_01278	iB_03641
iB_05491	iB_05516
iB_05334	iB_00895
iB_02881	iB_00868
iB_02852	iB_04185
iB_00415	iB_00373
iB_00418	iB_04503
iB_00773	iB_04414
iB_01655	iB_01210
iB_01519	iB_02880
iB_01683	iB_03796
iB_01592	iB_03976
iB_01583	iB_04063
iB_01551	iB_04473
iB_03412	iB_05408
iB_03547
iB_03583
iB_03558
iB_04217
iB_04231
iB_04153
iB_04263
iB_00396
iB_03786
iB_03789
iB_00590
iB_00955
iB_00871
iB_01637
iB_03605
iB_04050
iB_01120
iB_02430
iB_02433
iB_05640
iB_05207
iB_05214
iB_05225
iB_02660
iB_01362
iB_01229
iB_02403
iB_05392
iB_05320
iB_02843
iB_02871
iB_02874
iB_00336
iB_00473
iB_00513
iB_00691
iB_03381
iB_04183
iB_01436
iB_03719
iB_03891
iB_03862
iB_03855
[truncated: 1,442 more rows]
