# Supplementary material for: The iBeetle large-scale RNAi screen reveals gene functions for insect development and physiology
Source: Nat Commun. 2015 Jul 28;6:7822. doi: 10.1038/ncomms8822 (PMC4525174; doi:10.1038/ncomms8822)
Supplement: Supplementary Data 3 — dsRNA sequences used in the screen [file ncomms8822-s4.xls]

## Sheet: Sheet1
Supplementary Data 3
dsRNA sequences used in the screen
iB-ID	dsRNA sequence
iB_00002	CACCACAGCACGACAAAGTTAATCTGTCAGGAGTGGACCGAGTCAATATGTCCCACTTCGATCTGCTCAAAGTTCTTGGAACAGGAGCGTACGGTAAAGTATTCCTAGTGCGAAAACGCGGCGGTGCCGACAACAATCGTCTCTATGCCATGAAAGTACTGAAAAAGGCGACGATAGTGCAGAAGAAGAAAACGACGGAGCACACAAAGACCGAACGCCAAGTCCTAGAAGCCGTCCGAGACAATCCGTTTTTAGTTACACTGCACTACGCCTTCCAAACGGATGCCAAATTACACCTAATCCTCGACTATGTGGCCGGAGGAGAACTATTCACACATTTATACCAAAGAGAGCATTTTACAGAAGATGAAGTCCGCATTTACATAGGGGAAATTATTT…
iB_00003	CGTCAGTCTGGACTCCAAGGAGGCCGTCGCCAAGCAACACGCGGAGATCCGCGAAGCCCTCCCCGAAAAATTCAAAAAGACTTACGATAGTTTAGTTAAGCACGCCGACGATGTCGCCTTCGACAGTGACCACAAAACCGGCTTGGATTCGGACGATAAACAACTCCTTAGTTTCTTTGCAGCTCAATTAGTAACACACCACAGAAATTTGACACAAGCCATTGACGCGTTCTTGCAGACTGTTGAACACAATCAGCCCCCGAAAGTGTTTCTCGCGCACGGAAAATTCGTCGTTTTGAGTGCTCACAAGTTGGTTCACATTGGTGATACGGTCCATAGAAATGTCTCCTGTAAGGAGATCAAGGAAAGGGCGCTCAATTGTGCCAACGCGCTGTCCGA…
iB_00004	CGAAAGCCATCGCTAAAAACGTCCTCTTTTCACATCTCGACGAAAACGAACGTTCGGACATTTTCGATGCCATGTTTCCAGTGACATGTCTACCGGGCGAAGCCATTATCCAGCAAGGTGACGAAGGCGATAATTTCTACGTCATCGACCAAGGCGAAGTCGAGGTGTACGTTAATAACGAACTAGTGACCACTATAGGCGATGGTGGCAGTTTCGGCGAACTTGCCCTCATTTATGGTACGCCACGTGCGGCAACGGTCAAAGCGAAAACCGATGTTAAACTTTGGGGGATTGACCGAGATTCGTACAGGAGGATTCTGATGGGTTCGACGATACGTAAGCGCAAAATGTACGAAGAGTTTTTGTCAAGAGTGTCAATATTGGAGAATCTTGACAAGT…
iB_00005	AGGGCAGGAAAAGCTTCACTTACCTCATCGCCGGCGCTGGCACCGTGACGGCGGCCTACGCCGCCAAAGCCGTAGTTGGCCAGTTCGTGTCGTCAATGAGCGCCTCAGCCGATGTCCTGGCTTTGGCCAAAATCGAGATCAAGCTCGGGGAGATCCCCGAGGGAAAATCGGTGACTTTCAAATGGAGAGGGAAGCCCCTGTTCATCCGGCACCGGACAGCTGAGGAGATCGCAACTGAGCAAGGAGTCAACGTTTCGAGTCTGAGGGACCCGCAGCACGACAACGACCGAGTCAAAAAGCCAGAATGGTTGGTAATTTTAGGCGTGTGCACCCATCTGGGTTGTGTACCTATTGCGAACGCTGGCGATTTTGGCGGGTATTACTGCCCATGTCACGGCT…
iB_00006	CACAAGCGGCAATTTAGGATCTTACAAACAATTCTCGTCACCATACCTCAACTTTGACCCCAGTTACCTGCCTCAAGCCCAACCCGAGTTCATCTTCCTCGAAGGGGCTAGCAAACAACGGGGGCGATTCGAGCTAGCCTTTGGCCAAATCGGGGGCTCTTGCATGATTGGGGCCTCGGTGGGGGGCGCCTCCGGGTTTTATAACGGCTTGAAAGCGACCACTTTGGCAGGACAAACGGGGAAATTAAGACGGACACAGTTATTGAATCATGTTATGAAACAAGGCAGTGCCACAGCCAACACGTTCGGGTCCATAGCTGTGATTTATTCAGCGTTTGGCGTTTTCCTCTCGTGGGCACGGGGGGCTGATGACGATCTTAACACTATTATTGCAGCCAC…
iB_00007	CCGATGATGAAATGGACGTTTCGGACGAAGACGAACCGACGAAGAAGAAGCATCGGAATGACGGTGCGAGCGAAGAACGGAATAACTTGAAGGACGAGAACGAAAGTCTGAGGTGCCAAATGGAAGCATACAAGAATGAAGTTGAAGTACTTAAAATGGATTATAAGAAAGAGTTGGACGACAAAGACAAGCAGTTCAAGTTGTTGCAACAGACGCTTCAAGGGATGCAGCAGCAACTCATTGAAGCTAGGAGAAAACAGACTGAGGAAGAAACCAAAGTTAAGGATCTCCAATCGAAGATTAAGCAATTGGAGACAAAACAAAGCGATAAAGATATCATAACACTTGACGATAGTGAGAGTAATCAAGCCGAGACGACGTCTGAATCAACTTGTGACG…
iB_00008	AACCCGAATGGTACACCAAAGTGCACCCTGAAGGTAAAGTGCCGGCTCTCGACACTGGCTCAAAAATAGTGGTCGAAAGCCTGGATATTGCTGACTTTCTTGACGCCGAATACCCCAACAACAACCCCTTATACTCCTCGGACAAAAACCGGGACAAAGAATTGATCAAGAAAATAGCCCCCATAACCGATCTTTTTTACAAATGCGTGGCCAAAACCGAGAACAAATCACTAGAAGAGTGGGCCAAAGCCTTCGTCCCCCATTTGGAAGTCTTCGAGAGAGATTTAGCCGCAAGGGGGACCACGTTTTTCGGAGGGGACAAGCCCGGAATGGTTGATTACATGTTGTGGCCTTGGGGTGAGAGGGCTGGTACTATTGCGATAGCTCACGGGGCGCAAC…
iB_00009	GGAAGGAAGAGCCATTGTCACCTCTCAGCAATGAAGAGGTGTCATGGCTCTCAGATGACACTTTTTATCAAACATCAACGGAGCACGAACACATCAAATTCGAAGATGATTTGGTCCCTTGCGAATCAAAGGCGGAAGTGGCCTCTCTCATGCTCGAAAATCTGGAAAATCTTATCAATTTGGACGAACTCATCAAGGAAGAACCATCATTCCTCCTCGACGAGAAAATCCTCCCCAACATTCTGGACGATGTGGACCAAGCCCGTGCCATACTCCCCCCACCTCCCACAAAGCTCGAGTACGTCCCCAACACCGACACCCAGTTCCTCCTCAAAGAGTTCGAAAATGTCTACGACGTGGTCGAACTCACCCACGAGACCCTCACTCCGCCTCAGAGCC…
iB_00010	TTTTCAAGGAAATGGGTTGGAAGGGTCGAAAAAGGAAGAAACCGCAGAGAGTTAATGTTTCGGCGGAATTACAAAATTTAAACTCAAAAACCGAAATTAAGGAAGTTTTGAAAAAGTCTGTCATAACGCCAGAATTTGAAAAACAACACATTGCACCCCCTTTTGAACTGTCCGAAAAAGTTTTGAAGAAACAGCGAAAAAAAGAAGCAGAATTAACGAAAGGGAAGAAATGGTACGGTCTGCCAGCAACTGAAATGACTGAAGAAGTGAAACGTGACCTTGAAATCCTACAAATGCGCTCGGTTTTGGACCCGAAACGATTTTACAAGAAAAACGATTTGAAAGTCCTTCCAAAATATTTCCAGATTGGAAAAGTGATGGATTCACCTCTGGATTACT…
iB_00011	CAGTGCCGGTTTTTCAATTTACACCCGTGACCAGAATAAATTGTTCCGTTTATCGGACACTACAGTACTGGGATGTTCGGGTTGTTGGTGCGACACTCTCACCCTGACTCGCATTTTGAGCGCTCGCATGCAAATGTACCAACAGGAGCATAACAAAACCATGGCCACACCGGCTTGTGCCCAAATGCTATCAACCATGTTGTACTACAAGCGGTTTTTCCCATACTACATTTCTAATATTCTCGTTGGGTTGGATAATGAAGGGAAAGGGTGCATTTATAGCTACGATCCGATTGGACATTGCGAGAAAACCACGTATAGGGCTGGGGGCTCCGCGGGGGCCCTCCTACAACCGCTTTTGGACAATCAAATTGGCTTGAAAAATATGCAAAACGTCAA…
iB_00014	TGCATTTATTGGTCGCTTTGGCGCGACATTTCAGACCACCAGTTCGTCTTCCTGAACATGTCTCTGTCACAGTTGTGGTGGTCCAGAAAGTGGGGGGCCAATTGAGTCACAGAATTGTTAAAGAAAGCATTACCACTGCCTATGATGATGTCGGGATGAGGTGTGAGAGGGATGCGTTTGATACATTGTTTGATCATGCCCCCGATAAACTCCAAGTTGTAAAAAAGAGTCTCGTAACATTCGTCAACAAACACTTGAACAAAATCAATTTGGAAGTGAGTGATCTTGAAACTCAATTCCATGATGGGGTCTATTTAATTATGTTGATGGGTCTTTTGGAGGGATTTTTTGTACCTTTGTACAGCTTCCATCCTACTCCAAGGGATTTTGAGCAAAAAG…
iB_00015	GTAACCTAAACCGGCCATTGCTCAACCTTGTCAGTAAACCCCAAAGAATCGCTTTCTTGTCAACCGAAAAAGTGGACACGAAAAACCAGAAAGAAGTTTATTACGGCATCCTGACACCACAGATAAAAGCCGTGAAGGTGTTTTCGTTGTCTTCTAGTATTGTAGGAATTGTAGGCCAGCCTTTCTTATACAAGGCAATTATATCGACAGGAAATGTCCCTATTATCGTCGCTGCCTATTCATTTCTCGGGTTTTTTACATTCGTGACGCCTCTTTTGCTTCACTTAATTACCAAAAAATACGTCACACATTTGTTGTATAAACCCGAAAACGACAGCTATGTTGCAAAAACAGTGAACTTTTTTTGTATCACAAAGGAGACTGAATTCAAAATTGATG…
iB_00016	CTCATCACCAGCACCTTCAACGTCATCACCCAGGACCAGCTGCCCCACTTCAAGCCGATGCTGTGCGTCGACAACAACGGCTACATCGCCACCGACGGCTCGGGGGCCGAGCTCAAGACCATCGTCATCCAGGGCGACGTCTCGGAGGCGGGGGCCGTCTCCACGCCGGTGACGGTGTCCGGGCCCAACCTGGGCTCGTGGAACGAGGCGGCGAGTTTGCCGGTGCTGCCGGTCAGGTGCAAGAACACCTCGGCGGAGCTGCACAAGAACAGGTTCGGCTCGGGGGGCAGAGGCCGCTGCATCAAGTTGGGCTCCAGTTGGTACACGCCGAGCGAGTTCGAGGCGCTCTGCGGAAGGGCCTCCAGTAAGGACTGGAAGAGGAGTATTAGGTTCGGCGGG…
iB_00017	AACCGTTCTACACCCCTGAACCGGACGTCTGCCACGAACTTTTGGGACACGCTCCTTTATTCGCCGACCCTTCCTTTGCCCAGTTCTCCCAACAGATCGGTTTAGCTTCTCTTGGGGCTCCAGACGACTACATCGAAAAACTCGCAACGTGCTTCTGGTTCACTGTCGAGTACGGATTGTGCCGCGAAGGCAACGAGTTGAAGGCCTACGGTGCTGGGTTGCTGTCCTCCTATGGGGAGCTCCAATACGCTCTGGAGAATAAGGCCGAGGTGAGGCCTTTCGAGCCGGAGAAAACGGCCGTTCAGGAGTATCCCATCACGCAATATCAGCCCGTTTATTACGTGGCTGAGAGTTTCGAAGATGCCAAAGAGAAAATGATAAAATATGCAGCCACGATAC…
iB_00018	TCCCGTGTTAACGAAATTCAAGAAGACTGGAAACCGACGTTTCTCACAAACGAAGAATTCACTCATTTAATCCTCGAAGCTGTGGATGGCTTTATTATGGTGTTTTCGGCTTCGGGTCAAATTTTTTATGCTTCGGAAAGTATTACCTCGCTTTTGGGACATTTACCGAATCAAGTCCTGAATATGACAATATACGAAATGGCAAATGAAGAAGAACACAGTCACCTCTACAATATTTTACTCACTCCGTCCGAAGACCAGGGTCAAGTTTCCTTCTCGTGTCATTTGCGACGTGGAGATCCTGACTCCAAACAGAATCCCTCCTTTGAACTTGTGCATTTTGTAGGATATTTCAGATCTGACGAAGATATGGTTCAGAGCGAAAATCG
iB_00019	CGTGGTGAACGAGTGTATCGAGGCTACGATTGATAAATTGATCGCTCTGGGGGGCACCGTTAACGATATCGTAAGTGTGGGGGTGACGAATCAAAGGGAGTCAACTATAGTATGGGACAAGACAACTGGTGAACCTCTTTATAACTCAATAGTTTGGTTAGACGTTCGGACGTCGACCACCGTCGACCAACTCCTCGACAAAGTTCCGAACAAAACAAGGAACAAGAATTATCTGAAACCGCTGTGTGGTCTCCCCATGTCGCCTTATTTCAGTGCCGTTAAGCTCAAATGGCTCCAAGACAACGTACCCAAAGTGAAAAAGGCAATGGCTGCGAAAAATTGCCTATTTGGAACTGTGGATTCGTGGCTGATTTGGAACCTGACAGGAGGCAAGGATGG…
iB_00020	AGTATTCGGGGCACTCTTCCAAAGTCCATTCTGTTGGTTGGAGTTGCGATGGTAAACGTCTGGCATCTGGTTCTTTCGATAAATCCGTCTGTATCTACACTTTGGACAGAGATCGTTTGAATAAGGAAATAACATTCAAGGGACACGGTGGTTCAGTGGACCAACTCTGTTGGCACCAGTCTCACCCAGACTTATTAAGTACAGCAAGTGGTGATAAGTCTGTTAGAATTTGGGACACTCGAGTCCAGAAATGTGTTGCCACAATCAATACAAAAGGGGAGAATATCAACATTACGTGGTCGCCTAACGGCAACGCGATCGCAGTCGGGAACAAGGAAGACTTGGTCACTTTTATCGACGCCAGGACGCACAAAATCGAAGCTGAAGAACAGTTCAATT…
iB_00021	CCGAACCAAAGAAGTGGAAACAATAAGGGTGGTTCTAAAAAAAGAGCTCGATCTTCCAATAATCGAAATGTCCGATTCGAAAGCGAAACTGGACGGAGGTGATGTTTTATTCACTGGACGGGAATTTTTCGTGGGCATTTCACAATGGACGAACGAAGCGGGGGCAAGGGCTGTGGCGGCGGCTTTTCCAGAGTACCCATGCACACCCATCAAGGTGCCAGACCCTAAACACCTCAAAACTTACATAACGGTCGGCGGACCCGACTTGCTGTGTGTAGGGGCCGGAAAAGAAGCACAAGAAGTGTTGAAACGAATGGAACGTGAAGCTACTTTCAGCTACCAAACGCTGACTTTACCTGAAGACGATGCAGCCAATGTTTTGTATTTGAATGGGACTTT…
iB_00022	GGAGAATTGGACGGCTTTTATTCAGTCAAATATGATACAAATATCGACCAACACGTTGCAGTTTTTCCACCAATTACAAAACCTGATTAGGGACGTTTGTTTATCTACAATTGATATAACGAAAGATTCGTGTTGTTATATGATGCAATCGGCCGCCAGTGGTTTACCCACGATTAAATTAATCGGTTCTCGCTTAAATTCAATGATTGATATTATGTCATACCGTATTTTACCACCGAGTTTGATTTGGTTCAATTCATCGGCTTTGAATAATACGAAATTTATCGAAACGCTGAAATACGGAATGTTGGAAGTGCAAGAACATTTGGAGACTTTTTGTGACAAGAGGGATCAAGCCGCTGTGTATTGCAATGCCGTCAAAACCACTCTAAAAGTGGA…
iB_00023	TCCAACCGAAGCTTTTCACTTCATCGGTCGTGGAAAACTCCAACGAAAGTGAGGAAAAACCCATGATTTTGACCGGAAAATACACAACACCGAAAGAATTAACGGAGAAATACATCGTCTGTTCTAAAGACGTCAAACCACTCGTTTTGTACGCGTTCCTCAAACGTGAAAATTTGACTAAAACTTTGGTTTTTACTCATTCAGTCGAAAGTGCCCACAGGCTTAAAATCCTCCTTAAATCACTCTTTAAAAAACGGTTAAAAATCGAGGAAATTTCCTCAAATTTGAAGGGGAAAAGCCGAGATGAATTTATTTCAAGTTTCACAAAAGGTGAAGTTGATTTATTGATTTGTACAGATTTTTTGGCTCGAGGGATTGACTTGCCGGGGGTTAATTGCG…
iB_00024	TCCTCAAAGGATATGCGAAAATTGCAAAGATGCGGCAATTAAATCGCACTTATTTAAAACTCAGTGTGAAACATCTGATAAATATTTACAAACACTTGTGCAAAAAATCACGTCGAAAAAAACGCCCCCAACTGTTGAACCATCAAACACCGAGACAATAAAAATCGAAATAGAAAAAAACTTCAAAACAAAACACTCGTGTCACAGCTGTGACGAAACCTTCGCCTCAAAAAAATCCCTCTCAAACCATCTCAAAACGCACAACCGAGGCGACACCACCACACCCCGCACTTGCCCCATCTGCTCCAAAGTCTTCCAGTACCGCACCAGTATGCTCAAACACAAAAAACGCCACACTGCGCCCCCCAAAACTTGCACCTTCTGCCCCTTTGAGCCCAG…
iB_00025	GGACGACATCTGGAAGCAGTTCCAAATCGAAGAACTGCAACCGTTCTCGTCGTCGTTTGACTGCTCGACGACCTGTTCCTTCCTCTGCGATGAGAAGAACTGTCAAGTCAAATACGACTGCATGTGGAACGGCCACTGCAAAGGCGCCCACGGAAATCGAAGCTGTAATAGTAAGACAACACCTGGCGATGTGAAGCCACCTGTCGTGCAGGTGCCCCAGCAGAGCCTCCTCAAGCCAGACCTCAAAATAAGCGTGGATCCCAACACCGTGGTGCCCATGATGCCCTCCTTGCATTACTCGATTCAGACGCCGCCGATTTCCGACGATGAGGACACCAAACCCACGCAAATTCTGCAGAGCTTGCAATCGGCACTCTCTGAGAACGAGTTGGACGATGC…
iB_00026	GGACTTCTGTCGGGTGTTGTTGTCGATTCTGGTGACGGAGTGACACACATTTGCCCCGTTTATGAAGAGTTTGCTTTGCCGCATTTAACCCGACGTCTGGATATAGCAGGCCGTGATATCACCCGCTATCTTATTAAATTATTACTACTGAGAGGTTACGCATTTAATCATTCGGATGATTTTGAAACCGTGCGAATTATGAAGGAAAAATTATGTTACATTGGTTACGATATAGAAACAGAACAGCGGTTGGCTTTGGAAACTACTGTTTTGGTTGAGCCTTATATTTTGCCAGATGGCCGTGTGATCAAAGTTGGCGGGGAACGGTTTGAGGCCCCTGAAGCATTATTTCAACCGCATTTAATCAACGTTGAGGGACAAGGCATCGCTGAGCTTGTT…
iB_00027	GATAAATTGGTGGCTCAAGCAACTCAGTTCTTTGTGGCTGGTTTTGAAACCACGAGTTCCACAATTTGCTTCACTTTGTACGAATTGGCGATTAATAAAGATTTGCAAAATAAATTGAAAAGTGAAATTAGAGACGTTGTGCGTAAACATGGAGAAATCTCGTACAATTCCTTGAAGGATATGGAGTATTTAGACATGTGTATTAAAGAAACCCTGCGAAAATATCCCGTGTTGCCCTTCCTAGATCGAAAATGTGACACAGATTATCGCATCCCAGGATCAGACGTAGTCCTGGAAAAAGGATCACCTGTGTTTATATCAGTCTCTGGACTGCACTACGATCCACAGTATTTTCCAGATCCTGATAAATACGATCCTTTGAGATTTACTGAGGAAAAC…
iB_00028	TCAAATGCCACGAAAAGTCATTTGTTCAAAGAAGCTACTTTTGATTCATCGAGTGATGAAAACAACGTATCTTGTGTTAAATTATCTGATTCGTTTAAATTTACTATGAGTTTGGATCTAAAACCATCAAAATCTGAAATGGACGAAGCTATTGAAAATGAATTATTTAATGCTGAAGCTCCGACTTTAAGTGAATATAGTTTTAAGACTGTATCAGATGAAGAGGAAGACGAATTGCATAATTCGGTTGTTGACGAATTTAAAGATGAAAGTGTATTAGATGAAAGTTCAGTAATTGTGTCGGTGGATTCAAACCGTGTCGAAAAAAACGAAAAAAAACACAAAGTTTCGCAGCCAAGGCTTGAAAATGAGTTCGGTAAAAACGTTCAATATTGTTAC…
iB_00029	AGGAGGTTGTGTGATGGTCATTATAAGATACAAAGTAGCTATTGCGTGTGGTGTACTTTTTTTTATTGTTGTTTTACAAACTTTAGCATACAGCATACTATGGGATTTGCAATTCTTATTCAGAAATCTCGCTCTAATTGGTGCACTTTTACTAGTCTTGGCTGAGAGTAGGGGCGAAGCCAAGAGTTTATTTGCAGGTGTACCTTCATTAGGCGAAAACAAACCTAAAAATTACTTGCAACTGACAGGACGTATTTTACTCGCCTTCATGTTCATCACACTGATACGCTTTGAACTCAGCTTTTTACAGATTTTGTTGGATTTGTTGGGATCAGCACTTATGGTTTTAGTGACAGTAGGGTACAAAACGAAATTATCAGCGCTAATTTTGGTTTTGTT…
iB_00030	GGAACGTAACGAAACCTCCACAGCCAAATTCATTTGTTTTCCCTCCCAAAACTGAGAATCCATCAATGGTTCCATTTCAAAATAATTTCAATCAGCGTGTCTATCAATTTCCCGGGGGAAACCCCTACAAAATGGAGGAAACGAATTCGCCTTGGTGGCCCAACACGTCACAGAATTACCAACAACGACCTGATAGTTTCGTAAATTATCCCTTTAGCAATAATATGCCCTATGTGCCCGATTATAATAAGACGCAAAATAATCAAGCAGCCGGCGATATGTTTAATTCACCATGGAATACTTTTGGAAGGACTAACTTACTTGAAAGCAACATGAATTATGAAAATTTGTCGATGAGACAGACGATGCTTAAAGAGGCGACACCACCTTCAAGACCTA…
iB_00031	CCAGATGAAGGCAATCCTGTTTCGAATCAGTACATTTGTCCAGTGTTTAAATGGGGCACTAGTGAGGAATGGGAGTTTGGTTTGCAACGTGTTATTAAATTCCCAGCCAACAGGAAGCAAAACGAGCGCACTTATTTGCTCAAAACTTTAGCAGGATGTCCTAATGAAGCTGAGAAAATTGAAAGATTGCTCAATATTACGATTTTGGAGCAAAACGGAAACTTTACGGACAACGATATTTATCTCATTTTTAGTATGTTGACAGGAAGTGCAAATGGCTATACCACACTATTCAATTTCTTGAAGAAGAATTGGGATACGATTAAAGAGAGATTCGAGGGCAAACTTCACTTGTGGAACAGTCTGATAACATCAGCAACGACAGTTTTCAAAACACAG…
iB_00032	TCGAATTAGCCCATTGGTTCTATTTAGATTTTTACGTAACGAGTGAAAGTAAATTAAAGACTTGTAGCATTTACGAATTCGCAGCGCACGTATTCCAGCACATACCGTCACTGCAAAAAGAGCGCCACAAACTTAATCAGATTTTGGCCGAATGGAAAGAGTACAAACAGACTGTGCCCACTTATGGGGCTATTCTCCTCTCGGAGGGGATGAGCCACGTTTTGTTAGTTCAGAGCTACTTCGCAAAGTCGTCCTGGGGATTCCCCAAAGGTAAGGTCAACGAAGAGGAAGATCCAGCGCACTGTGCGATTCGGGAAGTCCTTGAAGAAACAGGTTTCGATATTACCAACTACATATCGGCCGATGAGTGGCTTGAAGCAACCATCAACGATCAACTTG…
iB_00033	TTGCACGAACCGTTTAACAATTTCTACGACTTTGGAAACGGTGGTAGTGACATGGAGGAGTTCCTGGACGTCCGCCAGTTCCTGACAATTGCACAGGAAGAAGATTTGTTTGCAATCATCCGGCCAGGACCTTACATTTGTTCCGAATGGGAATTTGGAGGGTTCCCTAGTTGGTTGTTGCGTTACCACGATATTAAATTACGTACTTCAGACCCAACTTATATGAAATTCGTGACACGGTACTTTAACCTACTCCTTTCATTACTTGCCATTTTTCAATTCACACGTGGAGGGCCGATTATAGCGTTTCAAGTCGAAAATGAGTATGGCAGTACCGAACAACCTGGCAAATTCACACCTGACAAGGTTTACCTCAAACAGTTACGCCAAATTATGCTA…
iB_00034	TTGGCGACACTGTACGAAAGTCCCGACGATGTTGATTTAACAGTTGGTGGTTCGTTGGAAGCCCATGTTCCGGGTACTTTATCAGGACCAACATTCTTGTGTATTTTGACTGAACAGTTCTATAGAACTCGAGTTGGGGATAGGTTTTGGTTCGAGAATCAACACAACGGATTCACTTTAGCACAATTAAACGCAATTCGTAAAACGAGCATTTCGAGATTATTATGCGACAATGGCCATCACATCCAAGCCATGCAACCAAGAGGCTTTGAAAGAATATCTCACGATAATCCGATTACACCGTGCGAAAATTTGCCAGCTGTTGATCTCACTTTGTGGAAGGAAGTTCCG
iB_00035	TGATGATGTCAAACGGATGAATAAGCGACAATTCCTTTATCAAGTTTTAAGTTTCGGTATGATAGTTTCTTCGGCACTTATGATATGGAAAGGTTTAATGGTAGTCACAGGCAGTGAAAGCCCCATTGTTGTGGTTTTATCGGGTAGTATGGAGCCGGCTTTTCATAGGGGCGATTTGTTATTTTTAACAAATTATCCGGAAGAGCCGGTGCGAGTTGGGGAAATTGTGGTGTTTAAAGTCGAGGGCAGGGACATTCCAATCGTTCATAGAGTACTTAAATTACACGAAAAGGAAAATGGCACAGTTAAATTCCTAACAAAGGGTGATAATAACAGTGTTGATGATAGGGGGCTGTACGCCCCTGGACAATTGTGGCTAACAAAAAAAGACGTAGTTGG…
iB_00036	GCTCGAAAATTCGACGTTCTTCGAGCTTTGGTCCTTTTCGAACAGCACGAATTGACACGACAACGTGAAGGCCTAACGTGTTTCGATCCGTTAAAGGAACCACTACAGTCTGAATTACTTACAGGGAAATTTACGATTTTGCCGAAACGAGATGCCTCCGATGCTGCGATAGCTGTGTTCACTGCTCATAAACACTCCCCGGCTAGTACAACCCATCAAGTCACTCTACAGGGTGTTGTTTATCAACTTGATGTGGCGCTGCAAAATCCCGTCACACAAAAAGCCGGAATTGTGTTTATTTACGACATGTCCAATTCGAAATATTCAAATTTCGATTATGATCTGTCGCAAAAGATTCTCACTTTATTGAAGGGCGGCTATCCGGCCAAACTTAAAAAG…
iB_00037	CGGCAAGACCCTGAAAATTAACATTAGTGTTCCGAACCTCCGACTTTTCGTGGGCAACATACCAAAGTCTAAAGGCAAAGAGGAGATACTGGAAGAGTTTGGTAAATTAACAGCCGGCCTTGTGGAAGTCATCATCTACAGCTCACCGGACGACAAGAAGAAGAATCGCGGCTTCTGTTTCCTAGAATATGAATCGCACAAAGCCGCTTCGTTGGCCAAACGTCGACTGGGCACTGGACGAATCAAAGTTTGGGGTTGTGACATCATTGTCGATTGGGCTGATCCACAAGAAGAACCAGACGAACAAACCATGTCGAAGGTTAAAGTCTTGTACGTACGAAATTTAACGCAAGAAATCAGCGAAGAGAAACTCAAAGAAGCGTTCGAGGCCTATGGAAA…
iB_00038	CGTGCAAACAACAGCAAACTTTCACCACGTATTCTGATAATCAGAACGCTGTCACTATCCAGGTGTTTGAAGGAGAACGGGCTATGACTAAGGACAATAATCTCCTGGGCACTTTCAACCTGACTGGGATCCCCCCAGCACCTCGTGGTGTCCCAAAAATCGAAGTAACGTTCGATTTGGATGCCAATGGCATTCTGAACGTTTCAGCAAAGGACACAAGCACCGGGAAGTCCGAACGAATCACAATTACGAACGACAAAGGCCGTTTGTCTAAGGCTGACATTGACAAAATGCTGGCAGAGGCGGAGAAATACAAAGCTGAGGATGATAAGCAGAAGGAACGAATTGCTGCGCGAAACCAACTGGAGGGTTACATTTTTAGTGTCAAACAGGCCGGTG…
iB_00039	CCGGAACAGATCGGTGTTATAACCCCATATGAAGGTCAGCGAGCTTACTTGGTCCAATACATGCAGTACCAAGGCTCACTTCATAGTAAGACTTATCAAGAAATTGAAATTGCAAGTGTCGATGCGTTCCAAGGACGTGAAAAAGATATAATTATAATGTCATGTGTGCGTTCAAATGAACATCAAGGAATTGGATTTTTAAACGATCCTCGACGTCTCAACGTTGCATTAACTCGCGCTAAATACGGAATAATAATAGTCGGGAACCCGAAAGTACTATCAAAACAACCACTCTGGAACCATCTTTTGTCGTTCTACAAAGAACAGAAAGTCCTAGTTGAGGGACCTTTGACAAACTTGAAGGAGTCGCTGATTCAGTTTGCAAAACCGAAAAAGCTG…
iB_00040	GATATTCGCACAATCGAGCAAATTCTTCTCAAAGGTGTGGAGTGTTACGAAGTGGCGTTAAAATCAAGCGAAAATGATAGTATTTTACGGCGGTTGGGTAACGGTTTAAATGAAGTCGCCTCGTTTTATTTGAATAAAGCCAAGTCGGCTAAAACGAGCGATCTTACTGTGGAAATGTGCAAAAAAGCCGAACCGTACTTAACGAGAGGTTTGATTGTTTTCGAAAAGGTTAAAGATGAGGCGAATGTTGCACTTTTGTACACAAATATGGGTCATATGCATCGACTTTTAGCACATGCTAATACGCCAGAAAATCGGGGCGAGTTGAGTCAGAAAGAAAAGTTGCACTATAATAAGGCATTTATTAATTATAAGAAGGCGTTGCAAGTTTTG
iB_00041	CTTCGTCGATGGAAACCATTCAAGGGTTTCGCTTATGACACGAATTATTCCATCACCAGATTGGTTTATTGGGATTGACAGCTTTGATCTGTGCGTGAACGGTAATTGGCTAGACAGCATCACAATCGAGGTGGATCCGATTGATGCCGGAACCGACAACGGATTCACGTTCACAGCCCCCAACTGGCCGACGGAACCGCAAGGGGAGGCCTATCGCATTACGGCCCATTACCCCGCTCATCCTGCTGGATCGTTCTTCTATCCCTATCTGAAGCGCCTGCCGCCCATCGGCACCTTTCAATTTATTAAGGTCAAAGAGTACGAGCTGAGCGAAGTGTTCCATCATGCCGAAGACGACCAGCGCTATGAAGTTTTAAAAATGGAGCACTTGACCCAAAA…
iB_00042	GCACGTACGTTGAGGTTGAAATCATCGGGATTCCGGTCGATTGCAACAAACAGAAGACCAAAGTCGTGCAAAAGAACGCCCTCAACCCGATTTGGAACGACACGTTCCACTTCAAAGTGCATTTCCAGGACTTGGCCTTCCTGAGATTCACTGTAATTGACTCGACGAGTAACCACCTACTGGCCCAAAGAATCCTACCGATGAAGTGTCTCAGACCCGGCTATCGACACCTACGCCTCAGGTCGCCCCAAAACAAGTACTTGCACATGTCAACGCTGTTCATCTACTCACGAGTCGAGGAAGAAAGTCTGGAAAACACTGAACACCGGGACGGTTTGGAGCGAACACAGCCCGAGACTGAAGTGCAAGTTGACCCAAACACCGATCACACTTACTTGG…
iB_00044	CAGCCGAAACCATAACCACTGGGTGCAAAAACGCCATAAAAGCGGCGAGAAAATTCAGGATGGTGGCGCATACGTGTAAAGGCTTAGTGTTTCTGACTGCGCTCTCAGGGGCTTTTGTGGCCGGTCTGGACGCAGGTTTAGTCTATAATTCGTTCCCTAAAATGGCAGATAAGTGGATTCCCGATGATATTTTAGCACTAATGCCTGCTATGAGCAATTTTACGGAAAATCCAACTACGGTTCAGTTTGATCATAGGGTTTTAGGGACTACGACTTTGACTGTTATCACAGCCATGTATTTGATGTCGAGACGCAGGCTTTTGCCACGAAGGGCTTACACTGCGGCTGCAGTTTTCGGGGCTTTGGCCTGGCTGCAGGTCGCTTTGGGAATAACAACGC…
iB_00045	TGGCACAGGCTGATTTGTAAAAACCGAATTAATCTTAGACTATTGGACAATATCTGCAGAAGCGCCTCTCTTTGTGCACAAAACAATAAACACGAGACAAGTTCCCCTCACAGACTGTTCTTGGGAGCTTCTATTGCAACTCTACTAGCCTACAAACTTTATGACTATAAGAAAAATTTAGCATTTGCCGAGCAAGAGGCATCAGACACTAAAGCTGGGGTTGCAAGGGAAGGTTTACCTTATTATTCTTTACAAGACGTGTCCCAACACTGCAATAAGGACACCCGAATATGGGTGACTTACAAGGAGGGCGTTTACGACATCACGGACTTCGTAGAGGGGCACCCGGGGGGTGACCAAATCTTACTAGCCGCAGGCAGCTCAGTTGAGCCCTTTTGG…
iB_00046	GCTTATTGCCCTCCTCATTGTGCTTTTTGTCGGTGTTATAACATTTATAATCGTTTGTTGTTGTTTGCGGCACTGGGTTATCTCACCCACTGATCTTAAGAAAAAAGACGCTTTGATTAAAAAGGCCATAATCGACGATTTGAACACCACCGAAAATCCCTTATGGATCGAACAGAAATTGAAAATTTACGAGGAACAAGAACTGACAATGCAAGTGTTTAACGAGCCGGAACAGAACGTCTTGGGCCGAAGAAACAGCGACGATTTTATTCCTGACGATAATACCTATGCCACAATCCAGCACCCAAACCGGCGTGGCTCTGCCCACATTGCTTCGAGATCACTAGCCGATGATTTGGCCGATTATGCGACCTTGTCCGGAGTGCCCCATCAGACTGA…
iB_00047	CGAAGGCAAGAAGGTGAAACTCCAGGAGTACACGCTAGGCCGCTGGGACGAAAAGTTGTACGAGAAAATGCTCTCCCAGGCCAAGGAGGCCGAAAAAGACAAAAGTATCCAAGTCCCGGTGAAAAAAATCGACAATGTTAATTTACCCTACGTTGAGATTTTGATGGGAAATGGGACCCAGTGCGACCTCAACCAGAACAAGCCCCGGGAAACGCGCGTTTTGTACGTGTGCTACATCCACGGCAAACACGAAGTCTACTCCCTGAAGGAAACTTCAACGTGTCAGTACGAAATTATAATTTTGTCGCCCCTTCTGTGCTCGCACCCGAAGTACAAGCCGAAGGAGACCGGCGAGAACAAAATCAACTGCGTCCCGCTCGACAACAGCCCGCCCCAGCC…
iB_00048	CGAAAACGGGAAAGTCATGTGTGTGATTTTGGAACTAATCGAAGGGGGGGAACTTTTTGAGAGAGTCATTGATGATGATTTTGTGCTAACTGAGAAGAGTTGCACGGTTTTCATGCGCCAAATTTGCGAAGGCGTCGACTTTATCCACAAACAGAGAATCCTACACTTGGACATGAAGCCCGAAAACATCCTTTGCCTCACAAGGACCGGCAACCGAATCAAAATTATCGATTTTGGGTTAGCCCGACGTTTCGACCCCGATAAAAAGCTTCAAGTTTTGTTTGGTACTCCCGAGTTTGTGGCCCCCGAAGTTGTGAATTTTGACCAAATCGGGTTTGGAACCGACATGTGGTCCGTTGGTGTCATTTGCTACGTTTTGTTGTCTGGTCTCTCCCCGTT…
iB_00049	TTCGAAAGTTACGGGCAGACGCTGAGCGGTTACAAATGATTGATAAGGAGAATAAGCAGCTCCTTAAGTCCATAAATACGATAAATAGGACCATCGGAAAAATTGATTCGTATAATCCTGAAGCCTATGCGTCTAAATCGAAATGGCACGCTCACGTTATGAGGATGAAGAGAATTGACCGCAAAAATAAAGCAATATACGAGAAACTGATGGCTGCAACTTCCAGTTACGATTGTGAGTCGTTACGTAAATTCTGGACCAGTATTATTGAAAAATTGAAACTAACTTCCAAATTCCCTTTGGTCATCCTTCAGAAAGTCTCAGTCGATTCAGTTATTGCAAAACAGCCGTCAATTAGTTGCGGACTTGAGAAATTATCAGAACGGCCCCGGTGTTTTT…
iB_00050	CGAACGAGGTTAAGCAGGAGATTAGGGATATGGTTCAGAAGGGCATTGAGAGTAAAACTGTGAGGCCAATTAATCGAAAAGTCGTGGAGCATTACAACATTGTGGAGATTTTAAATTCGCTAAGTCAGTCCGGAAACGTGGGCAAAATCTTGATCAAAATCAACAACAACTTGCTAATGAACAAATTCATCCTAAACAACCCGTCTCAATTTATTTGCGACTCGAAGAGTTCTTATTTGATTTATGGTGGAAGTGCCGAACAATGGACGGACGCAGTTGAATGGCTGGTGTTCCGAGGGGCCCGAAAAATCGTAGTTTCGTCCGATTCTAAACCCCAACAAGTTTACGTCAATCGGCGCCTTTCCCTTCTTCAGAGTTGTTACTCTGCTGATATTATTT…
iB_00051	GTGATCCACCCGGAGTTCTACGCGGGGGCCTTGTACAACGACGTTGCGTTGTTGTTTCTCAAAACTCCGGTCGATATCGCCGATAATGTCAACGTTGTGTGCTTGCCCCCGGAAGGGGCAAACGTGGACCACGCCAGGTGCTATGCCAGTGGCTGGGGGAAGGACGTGTTCGGGAAGGAAGGGCGGTACCAGGTGATCTTGAAAAAAATTGACTTGCCGGTGGTTCCCCGGGACAAGTGCCAGGAAGCGTTGAGGAAAACGCGGCTAGGGAAACACTTCGAGTTGCACAAAAGCTTCATCTGCGCCGGGGGCGAGCCCAAGAAAGACACTTGCAAGGGGGACGGCGGGAGTCCGCTCGTTTGCCCGATTCCGGGCCAAAGTGAGAAGTACCAACAAGCC…
iB_00052	CAGTTCCTTCGCTGACTTCCTGTCCAACTACGAAGAAGTGACGCCTCCGCCGTTGAAAAGTTTCGGCGCTTTGACGAAATGTGGTGAAGGTGAACAACAAAACCGTTTTGTGTGTGTGCCTTACTACAACTGTGACCCTAACACCAACACCGTGCAAGAAAACGCCGACATTGACGGCACCAACAAAATCAACATTCGAATGGGCGAGGACGAGCCAAAGTGTGACCATTACTTGGAAATTTGCTGTAAATTGGCCGGTGGTGCGAACTCCTCCAACCTCCAGTCAACACCTCCACCAACCACAACAGCGGCCCCTAACGTCAGGACGGACAAACCGAGGGGAAATAGCACTCAATTGGCCAACTGCGGTGTTAGGAACAGCCAAGGGCTCGATTTTAA…
iB_00053	ATCATCAACATCGACGACCACATCGGAATCACCATCTCAGGCCTCACAGCCGACGCCAGAATCCTGAGCCGTTACATGCGGACTGAATGCCTCAATTACAAGTATTCGCACGACACCCACTTGCCCCTAAACCGCCTCATCAGCCAGCTGGGAAACAAGATGCAGTTGTGCACTCAGAGGTACGACCGCAGGCCCTACGGCGTGGGGCTCCTTGTGGCGGGTTATGACGACCAGGGGGCCCACATTTACCAGACCTGCCCCTCTGCCAATTACTACGACTGTAAGGCAATGTCAATTGGGGCGCGTTCGCAGAGCGCTAGGACTTACCTGGAGAAGCACTTGGAGGAATTGTCTTCGTGTTCTCTTGAAGAGCTGATTAAACACGGCTTGAGGGCTCTT…
iB_00054	CAGCCTCAAAGGAACGAGTCGCAACAATAAAGCAAAACCATGAAGTTACGGCTCTGGCCTACGGCCCCCAAGGTAATCTTCTCTATGGGCACAGTGACTGTGGCGAAGTCACTGTGTGGGACGTGAGCATGAGACGGGTCTTGCACAAGTTTATGGACAAGGGCTGTCTGCAAGGCACCACTTTGGCGGTTTCGCCCACTAATCAATTTCTGGCGGCTGGTTCTGCACAAGGAGTTGTTAATTTGTACGACGTGGGGGATATTTTAATTAATAAAGTACCTAAACCTATAAAGACCATTATGAATTTGACTACGAGCGTGACCGACTTGAAATTCAACGCTACATCGGAGATTTTGGCATTGTCGTCTGCCGAAATACCGAATTCCGTCAAATTGCTCC…
iB_00055	AACAGCCAAGAAGCAGGAAATACAGAAAAAACTCCAGATTATGTCGATTTATTCGAGTCAGATTGGCGATTCGAGACCTATTGCCTATTGCCAGTTTAGTCCAGATTCGAAACTTTTAGCCACAGCTGGATGGAGCGGGTTGTGTAAAGTGTGGTCAGTGCCCGACTGCACACTCAAACAGACCCTGAAAGGTCACGCCTGTAATGCCAGTGCTATTATTTTCCACCCTAGAGCAACAATCAGCCAGGAGGAAAATATTTGCAATATGGCATCGTGTGCAGCCGATGGTTCAGTAAAATTGTGGGATTTTCAAAGCGAGGAACCGATCGCTGATATCGAGGGCCATATGCCACATCGTGTCTCCCGGTTGGGCTTTCATCCCTCTGGAAGGTTTCTCGG…
iB_00056	CGCCGGAAGAAACCTAGATAACCTCAAAGAAGTAGCCTCTCAGTGCAACTCCCCCAGCAACAAACCTCTCCTCTTAACCGGTGAGCTCACCAACGAAAAAGACACCGAAGACATCCTCCAGAAGACCATATCACACTACGGCCGCCTCGACGTCCTTGTGAACAACGCCGGGATTTTGGAATCGGGAAGCATTGAAACGACGAATTTGCAGCAATATGACAGACTTATGAACACAAATGTGCGCTCGATTTACCACTTGACCACGTTAGCGGTCCCGCATTTAATCAAAACGAAGGGAAACGTCGTTAACGTGTCCAGTGTTAACGGGATCAGAGCGTTTCCCGGAGTTTTGGCCTACTGTATGTCTAAAGCAGCAGTGGATCATTTCACCAGATGTGC…
iB_00057	CAGGATTTCTCGCATGATGAGTTTGATACGGATGAGGAGAGCGATGGGGATCATCATTATGAGGATGTTTCGTCGGAAATAGACTCCGATGACGACGAACACGTGCCTAAACAATCAAACAGCAAGAAAGAACGGTATTTCTGGCAATACAACGTGCAGGCAAAAGGCCCCAAAGGGCAGCGTCTGGTAATGAAATGTAAAATGGAAGACCCGCACGTCCTTAACGAAGTAACTGATCCGGTTTTTAGCCCTGATTGTTCAGTTAGAGGTATAAAACACAGCGGAAAAGCGCGCAAAGGCGACGGCAACGATCTGACGCCAAACGCGCGAAAGCTTTTCAACATTGGAAAAGAACTAGATAAGTTGGGGCGGACGATCAACGACATGACGCCCGTCAGC…
iB_00058	ATTGGGAAAAACGCAGAGTGAAATATGTGAAACCGTTCCCATTTGTTGGAAACTTATTACCAACGGTGTTGAAAACAAAATCAACCGCTGAACTTATCCAACACCTATACAAGGCTTTTCCTAATGAAAGGTTCGTGGGAATTTTTCAATTTAATACTCCCATTTTGTTGATACGAGACCCTGAATTAATCAAGTCTATTGCGATAAAAAACTTCGACAATTTCGTTGACCACTATGGGTTTGCTAATGATGACATTGATCCATTATGGGCCAAAAATTTGTTTGCAAGCCAAGGGGAACGGTGGCGGGACCTACGTCAAACTTTAAGTCCCGTGTTTACCAGCAGCAAAATGCGAACAATGTTCGTCCTGATGGACGAATGCGTAAAACAGTTAACTG…
iB_00060	GCTCGAAGAAATCGACCAAGACTTCCAAACCTATGGAGTCAACACGGCAGACGCCGCCCTCATAACCATCCAACAAGAGAAAGAAACTATCGACGCGCAGTTGCAAACTGTTAAGGACTTGGCCCATTCTGCCGGCAAAGACATTACTTCATGTACCAACATTCGGGAGGATGTTCTCAACAGACTGCCGTCCACTTATGCGGAACAAATAATCAAACAAATCGGTGGTTTGATAAAGGAAGTTGGCGCCCTTTTGAGCGAAGCCCGATACATTGTCGATATTTCCATCAACAAGGTGCACGATCTTGAGCACCAACTTGCAAACTGCAAAGGGGAAATTTTGTGCATTTCTCCGTTGATCACCGAGATTCAGTTGAACAAAATCCGACTTCCGCAAAA…
iB_00061	CATTTTGTTGTCCCACGTCACTCTTAAGAACCTAGAGTACGACTTTCTGTCAAACAACCACAATGTCCTCACACAAGGAGTTGTGTCAATCCAGCAAGAGTCAGAAACGATCAGCGCCCAAGTCCAAAGCATTAAAGACCTAGCACAGGCCGCTAACAAAGATATTTCGTCCTGTACCAGCATACGTGAAGAACTCCTCAAGAGATTACCGGCCGAGTACGGGGAACAACTCAAAGAGTGCATTTTTCACTTGAATCGAGAAGAAGCAACGTTTGTGACGGAATCAAAGTACATTATAGACATTTCCATCAATAAAGTGCACCACCTCGAGCACCAATTCGAACAATGCAACCGGGAAATTGTATGCATCTCGCCACTGTTGACGGAAATTCAAATGGA…
iB_00062	CATTTCGGACGATATCAGGAACAACTCAGCTTGGAATCAAAGATATTTCGTAGTTATGGGCACAACCGGGTTTACAGAAGAAGTCTTAAATAGAGAAATTGACTACGCTCTGTCCAATATTAAAGTCGTAACAGAGAACGAAAGCGCTTGGAATTACTTAAGAGGCGTGTTATTGCATGATAAGTGTGGCCTTAGCCGCAACAAAAAAGTCACTGAATTTTGTGAGGAATTATACAACTCGGGAAACAGGTCTCCATTTTTATTAGCCCTCCTTGTTGATATGTGTTCAGAGCAAGTTTCCCAAGGCAATGAAGACCCACTTTACAATTTGGAAAGAGCCAAAAATTTGTGTAACGAACTTTCCGAAAAATATGACACCGTCAGAGCGAAATATTGGCA…
iB_00063	TGATTACGGCTGATGGTGAATCCATAACTTACCCCGACTTAACGTATCGTAACGAAGTGATCTCAGCCGATAAAGCCAATGCTGTGATAGGCATCAGTGAGTCACCGGAAAGTATTACAAAGCTTTTAAATAAAATGTGTTTGAAGTCGGAACTGACTTCTGACGGAAGCAGTATAAAAGTAACAATCCCACCCACAAGACATGACATTATCCACCCTTGCGACATCTACGAGGACGTGGCTATAGCTTTCGGTTATAATAAAATCGTTCGCACTTTACCCAAAACAAACACAATCGGCTCCCAAAACCCCATTAACAAACTGTCGGATCTTTTGCGAGCACCGATCGCCCAAGCTGGTTTCACCGAAGCTTTGACCTTTTCTCTGTGTTCCCGAGACG…
iB_00064	GTACCCCGACATCATCAACCAGCTCTCGCATTCGGCCAATAGCAACGTCAGTGTGACGGTTTGCCAGGCGTTGTCCTCAGTTGAGGAAAGTGCAGAGGAAGCAATTAGGTGTGTGGAGGACAACATCAATGACCAAGTCTTCATCCAGAATATTATCATCGGGGTTGCGTATTTGGTCTTTTATGTTGTGTGGGGCTTTGTGGTCAATTTTCTCGGGAACAGAAACTTTTTCGGACTTTGTATGATTGTGTCGGCCGTTTCGCTGGTTTTGCTCAATTTTTTGACGCATAAGGTCCTGATTGATGTGCTTTTTGTCGTGCTTTTGACACTGCCAGGCATTTGCGTGGCTGTTATTAATTTACTGATGGTGGATATTATCCCGACTCATCTCTGCGGCAT…
iB_00065	AGTTCTGGGGCCCTAAGTGTGGTCCACTTTGCGGCTGATTGGGCCGAACAGTGTGCCCAAGTCAACGACGTGCTCGACACCTATTCCAAACGTCCAGAGTACGCCTCAATTAAATTTTACAAATGCCAGGCTGAGGACCTCAGTGAGGTGTCCCTCAAGTTTAAAATTGAGGCCGTGCCTACAGTTTTACTCTTCCGGTCTGGGAAAATCGTCGATAGGATAGACGGGGCCGATCCCGCCAAAATCGCGGATAAAATTAAGGCCCACTGTAATTCCAAAACTGAGGGTGTTCCTCTAGAACAAAGGCTGAAAGCGTTGATAAATCGGGCCCCCGTGATGTTGTTCATGAAGGGGGATCGGGAGACGCCCCGGTGTGGGTTCAGTAGACAGATGATACAA…
iB_00066	CATTGCAGGCCTAGTTCACACGCTACAAGATTACAGTATGGAGGACGTGTTAAGTTGTATGTATTTGTTTTCTGAATGGAGACCGGATATTATTGAACAAGTCTGGAATGATTTTGTTCCGGAAAAAATCCGAATCGTAGTCTTGGCTAAACAGTACGAGAATGAGTTGGATCAAGTCGAGCCTTGGTACGGTACTAAGTATAAAGTGGCAAAGATTCCGGAAAAAACGCTAGAAAGGTGGCGAAAGTCCGAACTTTCTGGTGATTTTAAGTTGCCGGAAAAGAATGAGTTCATTCCGACCGATTTTGAGTTGTACCCAATCGATAAAGAAGTTACGGAACATCCGGTAATTATTCAAGACACTGCTCTGACGAGAGTTTGGTTTAAACAAGACGAAAC…
iB_00067	ACCATGAACCGACCAGAAAGTTTTTCCCCAACGAAGTGATGCGGGTGCCGCTGTACGAGGCCGTGCCCGTCGAGCTGATAATCTCGCATTGTTGGGTGATGGACGTGAACACGTTTTGCAAGGGGCGGCCCATTGGCGCCCCCGAAGAGCACATCTACATCTGCGAATATCGCGTTGATAAATCGGCGCGTTTGTTTAGCAAAGTCTCAAAATCAAAATTCCCGATTTGTACCAAAAGTTTCGCTTTCGAACGTTTTGAAACCCGACTTAAAGTCTCCCGGACGTACACTCCGCACGATTTGGACCCGGCGTTAGTGAAACCGCGAGGTCGCAAACCTCAAGAAACCGAAGATAGAGGAGAAACTGTCATTCCACCACCTCTGCCAGTGCCCGTGCCTG…
iB_00068	ATGTTGAGCGAGACATGACGTATCTGACCCGCGTTTTGGTCATAACTCTACACTTGGCCTGCTTGTTAACACGTATGCTTGAGCACCATACTACGACTGAAGCAATCACGAAGGAGATTTACAAGGCGGTGTACGATTTAGTCAAGTTGAAGATAAGGGGGCGCTCGGGGCGCACGGCCCTTCACTTGGCGTGCTGTCGGGACGCCGCCCTTCTGGGGCGCTACCCCGCCTGTCAGTTCCCTTCGGCGCATCTGGCCGAGGTTTTGCTCAAAGTGGGGGCCGATCCGAACGTGAAGGACGACGACGGGAACACGCCGTTCCATCTAGCGGCCATGGCACGCCCCTGTCCGGCCAACATAGCCCAAGTGCTGCTCAAACACGGGGCGCACATCGACCTAG…
iB_00069	CTCCGGTGTTTCCCCTAAGTGTGGACGTGACGGAAGCCCCAAATTTGGGACTTCTGCCACCTCTACCCTACCAACTTAACGACACGAAACCAAACGAAAATTTAGTCGTTAGTACGGTCAATTTCGAGTCAAAATTCAAGGCCACGACCCCAGTCTACCCCAAAAGTGTCGAACTGACGAGTGAAGAACCGTCCGAAGTTGGGGTTTTGCCCCCCAAAGACACCAATTCGACTGAAACTGATGTTGTGCCCCCTTTAAGTATAGATTTTGAGCCGCCTGTTGTCGACTCTAATTTCAAGCCAGGTGATCACAGTGAGGAAATACCACCAGAATTACCGTCAAAGTTCTACCAACCCCCGAAATTTGAACCTGACTATACCGAATTAGCGAAGCTAAAGG…
iB_00070	GAAGCACAAGGTCGAAAAGCAGTTAAGTGACATTCCGAACTTGAAATTTACGATTTTACGTCTGGCGATTGTTTACGGTGTCGGGGACCGTATGGGGCTCACACCCAGACTTATAGTTGCATCCATTTATAAATACTTAGGCGAAACGATGAAACTGCTGTGGAATTCCGATCTCAAAATCAACACTGTCCATGTCTCAGACGTTTGCAGGGCGATTTGGTTCATGTGCAACCGGGACGATACGATAGGACAGGTTTACAACGTTGTGGACGAGGCCGATTCGACTCAAGGCTCAATTTGTGGCATACTTTCCGATTTATTTAACATTAAAGTCGATTTTTGCGGAAATATTGTCTCGGCTGTTGTTGATCTTGAAAGTGCCGCTGACGACGCGAATGA…
iB_00072	GCTTTGATGTTGAGCGATGAAGCCATTGTGATAATCGGGCTTTTAGTCGGCTTGAATGTCATCGATTGTAACTTGTGTGTTAAGGAAGAAGACCTAGATTGTCCACAGGGTGTTATAGATTTTTCGTTATATCTGAGATCCTCGAACCACGTCTCGAGCGACTCAAGTAACGATGAACAAGGTGATAATATGACAACGGTGCTAGATCAGAAAAACTATATCGAGGAACTTAATCGCCACCTCAACGCTACTGTCACAAATTTACAATCCAAAGTCGAATCATTGACCACAATGAACGCACTGATGAAGGAGGACCTAGCTATTGCCAAAAATAGTCTACTAGATTTGTATGAAGAGAACCGGCAGCTGAAGCAAGAATTAGGCAGAGACGTGAGTGGC…
iB_00073	CGCAACAGCAAGGGTTTTAACGCCAGGTATAAGATGTTGGTGCACGTGCGGACGCACACCAACGAGAAACCGCACCAGTGCTGCCAATGCGAGAAATCCTTCTCGCGCGCCGAAAATTTGAAAATCCACTCGCGGTCGCACAGCGGGGAAAAACCGTACGTGTGTCCGGTCCCGGGGTGCAACAAGGCCTACTCGAATTCCAGCGACCGGTTCAAGCACACGCGGACGCACCAGGTGGAGAAGCCGTACCAGTGCAAGGTGCCAGGGTGCCCCAAGCGCTACACCGACCCCAGCAGTCTCCGGAAGCACGTCAAGACGTACAAGCACTTCGTCGATAAGGTGGACGAGAACGCCAAAAGTAACAGTATTGAGAAGGTGCAAGAGGGGCATTCGTGCGAT…
iB_00074	ATCTCCTCAAGACGCTCTGCACCGATATTACCACGGAAATCTTGAATTACGTGGCCGCTGAACAAAATCTCAACACTCAAACTGATAATTTCACCAATGAGCAGCGATTAAAGTTCGTTAACGAGTTACCACCCGACTTGAAAAAGTCACTTTTGCCCCTCATTAAGTCGCTAAGCGGGCAAAGTATCGACGAGTTCATGGCTGCCGTGGAGGAAAGTCTCAGCGTATGCAGTATGATTATCAAGAAAATCGATAAAAAGAAAGACAGGACGATAGTTTTGAACCATAAGCATGTTTTGTTAGAACAGTTGAATAAATGCGACGATTTGGCGCTTGTTTTGCATTTGACGACTTTAATTATTTTCACGACGGCCACTCAATGCATGCTCCATGCCAGTG…
iB_00075	GAACCGGCAAAATCTTCTGTATGCTGTACGCCATGGTGGGGATTCCCCTAACCCTCGTCCTCCTGTCCGCTTTGGTGGAACGCCTGTTAGTGCCCACGATTTGGTTGCTCCAATGGCTAAATTCCCGACTCGGACACTTGTACCAACCTTTCAATATTCGTATTTTGCACCTGTTTATCATCGTGTTAATACTCATCGTGCTGTTCCTGCTAGCGCCTGCCGCCGTCTTCGCCAGCATAGAACCAGAGTGGGACTATTTAGACTCGCTCTATTACTGTTTCATTTCACTCACAACGATTGGATTGGGTGACTACATCCCGGGTGATTCCCCCGATCAGCCGTACCGGCCGTTGTACAAAATCGCGACAACAGGTTACCTTTTCATGGGGATCACCTTCA…
iB_00076	AACACCCCAAAAGTGAGACGCACCTCACCGTCAATTACAAGGAAATCCCCGGAAGTAACAAGCACGATGGGTCCCCTTCTAGTCAGGAGAGTTCTGTAAGTAGTCGCGCCAGTAATTTGGACATTAGCCCGCCCTCGAACTTGAAAGTTGAGAGCACCAGTAGCTCGAATAAAGAACGTAAGGACCCACGTGGTAAGAAGAAGTCGTCTTGGTTCAATCCCTTCTACCCGACCTACAAGTCACGATCGGAGGATTTTAAGAGAATTTTTAAGGACGTACCTGACGATGAGCGTTTGCTAGTCGATTATTCCTGCGCTTTGCAAAAAGAAATATTGGCACAAGGCAGACTCTACGTCACGCAAAACTATCTCTGCTTTTACGCGAATATTCTGGGATGGG…
iB_00077	CTTGGACGTCAAGGACCTGTACTACAACGTGCGTCTCGTGTGTCGCAAATGGCGGCGGATCGCCATGTTGTCGTCGGCGTGGAAGAGCATCATGGCGGGCAATGAGGTCCCCACGCACGTGCTGCACAACTGGATCCAGTCCTCGCCCGTGATCAAGCATTTCAGGATCAGCAACAGGAACGACGCCGACGTCATCCTGGAGGCCGTCTCCAAACACTCCAACCACCTGGAGTCGATCACCATCGAGAACTGCTGGGGCTCCTCGCAGAAAATCTCCATCCAGAGCACGACTCTGTGCAAACTGTTGACGCGGTGCAAGAAACTCGGAAAGATCAATTTCGAGAGAGTGAAAATACGCTCGTGTAAATTTTTCAAATTGCTGGCAAAACGCAGGAATAA…
iB_00078	CTGGTTCTTCACGCAGTTGATCAATCTGCCGCTGAATATAATCAAACTGATGCTCTCTATAGTCCTATCACCGAGTAGTGAAAGGACTAGGAAGAAACGAACGGTTTTGATAAGTGGCGGGAGCACGATCCAGGCGCTTCACTTGGCCCGGAATTTCTACTCGGCGGGGGCGAGAGTCGTGGTTTGCGAAATCGACGGTTTGTTCGCCTTAACTCGCTTTTCTACCGCTGTGAGTCGGTTTTACACGGTCCCGAAACCCACAAGTGACCAACAACAAAACTACGTGAGGGCACTTTGCGAAATCGTGGATAAGGAACAAGCGATGTATTATATCCCTGTTAGTTCCACCACCTCGGCGTACTTTGACGCGGTGGCGAAGCCACACTTGGAACTCCTGGG…
iB_00080	TCGCAGAAGGGTAAGGAGAAGTTGAGGAAAACGTGGAAAGATGGCGATTTTGCGGAACAACTTTTTATGAACTTGCCTAATAAAACACCAGAGGCTTATTGTGCCATAATCCAGGGCATGGCTAAGTATTATCAGGTAGATAGGGCCGTGCAATTGTTTGAGGAAGCCCAACAAAACAACATTCCTCTCAATACCAACACTTACAATTCTTTAATTTCTGCCGTCAACATTATGAAAGAAAGCTTCGACTTAAGATGGTCCCTCGTAGCCCAATTTCTCAACCAAATGAAAGACGCTAAACTTAAACCGAACTTGGGGACAC
iB_00081	CGGAGCGAAAGTGTTTCATTGAGGAAATCCCCGACGAAACAAACGTCATAGTCAATTACAAAGTGGAGCTTTATGACCCTCGAAGCGGTGGGTTCATGCCGTCGTCCCCCGGGATCGGCATGCATGTGGAGGTCCGCGACCCAGATGACAAGGTCCTCCTGTCTCGAGTGTACAGCTCTGAGGGAAAAATCTCGTTCACCTCGCATACGCCGGGCGAGCATGTCATTTGCATGTATTCAAACAGCTCGGCTTGGTTCAGTGGGTCCCAGTTAAGGGTCCATCTGGATATCCAAGTTGGGGAGCATGCTGTCAACTATGGGGAGGTTGTGCAAAAGGAAAAGTTGTCCGAATTGCAACTGAGAGTGAGGCAGTTGCTGGACCAAGTTGAACAGATCACGA…
iB_00082	GATTCAACCGACGATTGTGCCGGTGGTGACGGTGCCCCCGGTGATTGCCCCTCCGACGGTGGTCACCCCCACGCTGACCCAGCCGGCGGTGCCTGCGAGGAATAGCTCGGAGGAGGCGTTGAAGCGGGCACAGGAGGCGCAGATGAAGCAGCAGGAGGAGTTGCAGAAGAAGTTGTTGGATCAGAATGAGCCGCAGACGTTGCAACAGCAGGAGAATATGAGTATAAAGGGGCAAAATGCGAGGCATTTTGTTATGCAGAAGTTGATGCGGAAGGTTGATTCCAAAGTGGTGATTTTGCGGAATATGGTAGGGCCGGAGGATGTTGATGAGACGTTGCAAGAGGAGATTCAGGAGGAGTGTAGTAAATTTGGGACGGTTGAAAGAGTGATTATCTATAA…
iB_00083	ATCTTCCCGATCCCTCAAACAGTTTAGCGTCGAATATCAGTCAGGTGACTGTAGTAACGACTCATCCGCCCGTTATTATCGACAATACTCAATGCGTGTCGCGATCTTCAACTTCCCCCAGTAATAGTACAAACGAGGTCGTGATAGTTGCGAACGAAACGAATAAAACACACGTTGAATCATCAGACGATGAATGTTACCCGAGTTTGGATTCGTTGGAATACCCCCCACCCAGCGAGTTCCGCGACAGGCCGCTCAAAGCGAAAAAATTAGACGAAAGCGAGGTTTTAATCGTCGATTCGAGTTATGTTATAAACGATTCGGGTCTGGACGTATCCGACGATAACTCCCGACTTTTGGATACTAGTCACGTGTCTGTTGTAAAAATCGACGAAGAGA…
iB_00084	AAAAATTTAGCGGTGGCAAACATTGACCCGAAAATAATAAAGCGCCACCAACGCAAAATCAAAAATCGCGAGTCGGCGTGCTTATCGCGAAAAAAGAAAAAAGACTACTTGACATCATTGGAAAACCAAGTTAAAGACTTGACCACGGAAAACCAACAACTCAAATTGGAAAATCAACAATTGAAAGAGCGCTTGAAAAAATACGAAAGCAATCCGTCACAATCAAGTAACATAAAAACAGGCATTGTCTTGTGCATGTTCCTGTTTTCTGTGGCCTTTAATTTGGATTACGTCAGAAATCCGTTTTTTGCCAAAAACCAGGCCAATCGGATTAAGGACAATTCACCCAAGGTTTTAGACCATCATGGGAGAAACCTACTGTGGGCTCCTGACGTAGAA…
iB_00085	CCCCGAGATGGTTTAACTCCGTTAATGTTATTGTGCAATATAAATTCGAAAGACGACGTTACTGAGGCAAAGATTTTATCTTGTGTTAAGCTGCTTCTAAATAAGGGAGCAGATGTTAATATGATCGATAATAAACGAAGAACTGCCATTATGTTCGCGGCTTATAACGGCCATTTAGAGACTGTTAAATTATTATTGCCTTTAGTGGACAAAGAGGTTGAAGATAATCAGCGTTGGAATGTGCTATTCTGGGCTGTTGAAGGCAGCAATGTTAAAATAGTCGAATATCTCCTAAAGGAAGGTTTCAACTGTGATAAAACTGACATCAGGGGGAATACAGTTGCGGAATTAGCCCACAGTAGGGGATTTCAAGACATTCTAGATCTATTCCCCAAAGAC…
iB_00086	GTTTTTCACTACGCCGAAGGGTCGAATAACGTGCTCTTAGTCATCAAACAACTCAGTCTTAATATTCCACTGTGCGAGTTCGTGCCTCAAAACCACGACAAACCAGCGAAACCAGCGACTAATGGGCATCTCGAACCTGAGATAAAGCAAGAAGTGGAGGAGGACTTCACCCTACCGGTGATTTCCAAAATTGAGTCGCTCCCGCAGTGTAGTGAGTGTAACACGACGATTGAGGGCCCTCTTGTGAGCCACTTCCAAGGGGCGAATAAGCCTCTGGATGAGTCGTTGTGTTGCTACATTTGCAAATACGTGGCCCCCACGAAGTGTTCGCTCAAAGCGCACGTAAGGACTCATGAGAATATAGCTCCTCATGTATGTCCCGAGTGTGGTAAACTATTC…
iB_00087	CCGTATTTCGAAGCAAGCATTCGGGAAAATCTAAGATTGATGCCAGTCACCCCTTTGGGGGTTACAAGACGTTGTGTGAAAGACACAATGTTGGGTGGGCACTTTATTCCGAAAGATTCATTTGTGTTGGCAAATCTTTGGACAGCGCATAGAGATCCTCGCATTTGGGACGATCCAGAGGAGTTTCGACCAGAAAGGTTCTTAGACAGTGATGGTAAATTACTGAGGAAGGACTACACGATAGGATTTGGAGCAGGTAAACGACTGTGTGCTGGGGAGACGTATGCACGCAATACCATGTTTCTGATAATGTCCGGGCTT
iB_00088	GTGGCTTTGGAAGAAACCAAAAACTACACAACACAGTCTTTGGCAAGTGTGGCCTACCAGATCAACACACTCGCTTTCAATTTTCTGCAACTGTTGGAGTTGCAAGCGGCACAGCTGGCCGAGATGGAGAGCCAGATGAACCACATCTCGCAAACGGTGATGATCCACAAGGAGAAGGTTGCAAGGCGCGAGATTGGAGTGTTGACGGCCAACAAGTCAACCAGCCGACAGTATAAAATCATCGCGCCTGCTAACCCGGAGAAACCCATCAAGTACCTCCGGAAACCGATTGACTACAACATTTTCGATGATATCGGGCATGGGGTGCGGAGCAGTGGGACCCCCAGACAGCAAAAACAGAGGGGTTCCAGTCAGGGTAGCATCCAGTCGCTCACGGCC…
iB_00089	TGGAGAAAACTGGTGGAAAGTTCGTTTTAGAATGGGAAACTCATTCAAAACAGATCTCCAGAGGCTTGTGTATGTTGATGGAGAGGCAATGTCTAGTGGATATTGCCGTCTGTTGTGGGAGTAATACGTTGCATGCGCATAAATGTGTATTGGCCGCCAGTAGTAGCTATTTTAAAGAGCATCTTGAAAATAAGGCTATTGAACAAGTTGTAATAAATGGCTTAGATTTCGCTGTCATGAAGTCATTAATTGAATTTATGTACTCGGGGGAATGCGCTTTTTCTGAGGATCATCTCAAGTACTTTATTGCCGCTGTTAAGTTTTTCAAGATCACTGCGTTGGAAAGCATTTTTGCCGAAAATGAATACCAAAATATATCAGCGGATGAAGTGTGCATAC…
iB_00090	TCCATTTTGCAAATCGTCAACAGCAGCGTACAAACAATTCATGAAGGCGCTTTCAACGTAACGCCAACTCTAGCTCTAATACGAATCGTCCAAAACCAAATTAACACAATCCCAAAAAACGTATTCAACAATATTAAAGTCAAGGAAATTGATTTATCCCAAAATCTGATATCAACAATCGAAACGGAAGCCTTTGACAACAACACGTATTTAGAAATCGTGAAACTCAACAACAACCAAATAAAGGAAATCAACCCAAATTGGTTCCTAAACAGCCCCAAAGTGTATAAATTGAGCGCTGTTTACAACGACATCAAAGCCATACCTGCGGAAGCTTTCAAAAACATGGACCAAACAAGGCCTCTGAAACTGAGGTTTTCAGCAAATAGGATCACTGAA…
iB_00091	ATCTTGCCAGGTTGATGGACGGTTTAAAGGACTATTTAACTGAGCAATCATTAACCGTAGTCGAGAGTGCCGTCAGACTACTTAAGGAAGAACTCGATTTTGATTCAACGGCGATAAATCAACTGCAGTTTGCTATTTATTTATATCAGGAATCCGTCAACGAAGTGCTCCGTTTGCACCCAATTAAACCGCACTGGATGTTCGCCCTCGATAATTTAGTGCGGTCAGGTGTCCAAGCCGCCATCACCGTCCTATCACCAGAATTGGGCGAAAATTTGGCCAATCACAGTTCGCCAAGTACAGTAAATTCGGCCAAGTCCACCAAAAGCTCCGAAAGTTTCGATTTTCGAGATCAGTTGGTGCATTTGCGGGCTGAAAATGCCAAGTTGCAACAGGAGT…
iB_00092	GAAGGCGAAGTCCTCACTTGGATCTTCCAAGTGCTGGGAGAGCCCCTCCCGAAGGGCGAGTTCGAGGACATCCTCCGTGACGGAGTCGTTCTCTGCAACCTAATGAACAAACTCGCCCCCGGCAGCGTGAAAAAAATCCAAGCCAAAGGGACCAACTTCCAATTGATGGAAAACATTCAGCGGTTTCAACAGGCAGCTAAAAATTACGGCCTGCCACAGGAAGAAATTTTCCAAACGGCCGATCTCTTCGAACGGCGAAACATTTCTCAAGTGGCACTGTCCCTTTTCGCCCTTGGCCGCATCACGCAAAAGCACCCCGAGTGGACCGGGCCCACATTAGGGCCGAAAATGGCCGAGAAAAACGAAAGGACGTTCACG
iB_00093	TTTCGTCGCACTTGTAGCACATGGTGACAAATTAAAATATATTCTAGCCACGGAAAACATGAAACCTGGGGATTTAATCAAGACCTCGTGTCACATCCCCCGTATTCCAGTTCGTGCCAATGAGGGTGATGCGTACCCCCTTGGGGCGCTGCCGCTGGGTACTCAGGTTCATTGCATTGAGAAAGTCCCAGGTTTGGGCGGATTTTTGGTCCACACGGCGGGGTCTTTTGCTACAATAATGCGGAAAGTTGATAATAGAGTTATTGTTATGATGCCGAGTAAAAAGGAGTTTAGTTTGCTGGAGAACTGCATGTGTACTGTGGGTAGATTAAGTAATGTGGAGCACGCTACAACTCCTATTGGTTCAGCGCAAAAAAATAGAGAATTGGGGAACAGGCC…
iB_00094	TCGTCTTTGCTGCTTTTGTGGGCGCTGTTTTCGGACAGGGCTACCATGGGGACCCCCAAACTGCGGCTATCCTGAACGAACAGAGGTACCTGAGTGGTGATGGTAAATTCGGGGCCCAGTACTCCCAAGAGGATGGGGTGCAGTTCAAGGAGGAGAGTGACGCTGATGGCACCCGTCGGGGGACCTACTCCTACGTGGACCCCAACGGCCAAAGACACACCGTGAGCTACACTGCTGGCAAGCACGGCTTCCAAGCCACTGGGGATGGCATCCCCCAACCCTTACCGACGACCTTACCCGTGGCCCCCCAGCCCCAGTACACCCCCCTTCCCCAGTACAACCCCCCGGAGTACCGCGACCAGTACCAGCCCCAGTACAGGCCGCAGCCCCAGTACCAGC…
iB_00095	CCAGCCTCTGTCGATATTCACGACACTGGTCTGATGTTCTTCAGCAGCGGCACAACAGGGCTTCCCAAAGCGATCTGTCACAGTCATTTCAGTTTCTTAAACCTTGCTTACTGTTTTTGTGAATCGGGGCTTAAGGTTGACACGACTCTTTCTTACACTACTTTTTACTGGATATCGGGGCTTATGATGTTGACTTCTTCGTTTTTAAAAGGCGGACAGCGAATTGTTTGCACCAAGGTGCCCGAAGCCAAAGACGTTTTTGAAATTATTCAAAAATATAAAGTAACTTGTCTGTTTTTGGCTCCGGTTTTAACATACCCACTCACAGATTACGCAAACAGCGGCAATTTTGATACTTCTTCGCTGCATTCTATTCTTACCGGTGGTACCCCAATAAGC…
iB_00096	ATGAGCTCGTCCAGTTGCTTATTGCTGATTTAACCCCGCAAGAAGTTTGCGTCTATCTTAAACTTTGTTCGGATAATAAACCACCGACTGGTTTTATCGGCGGTGATACTTCCACGAATATGATAGCTGATGACACAATTAATGGAAAAAATGTTAAACTTGCACCAGTCACCGATAATCCAAGATGCGTCCTTTGCGAGTTCATAATGAAAGAAGTGCAAGACGAGCTTAAAGACAATTCTACTGAAGAAGCCATCAAAAAAACAGTGCACAATATTTGTAACATCATGCCCAAGTCAATTAGCAAAGAATGCAACGATTTTGTAAATGAATACGCCGATACCATTATCCAATTACTGATTGAAGCAACGGTCCCTAGCGAAATCTGCCGCATGATGC…
iB_00097	TTCAACGCTTCCTTAACACGTTTACCTCAATACACCTCTCGGACATCAATCGCCTACAACTTATCAGTCACGCGGTTACCGACGAAAAACGACATCGAGGAAGAGAAGAAAAGTTCTTGCAAAATGTGCCCAGAAGCCGTCAAACGAACTCTCGCCACAATGCTGGACTACAGTCTACTTTGCTCCCCAACCTTCCTCTTGCTAGCCCTTGGCGGCTTCTTCACCATGATGGGTTTCTACGTCCCGTTCATGTTCCTCGTAAGCCGGGCCGAGAACGCGAACCTGGCAAAAGAGTACACGAGGTTTCTCATCTCAGCTATTGGCATTTCCAACACAATCGGGCGTGTTTTGTGCGGCGTCCTTAGCTCTTTCCCCGGTGTTAACGCTCTGTTTGTGACA…
iB_00098	CAGGTCTTTGGCATTGACGGACGTTACGCCACCGCCCTGTACTCGGCTGCCAGCAAGCAAAAAACCCTCGATTCTGTTGAAAAAGACCTCCTAAAGTTCCAGTCAGCTATCAAGTCTGACCCCAAATTGAGGGAATTTATCAAGAACCCCACAATTAAGCGCGGGCTGAAATCCGAGGCTTTGAAACAAATTGCCTCGAAAATATCGCTTAACGCGCAGACGTCCAATCTTTTGCAGACTCTTGCCGATAATGGGCGTCTGAAGAATTTGGATGGGGTTATCAACGCCTTTAAGGTCATGATGGCAGCCCATCGTGGAGAGGTGACTTGTGAGGTCATCACAGCCAGAGACTTAGATGCTGCGCAAAAGTCTAAGTTGGAATCGGTCTTAAAATCGTTC…
iB_00099	CCGAAAATCTGGGATTATGCCCAGTCCTTGAACCCTTACGGTGGCGAAGTCCTAACTAGTTGTCTTTGGTTGTTCATCCTCACCACAATTTTAACAATAGTCGACTTGCCTTTAACAATTTACAACACCTTCGTTCTTGAGGAAAACTTCGGTTTTAATAAGCAAACCAGCGGATTTTTCATTTGGGACAAAATCAAGGCTTACATCCTCAGTCAAGTGTTCACAATGATGATTTCTTCCGTCATTGTGGTCACTATTCAAAGCGGTGGCGCGTATTTCTTTGTCTGGCTTTGGATCGTTGTTTGCCTGATTTGCTTCATCATGTACGCAATTTACCCCTCATTTATTGCTCCACTGTTCGACAAATACACACCCCTTCCCGAGGGCGAATTGAGGACA…
iB_00100	AGGGGGAAGAAATTGAAACGGGATAGTCCCCCGTTTGCCGTTATAGGGATCAGTGCTGTGATTCACCCCAAAAATCCGATGGTGCCAACTGTTCATTTCAATTACCGGTATTTTGAAATCCAGGATGAGGATCAGGTTGTGTGGTGGTTTGGGGGCGGGAGTGACCTCACTCCCTACTATTTGAATAAGGCTGATGCTATACATTTCCATTCGGCGCTCAAGGATGCTTGTGATAAACATGACAAAAGTTATTATCCTAAGTTTAAGAAGTGGTGCGATGAGTATTTCACGATTAAACATCGCAAGGAGAGGAGGGGCATTGGGGGGATATTTTTCGATGATTTGGATACTCCCGATCGGGAGTCCTGTTTCAAATTTGCCACGGATTGTGCAGACGCG…
iB_00101	CGAAAGACGATGTTTCGTTTGAAGAAAAGCGATTTCCTAAGGACATAACCATATCGGACCTAAAGGCAAAACTCGAGTTAATAACAGGAGGCAATTGCAATACGATGCAAATTGAAGCGTACAACAAGGATAATAAGCACATTTGTTCACTTTCAAACAATGAGGCTTTGCTTGGTTCTTATCCCTTGGACGATGGAATGAGACTACACGTGATTGACCAGTTTAATATACGCAATGAGCTTGATTTTGGAGATGTGCCTAAATATGAGTTACCCGAGGAAGAGTACAATAAAAAGACAGATTCAGTCAAGGCATTTTTAATGAAAAATAAAATGGGGCAATATAACGAGGAGAATATAAAAAAGAAAGAAAAGCAAATGTCAGAGGAAAAACAACTGG…
iB_00102	GCCCAAAAGACACCGAAATAAAGTACAAAAGAAAAAAAAGAGAAACGTTAATTTGCCGAGCTGCACTAGCACGAATAAGACTTTCTCGAGTGATATGCCCCAGGATTTGCGGATAAGACATACCCCCACTGATTTCGAAGCCAATAGACTTAATTCAGAGGATGCTAATAAGACACAGCCAGAAGGGGCCTCCAGATTGAGCCAAACACAGTATTTTTGTAATTCCGAAGCTGCAGCCCATAGAAAATTGATGGATAATTTAGTGCCACCACCTACAATTTTGGTTCCTTATCCTCTTATACTGCCTCTACCGCTTCCAATTCCCATTCCCATTCCTTTACCTTTTCCAAAGGGTCTCTTGAATAAAGTTAGGGACGATGGCGGGAAATCCCAAGATGC…
iB_00103	ACGTAGGGTTCGTCAAATCGGACATTTTGCAAAGGAGACAGTCGTCAATCACCCTAAAGCCGGTGGCTGTTAACCAGCAGGAAGTACCCTGGGACGTCCTGGACCGATGTTTACTCCCAGTTGTTTTTTGTCATGCCGCCGCCATCATCGTCAGCACTGTTCTCAATGCCCTGCACATATCGCAAGTGTCCACACTCACCTTATTCATTTTTTTTACCATCACTACCATTGCTGCGGTACTCTTCTATCACAATCTTAAGGTGACCGCAGCAGGAAAAGCGGTCCTGATAACCGGTTGCGACTCCCGGATCGGCAGCGCCCTCGCCCGACATCTGGACGAACAAGGATTCACGGTTTTCGCAGGATTTCAGACCGCTTCAGGCAATCCTGTCGCTGAAG…
iB_00104	AGCCTCGAGGACCTAACCTCCAAAGTCATCGAAAAGCTCGGCATTTCTGGTGATATTACCGTCGTCCTGGAAGCGGACGGCACCGAAATCGACGACGAGGAGTATTTCGCTACGCTTGAGCCGCACACCAGTCTTATGATCCTGAACGGGGGCCAGAAGTGGATGCCCCCGGCGCCCCCTTGCCGCCTCTCCACCGACCAGCCCGACGACGGCAAGGGCGGCGCCGAGCTGGCCGGCCTCGTCGGCAAACTCAAGCACAATTTGTGCCACGTGTCGCTCTTAGGGGGCGCCGAGTTGGAGCTGTTGAGTGACATGGACCCGGACTCGCTAGTTGACATCACCTTCCCGGACAAGATCTTCCTCGAGCAGCTCAAGGAGGCGTCGGGGAGGTTCTTGAGC…
iB_00106	TTTGACGCTGCTCAATGTCTACCATGCTTTCAAACAAAGTATGGAAGATCCACAATGGTGCTATGATAACTTTGTCAATTACCGTTCCTTGAAATCTGCCGATAACGTGAGACAACAGTTGTCAAGAATTATGGACCGGTTTAATCTCAAGCGAACTTCGACAGATTTCACCAGCAAGGATTATTATATTAATATAAGGAAGGCTTTAGTTAACGGGTTTTTCATGCAGGTGGCGCATTTGGAAAGAACCGGTCACTACCTTACTATCAAGGACAACCAAAATGTTCAACTACACCCGTCCACATGTTTGGATCACAAACCGGAGTGGGTTATTTACAATGAGTTCGTTTTGACCACGAAAAATTACATCAGGACCGTGACAGATATTAAACCGGACTG…
iB_00107	GGGCGGTGTTTTCACTAGACTTATCTCGAGAAATACAACGATTCCGACTAAGAAAAGTCAAGTGTTTTCGACCGCTGCCGATGGACAAACACAAGTCGAGATTAAAGTACACCAAGGTGAACGTGAAATGGCCGCAGATAATAAGCTTTTGGGGCAATTCTCGCTTGTTGGAATTCCACCAGCGCCGAGAGGAGTGCCTCAGATTGAAGTTACTTTCGATATTGATGCTAACGGTATCGTCCATGTCTCGGCAAGGGATAAGGGAACAGGAAAGGAACAACAAATTGTTATCCAGTCATCTGGTGGTTTGAGCAAGGAAGAGATCGAGAACATGGTGCGCAGAGCTGAAGAATACGCAAAGGAAGATAAGATTAAGAAGGAGCGAGTTGAAGCTATCAA…
iB_00108	GAATTCCCTTGGATGGCTTTGTTACAGTACCGCAAAAAGTCCGGAAATTTGGTATTTTCCTGTGGCGGAACTCTCATTTCACCTCGCTACGTTTTAACAGCAGCTCACTGCGTCCGAGGACAAATCCTTACAAAAATCGGGCCATTGGTCAATGTCAGGCTAGGCGAGTACAACACTGAAACAGAGCGAGACTGTAGTAACCAAATGGGATTCGAAATTTGTAACGAGAAACCAATAGATTCAGAGATTGATAAAGTGATACCCCATCCCGACTACAGCGATAACAGTGCGGACAGATACCATGACATTGCTTTAATCAAATTGAAGCGACAAGTCTCGTACACTGATTTTATTAAGCCCATTTGTTTGCCCGGAAAATCGGAAAAAACGAGTGTTGGT…
iB_00109	TGAAGAATGCCGACACTCAAGAGAAAATTGTTCTTCCCTCGGCTGAAGATGTGGCTCAGGAACGCACGCATAACGCACTGATCGCAGGAGTAGAGAATTTTAAGTCTTCCTCCCTCAAACGAACAGATACCAGAGAGAAGATCGTGTTACCGAACGCCCAAGATGTAGCGGCCGAGAAAACGGAGAAAGCTCTGATCGCCGGTATCGAGCATTTCGATCCAAGTAAACTCAAACACACCGAAACTCAGGAGAAAAATCCTCTTCCAGACAAAGACGTCGTGCTACAAGAAAAAAATCACCTTAATCTGCTAAACGGAGTCGAACATTTCGACAAAGCCACAATGAAGCATACCACCACGGCTGAAAAGATTGTTTTACCCGATAACGAAGTGATTGAAC…
iB_00110	AAAGCATATGGTCGTTTGTGGTAATATAGAGATTCAGCTAATTAGTCACAAGTACAACCGCGACGTTGTTGTGTACGATGCAACACACCAAAGCGTACTTCAAGTTACTCGAAGAGGTTTAGATAAGACACTTATGCTATGCCTCATGAACGAAGACCATTACGATGTGGTTTATGAGAAGGAACACATCCAAAATGCGGGCTTTTGCCAATCCATTGTTTACGGTATTCTGTACGAAAATGTTTTTGATGTTCCTAATGTGCAAAATATCGTGCATGGGATGCTGTACGAGAAAGAGTTCGTAGCTTTATCATTTGCCGATGTTAGTGATAATTTTGAATCTAAACTTAGCTTGGAGAAAGAGGGGGACAAGAACACTGAAGTTGTTGTGCCACCACC…
iB_00111	TCATCCTTCCAGTCCAAAGGAAAAGTGTGCGAAAACGAAGTTACTATCCTTGGCAAAACGAAGTGACTTACGAAGTGCCATATCAGAGCATCACTGTTTGGAAGTCTCCAGTCTACCAACTGAGCAGGCCGTACTATATCCCCATTTTCGGGGTTCCGGGGCGAGTCCCTATTTACTACCCGCCACAACCTTTCGTTAATCCCGGAGTACCGAAGGATAATACGGGCAAAAAGCCATTTGTGGCGCCCACGTACTTGCCACCGGTCGAAACCACAACCATGACTATCAGAGACAGGTTTAACGGTGGTGATAACTACGACGACAGGCCCATATGGGCCGATGAGACCGGAAAAACGACCCAAAGGCCGGGGACTGGCGCGGTTCCAACCCGGAAACCAC…
iB_00112	AGGACCCAAAATTCGACGAGTTCTACACAGAGGTGAAAGAAATCGAAAAACGTGACTCTGTTCTAACTTCTAAGCAACAAATTGAGCGTCTTTTGCGCCCCGGCTCCACCTATCTCAACCTAAACCCGTTTGAAGTGCTACAAGTTGAGCCTGAGACCCCCATTGAGGAGGTGAAGAAGCAGTACCGAAAGCTGTCGTTTTTGGTGCATCCTGACAAGAATCAGGACGATGCCGAACGGGCGCAACAGGCTTTTGAGGCAGTGAACAAGGCCTGGAAGATCTTGAACAATCCTGAGACCAGGCAAAAGTGCATGGACATTATTGAGGAGGCTAAGGGTAGAACCGACATTATGCTTGCCGAGAAGCGAAAGAAATATAAAAAAGAAGGAAAAGACAAAA…
iB_00113	ACCGGAGACTGTGGAAACAAAGTCGAATGTGGGGGTGCTGGCGGTGTTCCTCCAGCTTCCTTGGCCGAAATCACCCTTAAAGGGTATGGAGGTATCGACTATTATGATATTTCTTTGGTCGATGGCTACAACATCCGAATTGCCATGGAACCAATTGGGGGACATGGGGATGGTAGCCAATACAGTTGCACCAAATGTGCCTGCAGTGTAAATCTCCTCGACATTTGCCCACAAGAACTCAAAATCATCAATGGTGAAGGTTACACCATTGCTTGTAACTCCGCTTGTGGTGCTTTCAACACCGATGAGTACTGTTGCCGTGGCGCTCACAACACGCCTGAAACCTGCAAGTCGTCCGATTGGCCCGTCGATTATCCAGCTTTCTTCAAAAGCAATTGT…
iB_00114	AAACTTTGTTTTGGGGTGGAATTTCAAATCCTCAATCGAGAGGGTGGCGACATTTGGGTCGGAATTCAAGGGAATCCCGGCCACGCTCATCTAAGCGAAGGGGGTTTCGTTCTCCAACCGGGCAAACGCGTTTCAGTTCACGCAGCGGCGAACTGGGCCGGTCGTTTCTGGGCAAGGACTTGGTGTAATCCCGGTACAAATCATTGCGATACAGGAGACTGCGGAAATAAATTAAAATGTAACGGCGCAGGAGGCGTCCCGCCCGCTTCCTTGGCGGAAATAACGCTTAAAGGATGGGGAGGGCTTGACTATTACGACGTCTCGTTAGTTGATGGGTTTAATATCATGGTTGCTATCGAGCCGCTGGGAGGACAAGGGGATGGGGGTCGATACAGTTGC…
iB_00115	TTGAAGGTGTAGGGCATCCTCCTAGTGCCGGCGTCCTGATTACAGCCGGTAATTACACAGAGCTTATTACTCTGAACGAGTGGGAAGGCAGCTTTTACACTTATCCCGAGGAATGTTTGAACGCACAATGCAATTATCCTGTGAGCAGAGTCAGTGTTGCTTTCGAGAGGTGGATGTTTGGCGGCTTTTACGATTTTTTTATGGTCGATCTCAACCGCGGATTCAACGTTCCGGCATCCATAAAGTCAATCACTCGACCCGACTGCGATGTCATTAGTTGCGAAGCCAATCTCCTGGAACTTTGTCCCGAAGAGGATCAGATTAAAAACGACAAAAACCAAACTGTTTCTTGCCGAACCTCCGCGCTTAATTACCGCACTTTCAAAGAGAAATGCCCCC…
iB_00116	TCGCGCATATGCATTTAGACTCAAGAAGTTCAAACAGCCGCCAACAAGGCGAAGACACTCCCATTGTTTATCCTGAAAAGCCGACTTGCGACCACGGCCTGTGCTACAACGTTGCTGGCTATCCAAAAGAACAAATAAAAAAAATCCTAAGTAGATCTCACGACATGAACCGATATTTTGAGACTAGTGAAGAAGTCGTAAACTTAGACAACCGATTTAATACAGACGAAATGTCACTGTGTGAAACTACAATTCGGACAATCTATCCTGAGAAAGCGAACAATACTCAGAAAGTGGAGAAGGTGATTGTCAATGTGGAGGGACATAAGCAAGGAATTGTATTTGAAACGTGCGTGAATAATGGAAAATGTAAATTCAGCAGCAATTTTCCGACAGGGT…
iB_00117	CATCGCTGGCAGTAAGACAATGTTTGAAAATGTTAAACGTGGAATTTAATCTCGTAAATGTTGATTTTGGCTTAGGAGAGCACATGACTGAAGAATACGCAAAGAAAAATCCACAAAAAGAAATTCCAGTGCTAGATGACAACGGGTTTTACCTTGGAGAGAGCAATGCCATTCTTCAATATCTGGCCGATAAATACGGAAAGGACGATAAGCTTTACCCTAAAGATTTGCAGACAAGAGCCATCGTGAATCACCGCTTGTGTTTCAATCTTTCCACCTACTATCGCTACATTTCCGAGCATGTGATGGCCCCAATATTTTTCGATTACGCCCGAACTCCCCTAACTCTTAAAAAGGTCCACATCGCTTTGGACAACTTCAACACGTATTTGCAGCGAC…
iB_00118	GGGATTGCTGAGTCGGTAGAACCTTTATTTTGCGAAATTCGTCGTTCGTTGAAAAACGTGGAAACAAGAATAACTAACATGCAAGACATCAATCTTGTTATCAGTCAAACCACAGTCGACGAAACTGCTTCAGAAGAATTTGTGATTTCGAGACACAAAAAGCCCAGTTCTTTGCCCAGTTCTCTCAGTAATCGGAACCATGATTGCTACAGAATTGAAACAGCACCGCATGACATAAGATCAATACTTTTACCTCAAAAGAAACAAAAATTGTTAGATAAAGACGACAAGGTCGAAGGGAAATGTCTGTGTGAAAACTGCGGTATTATAGGATTGCTTGCTGAATGTCAAAAGCATCCACTTCTTGTCGAACTTAGTGAATCTCCATCACCTTCGTCT…
iB_00119	AAGGGAAGCTCTTCTCGTAACTCTGAAAGTATTAATTAATTTAACACACCACTTTAGTAAACAATCCATGGGAAGTACCTTAATAGGTTCGAGGAACGGCATTATTGAAACAAGCCTGCATCTGCTTCTCCAAGTGCCGCACTATATCCCCGAACAAAAGAAATTCGAATTGGGAGTTTTGGTCCTCATGTTGTTGATTAACCTTATTCAAGATAACGACAACAACAAGAAGCTGTTGATTGAAGCCAAAGCCCCGTCAAAGCTGGAAAGTATTTATTCAAGAGAAGAAAGTGCCGTTGAGGCTTTGATCGCGCAATTTTATCACTGGGAAGGGTGTGCGAAAATCGCTGAAAAACGGACCAACGCGATATTGGACGGTGAAAAAGATGAGAACAGTGG…
iB_00120	ATTGAACATCCGGTTGAAGCGGACATTGTGGGGTCTGTGCCCGAATCGGGGAATGCGGCCGCTTTTGGCTACTCCAAGGAGTCGAATATCCCGATGGGGGAGCTTTTGACAAAAAATACGTACGTTGGCAGGACGTTCATCCAACCGAACAATCGGCTTCGCCAGCTGAACGTCGCCTTGAAGTTTAGCCCCATATCGACGAATGTAAAAGGCAAAAGAATTATTCTTATTGACGATTCGATTGTAAGAGGCAATACTATTGGTCCTATCATAAAATTGTTACGTCGCGTGGGGGCTAAAGAGGTGCATATTAGAGTGGCAAGTCCGCCTTTGAAGTACCCCTGCTTCATGGGAATTAATATTCCGACTAGAGAAGAGTTGATTGCTAATGATTTAGAT…
iB_00121	TGCCACCATCAAAATCAAAAAGAAAATCGGTTTTATCGGCGATGGAAACATGGCAAAAGCGTTATGTAAAAGCATCGAAAGGAGAGGCTTAATAAATTACTCCCAAGTCTACGTCTCAAGCCCTTACATAAAAAACCTGAACGTATGGAAAGAACTTGGCGCGAATACCACAACAGACAACACCGAAGTAGCCCAAAAATCGGACATTGTCTTCCTGGCTGTTAAGCCGCACATGTTGGGCGAAATCCTCGATAAAATAATCAAAGACGCGACAGCCAGTCCAATAAGCAACAAATTGTTCGTCTCGATTTTAGCCGGAATAACTTTAAGAGAACTGGAGGAGAAAACCAAAGTTTTCCAAGGCTCGCGTGTGATAAGAGTCATGCCCAACACCCCTGT…
iB_00122	AAAGCTGGCGGAAATTATCAAAGCCGGCAAACAGCTCAAAGCTGAGCTTAGCCAGAAAGGTTTGAGACTGAAAGAAGAGAAGAAGGAGAAGTTGGTGGAGTTGCAAAAGAACAAAGAAGAGGCTGAGAAAGTTAAAGCCGAGAAACAGAGAATTAAAGATGAGATTGAAGCGCTTGAAAACAAGTCACTTGAAGTTTACCGGAAGCTGGAAGAGGAAGAGAAGCAGCGCAAAGCTGAGGCCGAAGCACAGAAAACGAGACAGGAGGCCACTGAAACGTTCACGAAATTTGATTCCAATCAGGATGGCTTAGTTGATATTGCAGAGCTCCAGACGAGACAATCATTTGATAAGGATAGGAACGGCGAAGTGTCGGTGGAAGAAGCTAAGTATTTTTTGAA…
iB_00123	GACTCAGACGAGCCGTTACCCGAAAGTTTATTTCCTCCTCCCTCTGAAGAGAAGCAAGGTTTGTTATTTGGACACTTGTACGGGGTGTTTGACATTGATTTCATAGATTGCGAATTGGAAATCACAATGAATTCGTGTTCGCAATGCCACAACTGTTTGTCTCTTCTATACGATGAAGACATCATGGCCAATTGGTTTGCCGAGGATTCAAATTTAAACACGAATTGTCAATCGTGCGGCAAACCCACCGTTCCATTGTTAACAACAATGATAACAGGGAAGAATATCCCACCTTGTGACGCGTTCAGTGTCCCTTATTTGAACCCGCTTGTGTTGCGAAAAGAATTGGAGAATATTCTGACACAAGAGGGTGACCTCAGCTTAGCCGATGCTAAGTTC…
iB_00124	AACTACTCAACGCCCGCTTATCCCATGGTGGGCCCCAGCAACTACACCTACAACATTCCCAGCTCCACCAGTTACGTCCCCACGTCGCATTATTCGAACCACAACGGCTACTACTACGCCCCCGAAACGATACAAACCTACCCTTATAGTTACACAAACCAAGGCGAAAATAAGTACAGTTGTTCGCCCCAAGACTACAAAAGCATACCCGATATTATGAAGACGTTGCAAAACGAACTCGATAATACGCATATAGACAATACACGGAGCAAAAGTACTGACGTTTTTCCTAAACGGAGCGACGACTTAACCGACGAATTTACTTCTCTACCAAAGAATATGCAAGATTTGTCCAAATCGATCAGCTCGATGGGATTCCCCCTGTCCAGGGTCGCCCGC…
iB_00125	CGTTGTGATCATCCGTGAAGACCTTCTGGGAAACCCCATGAAAATCTGCCCTACAGTATTCGATTTCACAGTCATCAGCCAGCAGAATTCCGTGCATAACACGCCTGCTACCTTCTCAGTTTACGTAATGGAGAAAGTCCTGCAGTGGATCAAGAAAAATGGTGGCCTTCAAGCCATGGAAAATCAGTCGCAAGACAAGAGCAAGCTTCTGTACGAAGAAATGGAGAACTCGAATAATTTCTACAGTTGTCCGATTGATGAAAACTGCAGAAGCAGGATTAATGTGCCCTTCAGGGTCGGGGGCCCCCAAGGCAACGAGGAACTAGAAGCGAAATTCTTGGAAGAGGCGGAAAAACTTAAAATGTTCCAATTGAAAGGTCACCGATTGGTTGGTGGAAT…
iB_00126	AACATGCCCCTAATGCAAAAGGCCAACATCTTCATATTATCTATGAGCGGTATCCGCAGGAAGGCGATTTGCGAACAAGTCAGTGTGGCACTTCCACCAACTGGGAAGACGCTTGGAGGAAGCGCTTCTTCGAAAAATACAGTCGTGGCGAGTTTGAGAAAAGAAGCACCGAAAGTGTGCATCGCTACTTGGAGACGATGGTTGTCTGTGACAAGAAATTCCTCGAGTTTCATAAGAACATCGATCAGGAAACTTATGTCCTGACAGTTATGAATATGGTGGCGGATTTTTACCACGATTCCAGTAGTGGGAACATGATGGACGTGGTCGTGGTAAGGATTTTGTATCTTGATAAAGAAGAGGAGGAAATCGATTTGGTCATCAATCCCAATGCTGATG…
iB_00128	CGTCGATTTGGACAACAAAGTCGAACTCTTAAAGAATGAAGCAGTCAAAAAATTAAACACCGCAAAAGTGTCATTCGATTTGGTCTATTGTGGCCTTGTTTTGGAAGAAGAGAACACTTTATCCTCGTATGGGGTAAAGCCGGGGGTGACAATACACATCGTAAAAAAGAATGCACCTCCTAGCGCCCCCAGAGGCAGAGCTTTGACTGAGACAGAAGTCCAACAACTTGTGGTTGCATTTCGGGCTTTTACTTTATCATCCGGATATCGCGCCGCTTTACAAAGATTGTCTCGTCCTGAAGTATTGGAAACAATAATCGCAGCAACGCCAGGCCTTGCTGATGACCCTGCAGCGATTGCAATCATCCAAGACCCTGAACTAATAGTGCACATGGCAGA…
iB_00129	CGGAAGCGAAGGAATTACAGGAAGTTTTAGAGGAGATGGATATTCCAAAACGCCTAATGTTGTCACTCTCACTGCTCAAAAAAGAGTACGAGCTGTCGAAGTTGCAACAAAAAATCGGGAAAGAAGTCGAGGAAAAGGTGAAGCAACACCACCGAAAGTACATCCTTCAGGAACAACTCAAAGTGATTAAGAAAGAATTGGGCTTGGAGAAGGAGGATAAAGACGCGGTAGGTGACAAATTCCGGGAGAGAATCAAAGATAAAGTCTTGCCGGAAGCCGTCAACTCCGTAATTGAGGAAGAATTAAACAAACTCAATTTCTTGGAAAGTCACAGTTCGGAGTTTAATGTCACGCGGAACTACCTCGACTGGTTGACGTCACTGCCTTGGGGGGTTTACA…
iB_00130	TCAGTGGTCGCGAAATACAAATTCGACGCTTATTATCTCGATCTGGGCATTGCCTACAACATGCCCCACTATTACCAGTGCGAGAAGCCTTTGATCAACCCCGACCAGTATAAAACTTATTTCATTAACAACCTGCAAAGTAGCGTGAGCTTGTTTGGGGTTAACAGCGCCGTTGAGCGGCCCAAAGCCCCAACTTTCGTCTCGTTGCCTCAATTTGAGTCGTCATGGGACGGTTTAAGGAGAGTCATTCCCACCATTCTCACTTACGGTCTCCTGGGCTACCCTTTCCTGATCCCGGGGGCCGTCGGGGGTGACGTCGAGTCCCCAGACACGGTCTTTTATGCTAATTACAGTTCGGAACTTCTCCCGGATAAAGAATTGTACGTCCGGTGGCTGCAA…
iB_00131	CACGCTACGACTCTGAAGCATCATGAACACGAGGAATTCAACTACGAGTCGGAGTTAACAACGCCGAAGAGTTCGATTTTCGATCACAGGTACAAGGAAGCAGTGGAGAGTGTTGACCAGAAGTTGGAACATATCGATGATTCGCATGAAGTTTCGGCTGAAACCGACTCAAAGGAAAGTGTCGACTTGGAGAAACTTTACGAAGAAACGAAGAAGAACGACACCAAAGCCGATCTGAATTATATCAACTTTAAAAATGTGGTTGCTAATGATACGGGTAGTAAGAACTCTTTGCGGAAGAATGTGGTGCTCGAGAGTGGAACTAATTTGAATTTCCAATCATCCTATAATCACACAACGATCGATGAAAATGATAGCGGAAATAACACGATTCCGAAA…
iB_00132	ACGCAAAATTCTCGAAGTCCACGTGGACAAGGGCATGGTTGACGGTCAAAAAATCGTTTTTAACGGAGAAGGGGACCAAGAACCAGAACTGGAACCTGGCGATATTATAATTGTGCTTGAGGAGAAAGAACATCCCGTTTTTCGAAGATCCGGCTTGGATCTCATAATCCGCCTTGAGTTGCAGTTAGTAGAGTCGCTTTGCGGATTCCAGAAAGTAATCAGGACTTTGGACGACCGCGATTTGGTTATCACGTCGCTTCCGGGCGAGGTCACGAAACACGGGGATGTTAAGTGTATTATGAACGAGGGAATGCCGCAGTATAAGAATCCGTTCGAGAAAGGACGGCTTATCGTACAATTTTTGGTACAGTTTCCGGATAAGTTGCCACCTGAGGTGAT…
iB_00133	CAAATCGAACCAATCAAACGTTACACGTAGTAAAAAGTCAAGTTCCTCAAGTAATGTCCCAGCAGTATAATCAAATGATGGCGGCTCACGCCGACAGTAGCGTCACCAACGACCAATGTCAAAATTGCGACAGTCATAAAGGCCATTCGAGACCTAACAGTCAACCTGGAACTCCGAGTTCGTCGGCTATTGACGATCCGGTGACATCATCGACTTATTCCGACAAACAAAATAATCAATCACCGGATTCAAGACCGATTCAGGGCGGTACTGTTAGTACTAGCAATGTATCGCCATTGGATGGATCACAATCAGATCCACCTACACCTAACCCACACACTCCAACGCCTCCTAGGAATGATAATATGCCATATGCTGTCTACCAATCGCGTGAGGTTT…
iB_00134	GTTGGAAATCAGGCGAATGTCCACCATAAACACAATTTACGTGGTCGATGATTGTGGACACCACAAAACGGACACGAAAGAAGCCCACGACTGTTTCAGTATCCAAAGGCAGAGCATCACAGAATCTGCTCTGTGTTCGTCGTCAATTATATCAATCTCCTCCGATCAAATGAAGTGCGCGATAAATTACGGCCGGCTTTCGCACGACCCCTTTTTGCCTAAATACTTCTCCCGAGTCGAGAAACTAACAAGTGGTGTGTCGCGTTTGCCTGAAAAAATCCAAATTCTGGCGAAATTCGTTGCAGATTGTCTGTGTGGTCCGACAGAGAAGGGTTCGATTTCGGATAAGTTGCACACCTTCAAGCTTCATATCGAATGCATTAAGGAAAAGCTCGGTAC…
iB_00137	GCGGCGAAATTATGGTAAAGGGTTTAACCGATGAAGAAAAGCAGTTGGTTGTTAACATACACAACGAGATTCGATCGTGGATTGTGCAAGGCCAAGTGCCAAACCAACCAAAAGGCAAAAACCTTTACGTCATGGGATGGGACGATGCTTTGGCTTCCGAAGCGCAAAAAATCAGTGAAACATGCGTCATGAAACACGTCCGTGTGAAAGACGAGCGGTTTTATGTTGGCCAGAATTTAGCAATGTTGAACAGTACAGCTCCAGACAATGATACCTTCTTGGAACGCTTCGTCATGATGTGGTTTGATGAATATCCAAAATTCGATTACCCAAATCTAGCCAAGGGCACTGGACACTATTCCCAAGTCATTTGGGACAAAAGTCAGTACATTGGTTGCG…
iB_00138	ACCATTATGCAGCCCGTATCGCATTTACGGGTAATTCCCGCATCTTAGGACCAGCTTGTATCGTCGTGGGTGTGCTTATGTTAGCCGCTGGTTTCGTTTTATGTGTTTTGACTCGAAGAGCCCGAAGACGGGAACAAACCATCGGCTTTCACTGCCCCCTCCATGGAGATTTCTACCCCCTAAGTCCCGTAACTAGCTCAAGAACAATAGCCGCTATTGAAAAAGGTGGCAATACGTGTTTAATGTGTTGGCCTCGAAAAAGAGGTCCAGGTGCTATCGCTGTGGGCCCTCCTCAGTGCCCCCACAGTCAGGTCTCGAGCACGAGGAGTTCTCTGGCGAGTTCGCCCCATAGTCAGTGCCCCACGCCGTTACCTTTCCTCGTTAATTCAGGATCAGTCG…
iB_00139	TTTCGAAGGACAAGCGTTCTCAATGGAAGCGCATGCCGTTCACTACAATAAAAAGTACGGGGATTTTAAAAACGCGGCCGACAGGCATGACGGGCTCGCCGTTGTGGCGTTTTTTCTTAAAGCCACAGATGACGACGAACATCCGTGTTTCAACAAAATGACAGAAGCGGTGAAAAAGATCGATAAAATCAACTCGACGACCAGTCTTCCCAGCGACTGTTTGACTTGGATCAGAGAGGCGGCCCAATGCAAGGGCTATTATACATATCAGGGGTCTCTGACAACAGAGCCATACACCGAGAGCGTCACTTGGATTATTTATCCGACGCCCATTCACGTCTCACGCGAACAAGTTTCAGAGTTCAGGAAAATGAAATCGACTCCTTGTGAAAGACACAA…
iB_00140	ACTGTGAGGACAGCCAAAGCTCGGGGCATTGTCCGGGTCAATTACAAAACGTGCGATTTAATTCGGGACGTCACTGCGAAAAAAGGCGACGTTTTGACCGTTGCACAACTTGCTGGCATTATGGGGGCGAAAAAAACGTCCCAACTCATTCCCTTGTGCCACAATATTGCGATTAGCAACGTCCAAGTCAACGTCAAGCTCAATTACGAGCAGAAACACATCGACATTGAGGCGAGTGTGCGGTCCGTTGGCAAGACTGGTGTCGAGATGGAAGCTTTGACCGCTGTCAGTGTGGCGGCACTGACTGTTTACGATATGTGCAAGTCGGTCAGTCACGACATTGTGATTGGTGAAATATCTCTCGTGAGCAAGAGTGGGGGCAAGAGTGACTTCGGCGAG…
iB_00141	AGAGCTCGGGGTGTGTTATGACAGGGATGATCGCTGATAGCAAGTCTCAAGTGCAGCGAGCGCGCTATGAGGCGGCTCAGTTCAAGTATAAATATGGGTACGAGATGCCCATCGATTCCCTGTGCAGGAGAGTGGCGGACATCTCGCAGGTTTACACCCAGAATGCCGAAATGAGGCCTCTGGGGTGCTCTATGGTGCTGATTGGGTACGACCCCGAAATCGGGCCCTGCGTGTACAAGGCGGACCCCGCGGGGTATTACTGTGGCTATAGAGCTATAAGTGTGGGGGCGAAGCAAACCGAAGCCAACAGTTACTTGGAAAAGAAGTTGAAGAAGAAACAAGAATTGCAATTTGATGATGCTATCCAGCTGGCCATTTCGTGTCTTTCGAGTGTTCTCT…
iB_00142	CGAGGAAAAGCTGGAAAATGCGATGGACCTACTGTGTGTCCTTTTCGGCGTGGAAATTCTGAAAATCGTCCCTGGACGCGTCTCGACTGAAGTCGACGCTCGATTATCCTTCGACAAGGAAGCGAGTATCGCGAAAGCGAAAAAGCTGATCCAGCTTTACGCCGACCACGGGATCGCCAAAGAGCGCGTTTTGATCAAACTGGCCTCCACCTGGGAGGGCATCCAGGCTGCGCGCGAGCTGGAGCAGAAGCACGGAATCCACTGCAATCTCACCCTTTTGTTCAACTTTGCCCAAGCAGTGGCGTGTGCCGAGGCCGGGGTGACCCTAATTTCGCCCTTTGTGGGGCGCATCCTCGACTGGAACATCGCCAACACTGATAAGAAATCCTACACGGGGGA…
iB_00143	GCCGGCTTTGAACTACACTCTCATGGACCTAAGCTCAGCTGTTGAGTCTTTGAGACAGAGCAAGTTGTTAGAAGAGTCACTAGAGGAGGAGACAGAGACTCGTAGTTCCGATGATTCCATTATCAAAGAAACTAACATGAATGTTGGGGAATCGTTGACTTGCAATCAACAGACTTTCAAAGTCGGGGAATTCGTCTATTTGGACTCGAAGGAGAAGGGTTGCGACCCCCATATTTTACTAATCGAGCGTTTGTGGACAAACAACGGCCAGCAAATGCTCTACGGGAACTATTACTTGAGACCTGCGGAAACGTTTCACGTAACGACGAGAAAATTCCTCGAAAAGGAGGTTTTCAAGTCGGACACACACATTGCCGTACCCTTGGAAGAGGTCAAAGA…
iB_00144	AACGAGGAGAAGAGTTGTTCAGAATACATGTACTTAATGATCGAGTTTCCAACTGTTTACATTGATTTAATTCCGCATTATGTCGTGTATTTTGAGCAAAATGGTGAAGATATACATTCGTTTAGGGCCCAGAGTGACATTGTTACGGTCCCCGACCAAGAAATCCTAAAGGAAAACCTCGTCGAACGCAAACACCACAAATTGGCGCGTTCTTTACGCAGCGGCCACTGCGATAAAGACGCCAAACCCAATGCTGCAATCCGCGATATCCTCAACACCATAGTCTCCTACCCTTCCATCAAACCGCTAACGAACGAAGA
iB_00145	GGTCATTGTCTTCGGGAATGTCACTTCCTCAATGGATGAAAACAAAAATGAATGATAGGCTAGATTTTGAACAGAGCGCTTTCTCACCGACTGAATTAGATGATAGTTTCATGTATTATTATCGCAGTAAAACACGAGGTTTTAATGACACACAAAATCAAACACTTGCGGCGAACTTGAAAGACAAAAATTGGACTGGGGCCCAGCCCGATTTTTCCAAACACACCCCCTATTGCCAGAAGTTTCTCCAGAACTCGATTGATAGTACCACGGCCCAACAGGTCCGCTTCCCCTCCGCCACCAAGACCAAGTCCAGTGGCGTGGACGACGGTTTCAAAGGCGAGGCCGCGAAATGCGGCACTTCTGTGGTGCGAGTGGCCCACCAGATGGTGTTAGGGA…
iB_00146	TGGTTGATGTTGGAGGACAAAGGTCCGAAAGAAGGAAATGGATTCACTGTTTTGAAAATGTAACATCTATCATATTTTTAGTAGCTTTAAGCGAATACGACCAGATTCTATTCGAATCCGAAAATGAGAATCGTATGGAAGAGTCGAAGGCACTCTTCAAAACCATCATAACATACCCATGGTTCCAGCACTCGTCTGTCATTTTATTTTTAAACAAAAAGGATCTACTTGAAGAAAAAATCATGTATTCTCATCTTGTAGATTACTTTCCAGAATACGATGGACCGAAACAGGATCATATCTCGGCGAGAGAATACATTTTGAAAGTCTATTTGCGCCTCCAACGAGATGCAATTGCAGCTAGGGAATTTATTCTCAGGATGTTTGTAGACCTCAATC…
iB_00147	GCAGGTCTCAACCTCAGAGCAACTATTTGCCACCCTCGACTAGCTACGGCACTCCCGTAAGCTCGGCCAAGAGCTCAGGATCTTTCGGAGGTGCTCCGTCTCAGAGTTACGGTGCCCCATCTCAAAGTCATGCTCCTTCTCAAAGTTATGGAGCTCCAAGCCGCTCGTTCAGCCAGGCTCCTTCTCAGAGCTACGGTGCCCCGTCTCAAGGACATGCGCCTGCTCCCCAACAATCTTACTCTGCCCCTAGTCAAAGTTACGGTGCTCCTTCTGGTGGTTTTGGAGGCGGTCATGGCGGTTTTGGTGGACAGGGACAAGGATTTGGAGGTGGGAGGAGTCAGCCTTCTCAGAGCTACGGTGCTCCTGCTCCTTCTCAAAGCTACGGGGCGCCGTCTGCCG…
iB_00148	GGAAAGCGACAACAATGTCAAGCTCATTGTTTTGGACCGTCTGATCGCTCTCAAAGACCACCCAACTCACGAAAGGGTTCTTCAAGACTTGGTTATGGATATTTTGAGGGTTTTGTCGAGTCCTGATTTGGAGGTGCGCAAAAAGACTCTTAATCTGGCGATGGATTTGGTTTCGTCGCGAAATATCGAAGAAATGGTCTTGGTTTTGAAGAAAGAAGTTGCGAAAACGCACGATGTTGAGCATGAAGATACCGGAAAATATAGACAGTTGCTAGTCCGGACTTTGCATTCTTGTTGTATTCGATTTCCGGATGTTGCAGCAACTGTTATTCCAGTTTTGGTCGAATTCTTATCTGATACAAATGAGCTTGCAGCCGTTGATGTTCTGATCTTCGTCAG…
iB_00151	TCAATCGGTTTCCTGGTCTCAATTATAAGCTCCGTCACAATTTTATTTTGCCCAACGCTGCGGTGGGTGCTCCTGGCGTACCTCCTCTGGATCTGGTACGACCGCAAGACCAGTGAACGAGGCGGCAGACCCATCCCATGGGTGCGCACGTTCCTCTGGTGGCGCCTCATGAAGAACTACTTCAGCCACAAGCTAATATCAAACGAGAACGACGAATTCGACCCCAAGAAAAACTACTTATTCGCGTGCTACCCCCATGGAATGCTCCCAGTGGGCACCTTTGCCTCGTTCGTGGACGGCTTCAGGAGCAGTTTCCCCAAACACGAAGCCTACACCACGGTACTCAACATCCAGTTCTGGATGCCGGTGATAAGAGAACTCTTCTTATCAATCGGGGCT…
iB_00152	CCAAACTCTTTTCGCCACATCAAATGCACAAAAGGGGAAACTCACGTTTATAAGCGTCGGCAATAAATTCAAAACGCAGTTGCTCGAACTGATGGAAAAGTTGAGGAAGAATGGGACCAATTTTATCCGTTGTATCAAACCGAATAATAAAATGCTCGACAATCAATTCGACGGTGCCTTGTGTTTGATGCAACTGAAGTGCCTTGGCATGACCTCAGTTTTGGAGCTCATGGAGCATGGGTACCCCAGTCGGGCCCCATTTACCGATTTGTACAACATGTACAAAGAGTATCTTCCGCCAGAATTGAAGAAACTCAACCCTAAGACGTTTTGTGAAGCAATGCTCCACAGTTTGAAACTAAAAGACCGGGATTTCAAATTCGGAGTCACCCGAGTGTT…
iB_00153	ATCGAATCGGAGTCAGCCTACGACCGAGTGATCAACGAGATCGCCCAGCCGTTCGGCAAAACGTACACGAGGGACGTCAAAATCAAAATTTTGGGAACCCCCGAGCCCGACACTGCCCGAATCGCCATCACGGAGATGGGGCTCCCATGCACAATTGACCAGTTCCTCGAAATCTACCGAAAGAAAGTCAGAGAGGAGTTGCAGAACCCGCCGCTTATGCCGGGGGCGAAGCGCCTCGTGGAGCACCTCCACAAGCACAATATCCCCATCGCGGTGGCCACCTCCTCCTCGCAGGAGTCCATGGAGATGAAGACGAAGAACCACCAGGACTTGTTCAAGCTGTTCCACCACATCGTGTGCGGGACCACCGATCCCGAAGTCAAACACGGCAAGCCCGCC…
iB_00155	TAGCTGATCCTAGCGCGTTTTCGCCGGATCGCAATCATTTCGACAATCCTGTCTATTCGTATCAAGGTGGTGCCAAACGAGACAACGAACATCTCTTGAACAATTCCAAAACAATACGTAACAATTTGCACAAACCGACGAATACGAATTTGGAACGAGCCAGATTAGGGGTGGCTTGTTGCTCGACTGACGATGATGACTTGAAGGGTAGTTACTGTTCGGATGAATTACAGTCGCTGAAAAACAGAGAGGCTGATGCTACGAATCCGAATATTTATCACAGTATTGACAAAATCGATCATGTTTATGACGAAATCAAACAGAAGGATGTTAAAGATATAGAGTTGGAGTATGATCACTTAGATTATACAAGGCCGGTAACTACGTT
iB_00156	TTGCAGCCGGATTACCTATCACCGTTACCCACTACGTTGGATGCTAAGAAAAGTCCGTTGGCACTCCTCGCCCAAACATGCAGTCAAATAGGAGCAGACACTCCATCGTCCAAGCCTTTGATTTCTCCATTGGAGAAACCAAAGAAGTCGCAAGAGAATTCGACGCGTTCGCCTCCGGTAAAAAACGATAAGAGTGCTCAAAGAAACACACCGACTGAAAATAAGCTCGCTTTTAAACCATATGAAAATAATGTTGTTACGAAAAAAAGCGAAGACAACCGGCCTAACTCTAAATCAGGATCCACTCATCAAAATTCGACACCAAGTGACGAGAAGAAATCAGAAACGCAAAGTCCTGAACGGAAGTCAGTGTCACCAGCAACCAGCACCGCTGCGACA…
iB_00157	GGAAACAAGGAACGAACCTGTTAAAACGTTTGAGTGGGGTATTGACAGTTTGCACGACATCGCGTTTAATCCAATAGAAACCAATATATTAGCGTCTTGTGCAAGCGATAGGAGTATCATTTTGTATGATACGAGAGACAGTGCACCTTTACGAAAAGTTGTTATGAAGTTGAGAACCAACAAAATTTCTTGGAACCCAATGGAGGCTTTCATTTTCACGGGGGCTAACGAGGACTACAATTTGTATACTTTTGATACCCGAAATTTGAAACAGCCTGTAAACATCCATATGGACCATGTTGGGGCTGTAACCAGTATAGATTACGCCCCAACTGGTCGCGAGTTCGTTAGCGGAAGCTATGATAAAACAGTAAGGATATTTGAGACAAGTAAAGGCCA…
iB_00158	CGACTCCGAACTCAATCACAAAATTATCTTATGGTCTGGTGATATTTCCGCACTCCAAGTAGATGCTATAGTCAATTCCACGAACGAATCGATGAACGAAAGTAATCCGGTCAGTGATAGAATTTTCCAAAGGGCCGGATCTGAACTTAAAGAGGAAATCAATTTAGATATAAGAGAGTGTAGGACGGGAGAAGTCAGAGTCACACAAGGACATGCACTGCCAGCTCGATATATTATACACACCGTTGGACCCAAATATAATATAAAATACCAATCTGCTTCGGAAAACACATTACATATATGTTATAGAAACGTTCTCCAGAAATCAAAAGAAATGGGTCTCCACTCCATCGCCCTATGCGTCATAAACTCCGTGAAAAGAAACTATCCTCCCGACGA…
iB_00159	CAGGGGTGGAGTTGTAGGTGCACCCGTGGTAGCCCCCGTAGCTCCCGTGGCCGTAGCAGCCCGTGTGGCTGAATTCGACCCCAACCCCCAGTATTCCTTCGCTTACGACGTCCAGGACGCCCTAACTGGAGACTCCAAGAGCCAAGTGGAGAGCAGAAACGGAGATATCGTTCAAGGGCAATACAGTCTGGTCGAACCTGACGGCACTCGACGAGTGGTCGACTACACAGCTGACCCCATAAACGGTTTTAACGCCGTTGTGAGCAAAACGCCTTTAGCTCACGTTGTTGCAGCGCCTGTTGTTGCCAAAGCCGCTCCTGTCGTGGCAGCCAAAGTAGCTGCAGCTCCTGTTGTGGCTCCTGCAGCTCCCGTCGTGGCGCCTGCTGCTCGGGTGGTAGC…
iB_00163	CTCACCCAGTTCCCGTTAAAGTTAGGGAACCAGTTCCAGTAGCTGTACCCCACCCCGTTCCCGTTAAAGTACCCACCCCTGTGGTAGTCAAAGTACCTGAAGTCGTTGGTGTCAACACCGTAACTCACGTCGATTCCGGCGCTGGTCACATCATCGGAAACGACTTTGGAAGTGAAATTGTCCATGGAGCTGGTTATGGATATGGAGCTGGTTATGGGTACGGATCCGGATATGGAACTGGTGCCGAAATCATCAGCGGATCAGGATTCGGAAGCGGTGCCGTTTTGAGCACTGGATCAGCAGGATTCGGAACCGGCGCGGTTTTGAGCACTGGATCAGCAGGATTCGGAACCGGCGCGGTTTTGAGCTCAGGATATGAAACTTCCGGATTGGCCGGTG…
iB_00164	TGATGGCTTCAATGTTCCAAAATATGTTTCCTACAATTAATTTAACAAATGTTGATTTGAACAATGTGAGACGTTGTGTGTTGTTAAATTATAATCCTACTACGAAATTAATTGACTTTAGACATTACACAATCAAAGTAATTCCTGTTGGAATTTCAAAAGGAGTGAAAAAAGTTGTCCAAGGCAAAGTACCGAATCTGGCAAAATGTGGTGATATTTCAGAATTTCTAACAAAATCAGGAATGTTATCAGAGAGTGAATTTGAGGATGATCCCAGCAATCATGTAACGTTATCTCAGAAACTTATTTCAAGAGGAAATATTGAATCTGGGAAATCCTCTATCAAATTAACAGAACTAGGGCCAAGACTAACTTTACAGTTAATTAAAATTGAGGATG…
iB_00165	AACGGTAGAAGCCACACGACGTCTCAATGTAAAAAAGCAGACTTTAGACGACGCTTATGCCGCCCCGGCGAATTTCCTTGAAATCGACGTTGTAAATCCCGTAACGACCATCGGTGTTGGCAAAAAACGTTACACGGATTACGAAGTCAAAATGAGAACTAACTTGCCAGTTTTTAAAGTCAAAGAGTCCAGCGTTAGGCGGAGGTACAGCGATTTTGAGTGGCTGAGGAATGAACTGGAGAGGGACAGTAAAATTGTGGTACCTCCCTTGCCAGGGAAGGCCTGGAAAAGGCAGTTGCCGTTTAGGGGAGATGATGGAATATTTGAGGAAGACTTTATTGAGGAGAGGAGAAAAGGCTTGGAAGTCTTTATTAATAAGATTGCGGGTCATCCCTTAGC…
iB_00166	GTGGGACCTCTCCACCAAGCAGCGCAAGGAGGAAGCCCCCAAACCTAAGCTCTTCAAACCGTACCTCGACGATGACACCCCCAAGCGCGCCGAGTTGCCCCCCTGCTGCGCAGCCCTTTCCGGTTGTTACTACAACAACAACGTCTGCGATATCAAGTCCGAATATTCGTCGTACACTCTCCACGAGCTCCAACCCTATTACTACAGCTACCCGTCAGCGTACCAAAGCCCAGAATACGAAATGGCGCCCTTCTACGAGGACCCGAATTACGTCCAAAGTGCGGTGCCGTTGAAACAAAGACACAGCTACAGTCTGGACTTTAAGTTGAGCGCAATCGAGTGCTATTACCAGGACTCTGTCTGCAAAGGCAACCAACGGGCGGTTGCCACCAAGTACAA…
iB_00167	CTAATTTGGGCGGAAAAGTGCAGAAACACCAGAATTTTGAACAAGAGCTTAATGCTAATAAAACACGAATGGAGGATATTACGTCGACTGGGCAGGAGTTGGTTGATGCTAAACATTACGCAGCTCCGAGGATTCAATCACGAATGGAGGAAATCGTCAACTTGTGGGAGACTTTAGTGCAGTCAACTGACAAGAAGAGTTCGAAATTGCAAGAAGCAAGTCAACAACAACAATTCAATCGGACGATTGAAGACGTTGAGTTGTGGTTGTCTGAGATTGAAGGACAACTTATGTCCGAGGATTATGGCAAGGATCTAACTTCCGTCCAAAACCTTCAGAAGAAACATGCGTTACTTGAGGCCGATGTTGCGTCCCATCAAGACCGTATTGAAGGAATCA…
iB_00168	ACGTCAACCAGAGTGGAACCATTGACAGAAAGGATTTCGAGTTGGCGATCGAGAAAATATGCTCTCTACGGGGGTGGTCTTCGGGGACCGAACACTATAAAAAAACCTACGACAGCATGATACAAATTTGGGACGGCCTGAGACAAAGGGCTGACTCAAACAAGGATGGACAGGTCAGCGTCGAGGAATGGGCCTCAATGTGGAACGAATACGCCAAGAGCCCGGAAAATGCATTAGAATGGCAAACACAGTATTTGAAGTTCATGTTTGACCTAGAAGACGCCAGTGGTGATGGCAGCATCGACGTTGATGAATTTACAAGTGTGTGCTCCTGTTACGGACTGGAACCGTCCGAGTGTAAAGAGGCTTTTCAGAAAATGTCTTGTGGCAAGAAAGAAG…
iB_00169	TTTTTGCTGCCTCTGCTACCGATAGCGTTATTTATTTCGTCCCGATTTTTATCAGTTTGGAGTCGCAAAGCTAGTAATGTTATGCTGTGGACGGTTGCGTTAATTTTATTTGTGGGAAATGTGGGCCCGTCCTATTATTTGGGCTACGTCCATCAGCGTGGTACTTTAGACGTGATGGGTCCTTTACGAGAGATAGCGATAAAAGATCCGAAAAATACGAATTTGTTGTTTTTAATGCCTTGCCATTCTACACCTTTGTACAGCCACTTGCATGTAAATGTGACTGCTAGATTTTTAACGTGTGAGCCGAATTTTAATAACACTAGTGGGAGTTATGTTGACGAAGCTGATCAGTTTTATAGTAGTCCTAGTGTTTGGCTACGGAGGAATTATCCAGCT…
iB_00170	GAGGAACACATTGAGTTTGAGCCAAACTCCCTTGATCTGGTTATATCAAGTTTGAGTTTGCATTGGGTGAACGATTTGCCGAACGCTTTTAAGCAAATTTTAAAATCGCTTAAGGAGGATGGTGTTCTTCTTGCGGCGGTTTTTGGAGGAGATACTTTATATGAGTTGAGATCTTCCCTCCAGTTGGCTGAATTAGAGCGTCGTGGAGGCATTTCTCCTCACATATCTCCATTTACCGAAGTTAGAGATATTGGCAATTTGTTGACAAGGGCTGGCTTCACAATGCTCACTATTGACACTGATGAAATTGTTGTGAATTATCCTACTTTGTTTGAATTAATGTGGGACCTTAAAGGAATGGCAGAGAGTAATGCTGCTATTAATAGGTCGCTTCATTTG…
iB_00171	GACGCAGACTTGTGTCTGGATTTTCACAACGCACGTGAAGAGAATCCCAACAAATTCAACAGTCGTTTGCACAACAAGAGCGTCTATGTCAAAATGGGGCTGCGCAAAATGGTGGGGCCAAAAATGTGCAAGGACTTGCACAAAGAAGTACGCTTAGAAGTCGACGGAAAGCATGTGGAACTACCTCAAGTGGAAGGCATCATCATACTTAATATACTAAGTTGGGGCTCCGGAGCCAATCCGTGGGGTCCGGAGAAGGAAGACCAGTTTTCGAAACCCAATCATTGGGATGGAATGTTGGAAGTAGTTGGAGTTACTGGAGTGGTACACTTGGGGCAGATCCAGTCAGGACTAAGATCGGCCATGAGGATTGCACAAGGTGGTCATATAAAAATTCAT…
iB_00172	TCGAACTGAAGACGACAGACAAGTTCTAGTAGTCCAAGCTTCTTGTTATGCCAGATATCTTGGAAATATAACGGTAAGTTACGACGAAAATGGGAATTGTGTCGGTTGGAGTGGAGAACCAATATTTCTAGATACGGACACACCTCAAGACAAGATAATTAACAAAGAACTACAACCTTGGAAAGATGCAGTTGATGAATTAGGTAATAGAGTTCTTGGACAAACTTTGGTAACACTAGACAAGACAATGTGTTATCAATCCGAATGTTTGCTTGGTAATTTTGTGACCGACGTGATGGTTTATAGTTACATAGCATTGGCTGACAACACGTCTTATTGGACTTATGCCTCTTTGGCCGTTTTCAACGTTGGAGGTTTGAGAACTACGATAGAACGTGG…
iB_00173	TCGGTTCTAAGTCATGGCAGTGTATCACATAAATCCACTAATCCGTTTCTCAATGGTGACTTGTCGGTAGATAAAAATCCGTTTCGGCTTTATAATCCGTTTACGAGTGACGAAGACCAAACATCCAGCAGTAGTAACGTATTTAGTAAAACACCGGAAGAAAAGTTACCAGATCAAATCGTGAATAACTTGAACGACAATAATTTAAACGAAAGTGCGTGCGGGTGTAAGCTTAAACAAGTCAATCTCGATAAATCAAATTTGAACTCGAATAAAACTCTCTCAAATCCGTTCAAAGCCTTTGAGAAGAACGAAAAACAACAACCAACGAATGCACAAGTACGAGTGCGGACACCTCCAGGATTTGCTTCGCAAAACGGGATGATTCCAAATACAAGT…
iB_00174	CGGCGAAAGTTTTACCCATAGCACAACCAATGAGCCAAGGATTTAAAGATTTGTTTAGTGAGTTGGTTCCAGTGGCGGTACATCAGGCTTTGGCTGCGTATGATGTGCGTAAAACCGAAATTGTTAATACTGAAATTGGGCGTCTTCGAGAGTCAACTACTACGTTGAATGGAATTTTAGCTTCGTTGAATTTGCCGGCTGCGATTGAAGTTACTGATGGCAGTTCAGGTCTACCACCTTCAATTATCGAAAAAGCCAATACTGTTAATCAGTTGGGCGGCATAAACGAATTGGAAAAAATGATAAGGGAATTACCAGATGCCCTCAAGAGGAATCAAGACATTCTGGACGAAACTGACCGGATGTTGAATGAAGAGAAACAAGCTGATGATTCTTTGC…
iB_00176	ACTGAACCGAACCACTTTGGACTCATTCATCGACCATGGAAATTTCAGCCCTTGGCGAATTTTTGTTCTGGTCTGCAGTATCCCAAGCTTGATCAGTCTAGTCATGTTGTATTTCCTACCAGAGACACCAAAATTTCTCATTTCGAAAGGGCAATACGAAAAGGCTAAACTCGTTTTCCAGAAGGTTTTCACCTTTAACACTGGATTTCCCTCGTATGCTTATCCAGTCATGACTCTAGAAGGAGAGTACGAAAATAATAATAATTCTGAAGGACTGGGCACTAAAGTGCCACTTAGGGAAAAAATCTGTGTCAAGATTACGTCCATTGTGAGTGAAACGCAAGTGTTGTTCACGCAACCGTATCTGAAATACCTCTCAGTGACTTGTTTTGCGGATTT…
iB_00177	TCACAAAGACCCACATTATGGTTTCCATAATGTCACAAATACGACTTTGCAAAATTTGACACCGCAATTAAACTACATTTCGATGAAACTCCAATCGTTCCCCTTGTTGTCACAAAGGCACCAAATCGATGCTAAAATGTTCTGTAACGAATCGTCGGTCAGCAACTGCGAGAATGAATATTGCGAATGCACCCACGTAGTCAATATTCCTTTAGGTACAGTTGTTGAGATGGTGCTTATTGACAAAGGGTACGCTTACGACGCTAATCACCCGTTCCACCTCCACGGTCATTCCTTCCGTGTGGTTGCAATGGAACGTGTAGGGTCACACGTTAACGTTTCGGAAATTTTGAAAATGGACCAGAATGGACAAATTAAGAGAAACCTAGTAGATGCCCC…
iB_00178	ACAGTTTGGGGTTTTGGATGATATTACCGATTTGGTTCTTATTCCGATTGTTTCGGAGTATAGGGAAGTGGCTGTGATTAGTGGAAGGAAGCTTGAGATCTGGGAATATGTGAAGAAAGTCAAGAGATTTAGTTTTGAAGCCCAATCGAATATTACAGCTACTGTGATCAATGACGAATACTTGGTTTTGGGCACGGCTGAGTACATTTATTTGTACGATTATAGGTGTCAGAAAATTGATCAATACACAAACGATCATGGGGAACCCACCTCACTTTACATCCTTCGGGAAAGCATCGCTTTCATTTGTCTCGATAAGGAAAACGTACAACGATGCGAATTATACTTCGAACCCTGCAGTAAACCTTTAGTCAAAGACCTGGCTCTCTTCAATTGCTA…
iB_00179	GAAATGCCAGATAACGACGATTTATTAAACATAAACGAGGAAGACATTTTCAAAGACTTGCAAGAGGAAGCTGATGGTGAGAAATTAGACGATGAAATTTTGGACAATGTGAAGGAGGAATGGAGGGCTCATTGGGGGGTCAAATGTAACATGTGCGAGCAAGTCTTTCCCTACAAAACTGAATTTGATAAACACTACCAAGACAATTATGGCTTAATTCCCGTGTATACTTGCACTTTTTGCAACAAGACTGCTGAAAAATATTCCACCTTTAGGTCTCACTGTTACAGGCATATAACAGAAGGGCGCTACAAGTGTCAAGCGTGTCCTAAAGGTTTTAGTTTACAAAGCATGTTACACGTCCATGTGTTAGCAAAGCACACGAAAGCTAAGCCTTTT…
iB_00180	GTACAACATGACGCGACAGCAGAGACTGAAACTAATGATTCTTGTTAAATTATTAGAAAATAAAGTGAGTAGAGATGATGATAAAAACGGGACGGAATCAAACAGTCCCAGTGATAGCAATAACAGTTCCTCATCTTCGGTAAATGAGTCGTTCTATGATTGCAAGTCAAGTCAGGATGCTACTGTTTTTTCTTTTGCGCCTTTTCCCTTCTTACATGTGCATAAGTCGGAAAGCTCGGTCTCACCATATCGAAAATACATCGAAAACATTCTTAAAACGCGATCGCTCCACAAAAGTTTGAGTTTCTTGGATCATCTCCAAATGGTTGTTTTGCGACGTGTTCAGCTAACCTTGACCAAACCGGAAACCGACGATAT
iB_00181	CGAGGGAACAGATGGAGAAGGACATACAAAATCACCTGTTCATAGAAGCGGGACAATATAATGATAATTTGTACGGAACCTCGGTCGCCTCAGTTAGGGAGGTGGCAGATAAGGGCAAACACTGCATTTTGGACGTAAGTGGCAATGCAATCAAGAGGCTACAAGTCGCTCAACTCTTCCCTATTGCTATTTTCATCAAACCCAAATCGGTCGAATCAATTATGGAAATGAATAAGAGAATGACGGAGGAACAAGCAAAGAAAACATTCGAAAGATCTCTCAAGATGGAGCAAGAGTTTGGGGAATATTTCACAGCGGTGGTGCAAGGAGATACGCCTGAAG
iB_00182	TGAACGTTGTCGATGGAGAGGTATTATTTATTACTAAAGTTAGCCGGCTTCACATGGCCGTGTATTTGTGCATCGCCTCAAACGGCGTTCCCCCTTCCATAAGCAAGAGGGTTCAGTTGAAAGTACAATTTCCTCCGATGCTATCGATTCCGAATCAATTGGAGGGAGCTTACATAGGGCAAGATGTCACTCTCGAGTGCCGCACTGAGGCATTTCCGACGTCCATCAACTACTGGACGACGGAAAGAGGAGACATGATCATCTCAGGTGATAAGTACGAAGCAGTATCTATGGATAATGGCTATAAAAAATACATGATGTTGAAAATTCGACGAGTCAACAAATCGGATTTCGGCTCCTACAAGTGCGTCGCCAAGAATTCCCTCGGGGAAACTGACG…
iB_00183	TGAGTGTGAGCTTTGAGGATGAGAGAATTTCGGTCATGAATTTGATAACTGAAGAAATTACGACCCACCAAGCCGATTTAATAATAGGGGCCGATGGGGCCTACAGTACCCTTCGGCGTTACATGCAGCTGACCCCTCTTTTTGAGTACAGCCAAACCTACATCCAACACGGGTACCTCGAGTTGGTCATCCCTCCCGAAAACGGGCCCAAAATGACCCCCAATCATCTACACATCTGGCCCCGGGGCCAATTCATGATGATTGCGTTACCCAACAAGGACAATTCCTGGACTGTCACCCTGTTTATGCCTTTTGCTAAATTCGAAAGTTTGAGAAATGCTGCAGAATTGAAAGATTTTTACTACAAGACTTTCCCCGACGCTGTCCCCCTCATCGGTG…
iB_00185	GAAGTTCACGGAAACGGAAACGGCAAATGTCAGTGCGGCCCGGACGTTCCAGTTACCAACCACATTGACAAGTGTGGCGAAGCCGTTGCGGTAAATAAGTCCTGTTTTTTCAATGAGCAATGCGAGGCTCAAACTCCCGAGACGGAATGCAAGGACGATATCTGCAAATGCCGGTTCGAAAAGGAACCAAGTACCAAGCCAGACGGGTCGGTGGAATGCATCGTCGTCCAAAATGCCTACTACCCGAAAAAGTACGTCGATCCGGCAATGATTGGGATCTTGGTCGCTATGTTTCTCATGTTTATTACAATTTGTGTCGTTTTGCGATTGTTCAGCAGGGCACGTTGGAGGGAGAACCGAACCATATTTAACACGCCCAACCCGCGCTTGATGAACGTC…
iB_00186	TCCCGGGACAGACTATTACAACCCCAACGCGAACTCCACCTACCCCCCAGCATGCTACTCGCCCCCGCAGGTGGCCCCCCAGTACCCGCAGCACCCGTACGCGGCCCCGGCGCCGGGCCACGGCCTGCAGCCCACCATGGGCGACTACACCCAGCTGCAGCCGCAGAGGCTGGCCCCGACCCACCTGCAGAGCCCCAACACCCAGACCCACCCTTCGGCCAGTTGCAAGTACGCCGATTCGACCTCCTCCACAGGAGTCGCCTCCCCGCAAGATCTGAGCACGAACGGAGCTCCTCCAAGGAGTACTCCGCCGCTTTCAACCCCCAGTAACAGCAACGCGACGAAGAGCTCGGGACTGACGTCCCCGCTGTCGGTCAGCACTTCGCCACCAGGCAAACC…
iB_00187	AGGGAACGAACAGGACAATGAACAGGATTTGAACCAAGAGCCGGTTGCGTCTAATGAACCCAAAACTTATGCCAACTTGTTGAAATCGGGCAATAGCGTACCGTTTAATAACCCACCTTTGGGTACTTCCCCGGCCCAACAACCACGATCTGTATCACCGCCGAATATGGGGCCTAGAGGAGAACAAGGAGGCCTCGGAAACCGCAACAGCATGAACCGGGGACCTAGAGTTAACCAACAACGAGTCCAGAAGCAAGATTCGGGTCGCGGAGCCCCAGGCCGGCCCTCTTTTAACGAAGAAGATGATAGGAAACGACCTCAAGGAAACAGTTTCGGCGATCAAAACCAGCTGTTCTTGGGCAATTTGCCCCACAATGCGACCGAGGACGAGCTGCGCGA…
iB_00188	TAACCACAACGAAACGTGGACCTCGGACTGCGCCGTCTACCAGCAGAGGTGTCTCTGCGACCGGGGCGACCCCGAGTGCAAAGGCGAGCAGTACAAGCATGTCCATATCGAGTATTACGGCGAGTGCCGAGAGATGAAACAATGCACCAAGGAAGAAATGGCCGATTTCCCGCGCCGTATGCGCGACTGGCTCTTCAACATCATGCGGGACCTGGCCGACAGGTCCGAACTGACCCCCCATTACCTGAAGATGGAACGCGAGGCCGAATCTAACATGACCCGGCGCTGGGCGAACGCCGCAGTTTGGAAGTTCTGCGACTTGGACGGCTTTCCCCCAGACCGGTCGGTCTCCCGGCACGAGCTGTTCCCCATTCGGGCCCCCTTGATGGCCCTCGAGCA…
iB_00189	CAATTTGTGGAAGCAAGCAAAGGTTAGGATAACGGTGGATGGGGGCACGGGTCGGTGGCTGTCGTGGCTCAAATCGCACCATTTGGATTACGAGGGGGTTAGTCCGCCTGATCTTATCACCGGGGACATGGACTCGTTATCGAAAGAGATTTTAGATTTCTTTGCCAAAAACCAAGTGACTAAAGTTGTTAAAACGCCCGATCAGAATCACACCGACTTCACCAAAGCGCTAATCGAGCTGAACAACACTTGCATAGCACAAAATCTACAACTTGAGTCAGTTTTTGTGATCGCGGACACGTGCGGGCGATTTGATCAAATCATTGCGAACATTAATACTCTCTGTAAGGCGCCGAAGATTGTTAAAAAATTAAAGGTTTATCAAGTCGCGTCAAATTC…
iB_00193	GCCCCGATGATTTCAATAAAAATTGCGAAATAACCAACTTTGATAATAACGAAAATGCAAGAAACTGCGAACTGGTCGGTCTGAAAGACTTGAATCAGAGCAAGAAATACGTGAAGGGCAAAATAATCGAATACTTGAATCATTTAATCGACCTGGGGGTGGCGGGGTTCCGAATCGACGCCGCACGACACATGTGGCCCTCAGACTTGAGAGAAATCTACTCGAATTTGAAAAATCTAAACACTGAGTTTGGCTTTGCCGAAAATTTGAGACCGTTTATTTACCAGGAGGTGCCAACAATGGACAAGGAATATACAAAATTGGGAGCTTTGGTCGAGTTCAATTATGGGAAATCGTTAAGTAATGTGTTTAGAGGCAATGATAAATTAAAATGGTTGG…
iB_00194	CCGCTTCAGATCTGGGATAAGAAAGTAAAAAACGGCCACATTAAAAGGATAACCGATGAGGATATCCAGTCCCTGGTCCTGGAAGTGGTCGGGTGTAATGTTAGCACCACTTACATCACCTGCCCCGCCGACCCCAGGAAGACCCTAGGAATCAAACTCCCTTACTTAGTCATGATTGTGAAAAATCTCAAAAAATATTTCACTTTTGAAGTCCAAATTTTAGACGATAAGAACGTACGACGGAGGTTCAGGGCTAGCAATTATCAGTCAACAACAAGGGTCAAGCCGTTTATTTGTACAATGCCAATGAGGCTAGACGAAGGCTGGAACCAAATCCAGTTCAATGTGGCTGATTTTACACGACGTGCCTATGGGACCAACTATGTGGAGACGCTAAGG…
iB_00195	CCAATCTTAGCGCTAGCTGATAAGTATATTGTGAAGGGATTGTCGCGACTTTGCGTGGATTACATGTGCAAACACGTCCCACATGCCGCCTCACACAACCAGCTGTTCCTCTGGCTGCAGTATTCCATTCCGTGCGGTCACAACGAAGTCGGGGAAAAATGCCAAAACTACATCAAATGGAACCTAGAATCCATCGCAAATACTCCCGATTTCAGCAACATTGACGCGGAAATGCTCATACAGCTGTTGCAAGAGAACGACGTCATTGTCTACAATGAAATGGTTCTTTACAACTGCGTGGTGCGATGGTTGGACTTGCAAAAAATTAAGTTACACAGCTCCGAAATGAGCGCTAACGAAGTGGAGAATTACATGCGAGAGCTGGTGAAAAACATAATG…
iB_00196	TGGCTGTGATAGATGCGACTCAATTCACAAAATCCAAAGACCAGTTCCACTGTTCGACCATATTACGCGAGCTCAATAAAGCTTATGTGGGGTTTAGTTGTCGCGAAAAGCAAAACTTGGCGCCTGTTGCGACAGGCAATTGGGGCTGTGGGGCCTTCAAAGGCGACCCCAACTTAAAATCATTGATCCAACTCATGGCATGTAGCGCCTCTGGACGCGACTTGGTCTACTACTCGTTTGGCGATGTCGAGCTCCGAGATGAATTTTACAAAATGTATATGTTCCTCGCCAATAACAAAATCACTATTTGCCAACTGTGGCGTTATTTGTGCCGCTTTTGTGGCGCAAACGTCACTCCAGACAAGTTATACTCCTTTATCCAACAATGCCACTTCGATT…
iB_00197	ACGACGAGTTTGTCGAAAGGTCGGTCGAACGGGCGAAAAAGCGCACCGTTGGCAACCCCTTTGACCCCAAAACGGAGCAAGGGCCCCAGATTGATGAAACCCAAATGACGAAAATCCTGGGTTTGGTTAAAGAAGGGGTGAACCAAGGGGCAAAATTGTTGGTTGGGGGTAAGAGAGTTGGGGATAAGGGATATTTCGTTGAACCGACAGTTTTCGCCAATGTTGAGGATAACCACGTGATTGCCAAAGAAGAAATTTTTGGGCCAGTGCAACAATTGATGCGGTTCAAGGACTTGGATGAGATTATAGAACGGGCGAATAATACCAATTATGGGCTTGCGGCAGCTGTTTTCTCGAAAGATTTGGATAAAGTCAATTATCTGGTTCAAGGGATAAGGG…
iB_00198	GAAACAGAAACGGGAACAGCAGCTGAACAAGCGGCGGAATGTTAACGTCAACCAATTGGCCGAGGACAATGACCATCTGCAAGTGGACAGCGAGATCCTCTCGCCTGTCTCGCCCATGATCACCCCCGAAATGGTCCAGGCGTTGTACAGCCCCGACGTGGAGCAGCAAATCAGCGCCACGCAAAAATTCAGACAACTGCTGAGCTACGAACCCAACCCACCCATTGATGAGGTGGTCCAGACCGGGATCATCCCACGATTTGTAGAGTTTTTGCAGAATTCAAACAATTGTAGCCTTCAGTTTGAAGCAGCATGGGCTTTGACCAACGTTGCCTCTGGTACCTCTCAGCAAACCAGGATGGTCATTGAAGCTGGTGCTGTTCCTATTTTTATACGTTT…
iB_00199	GGAATTAGTCAGCCCACAGGAGTTCCCCAGAGATTATGTCGGATTTATTAAAAAAGTCATGAAACTGATGCAACATAATTATAAGAGTATCACGAAAGTGGAGGTCGAATTAACTCAGCTGCAGGAAGCCCAAGTCCCGACAAGGCCACTATCAGCCGACGAAAACTCATTGGGAAATGTAGTGTTACTGACGCGCGAAAAAGTCTTAGAAATAATTGAATCGTCTTATCCGAACCCTATCACAATCCAAGACATTGCAAAGGAAAATGGTTGGGATGAGGAGGAAGTGGCCCATCACATTGCCGATTTACAATCAAGCAACATTGTCAAAGCCATGGAACATGGCGCTTTTACCCGCCAACAGTCCCACGATACTCAAGTAATTATCGTGAAACAAAT…
iB_00200	ATTTTCGGCATCAACTTTGCCAAAAGCATGGTAGTAACATTCACCGATCGTAAAAGCACCCCCGATCGGTCATGTCAATTTCCCAAAAGTCCCCGGGAATTTCCGTTGATTAAAGGTTCCTTTTCGTCCGTCACGGGCCGGATCAAGATCAAGCTCCCTGCGATGGGCGACGCTGACACTCTGTACATTTGTGCCAAAGAAACCAACTCGTCGTTTTTCGTGCATCAAGGGGATGATGTGTGGTTGCAGATCAGGAGTTACGAACCGTTGCTCCCTCTAGGGGTGACGATACTGATAATTGTGGTGTGTTTGATGTTTTCGGCGCTTTTCTCCGGTTTAAATCTCGGTTTGATGTCTTTAGATCGCACCGAATTGAAAATTTTGTGCAATACGGGGACG…
iB_00202	TAAGATATGGGGCGCTTACGACGGCAAGTTTGAGAAGACAATATCAGGGCATAAGTTAGGGATAAGTGACGTGGCGTGGTCTAGCGATAGCAGATTACTTGTATCAGCAAGTGATGATAAAACTCTTAAAATCTGGGAATTATCATCAGGGAAGTGCTTGAAGACGTTAAAGGGGCACAGCAATTACGTTTTTTGTTGTAATTTTAACCCACAATCGAATTTAATCGTGTCCGGTTCGTTTGACGAATCTGTAAGAATTTGGGATGTGAGGACTGGAAAGTGTCTAAAGACACTTCCAGCGCACTCAGACCCTGTCAGTGCGGTTCATTTCAACAGAGACGGGTCTCTCATTGTCAGCAGCAGTTACGACGGACTTTGTCGTATTTGGGACACAGCGTC…
iB_00203	CGGCCATATTCAGGTTAGGTAACCGTCAAATCCTCAGTCAGCTTCGAAATGAAAAACTTGGAATGTTGTCTCTGGTGCGCCCCGTGACCCTGAAAGCCCAACCGGCCACTAAAGAAATTGACATAGGCCATGACGAACGCAATATGCAATTAGGGCGCCCACAGTCGCCCCATTTGACGATTTACTCCTTTCAGTTGACTAGCATGTTGTCAATTACACATAGAGCGACAGGGATGATGCTAGCTGGATATGCCATTATGTGGGGTACAGGAGCAGTCGTCCTTCCTGACACCATTCCACATTATTTGGATGCGTTGCAACAGGCACATGTGGGGGGTTTTGTTTTGTCAATGGGAAAGTTTATGCTGGCGTTCCCTATGTGTTACCATTTCTGGAATG…
iB_00204	CCGTTTTAATGGGTCCCTCTCCTGGCCCGAACCTTTCTACTTTCACAACCAAGCTGGCAAATTACCAGTGGAAAAAATCAAGAGTTTTCTTGGCGATTTAACCCCGCGTGTCTTGGGGTGGTACAAGTACAAACCTGCATCTGGCTTTGATTTCACATTTCGCGACCGTATTTTGCACAAGCAGTTTATTGATCTATTCAGCGCGCCTCCAGAGTTCTTTACTTGTTGCCTGTTGATTAAAGAAAGCTCCGAGAACAAGTCGACACATTCGTGGAGACAGACTTTTGTGCGTTATCGTAATAATGAGCTGGAATATTTGCGCTTCCGCATTGAGAATTTGAGTGATCCTAACAACACATACAAAACCCCCAACCCCGTATCCCAAACTTTCGTGAAGAT…
iB_00206	CCTGACCTCTGACATCCACACATACACCGGAGACGCTCGTTTCAGCGTCCGCCATCCGGAGCACAGCGACGACTGGGATCTGCGCATTGCTTACGTGCAGAAACGCGACGCCGGCGTCTACGAGTGTCAGGTGAACACCGAGCCCAAGATTAATCTCGCCATCACGTTGAACGTCGAGGACGCGTCCTCTCTTGCAGCAACACATCCGGACCCTCGCTCCAAAGATGCCCAGGCGACGATTTCCGGTCCGCCGGAAGTGTACGTGAAGAAGGGCAGCACGATATCGCTCACGTGTTCCGTGAACGTCCATTCGACCCCTCCCTCGTCCGTGCTGTGGTACCATGGTGCTTCCGTGGTGGACTTCGACTCGCCTCGTGGCGGCATCAGCCTCGAAACGGA…
iB_00207	ACAAGCAGAAATGGGAAACGACTATAGAACAGAAAATCCTCTACGGACTAACGCACGTCCAGATGAAGAGCACTAAACCCAATACAGATTTTATTGACCTTGATTTGGTTCGAGGTTCGTCCTTTTCGAAAATCAAACCAAAGCAAGGTTTTATGACCGTTGCTAAACTAGCAACGTTTCGGTGCTTATTTCTCCCGATTTATTCCAAATGGTGGATGCAACAAACATCAGTATCAATTTTTACGCTTATGTTTTGTTTATACGTTTCTCAACTAACAAACATCGCAATATACTACAAAAATTCATGGACAAACCAAATGTTAGATAAGTCACCTGAAAATGTTATGTGCATGGAATTGATCGTTCCATTCCTAATGACTTGGGTTTTAAGCCTCGTAC…
iB_00208	GGTAAAACGTGTCGAACAGGAAGTATCAATTCATTACAGACTTAAACACCCTTCTATTTTGGAGTTGTATACGTTTTTTGAGGACGCTAATTATGTTTATCTCGTTTTGGAGTTATGTCACAATGGGGAGCTCAGGCAGTATATCAAAACTAAGGCATTAACTGAGAGTGAAGTAAGCAGTATTATGAAACAAGTGGTAGAAGGCATGAAATATCTCCACACCCACAATATTCTCCACAGAGACATTTCCTTATCAAACTTATTACTAACCAAAGACATGCAAGTCAAAATTGCAGATTTTGGTTTGGCCACACAATTATCACGTCCTGATGAAAAACACACAACAATGTGTGGAACCCCAAATTTTATCTCACCCGAAGTTCTTTCACGGACTTCCCAC
iB_00209	TCGAAAAAGCTCACTCGAAAGGTATCACCTGTTTACAGTTTTCTAGAGACAACAGTCAGGTTCTAAGCGCTTCGTTTGATCACACTATTAGATTACATGGCCTAAAATCTGGGAAAATATTGAAGGAGTTTCGTGGGCACACTTCGTTCGTAAATGAAGTTATTTTCACTCAGGATGGTCATAACGTTTTGAGTGCTTCTTCTGACGGAACCGTTAAAGTGTGGAGCATCCGAGCTGCGGAATGCATCAATACTTTCAAATCTTTAGGCGCGGGCGATATCACGGTGAATAATATTCACAACTTTGCAAAAAATCCCGAACATTTTGTTGTCTGTAATCGCACGAATACTGTAGTTATTATGAATCTTCAAGGACAGATTGTGAGGTCATTCGCAAGTG…
iB_00210	ACCGCAAGACAAGCTCAGATTAACCCCTACGGACAAGACCGACGACGAGGCCAAGTCGAAGTCGTTCAAAAAGGATCCCAGTCCCGTCGACAAATCTAAGTCAATAGCGAATGCAAGAGTAAAGACACCCACCAACGAATTTCCCGCCATTCGAAATAAACCTAACGTGCCAATACCTAGCAAGCCACAGACAATAGCTGATGTGTTTACGCCACAAAAGCCGATCACGAAAGTGTCACCTGCCAGTAATAAAACTCCCTCGCCTATGCATAGAATCGACACGAATCTTGACAGCAGCGCTGGAGGAGATTCCGGTGAAGAACTGACGTCGAAACAATACGCTGAATTGGAGCATCGGATAGCCAGACTTGAAGAGTTGTTCGAAAAGCAACGGCAGAA…
iB_00211	CCCCTTTTGGGAGAGCACGGCTGTGGTCGACGGGGAGTTTGTTCAGTTGAAATCCACCGATTTTTTGGGGAAGTATTTAGTGTTCTTTTTTTACCCCCTTGATTTTACTTTTGTGTGCCCCACTGAAATTCTGGCGTTCAGTGACCGGATCCAAGAATTTCGCGATATTAATACGGAGGTTGTTGCCTGTTCAGTTGATTCGCATTTTACTCATCTTGCTTGGATTAACACGCCTAGGAAAGAAGGAGGGCTTGGGAAAGTCAAAATTCCGCTTTTGTCGGACTTGAATCATAGCATATCCAAGTCATATGGCGTGTTTTTGGAGGATTTAGGACACACTCTTAGGGGCTTATTTATTATAGACACTAAAGGAGTGCTAAGGCAAATCACTATGAATGA…
iB_00212	CCCTGAGATCCTCTGGTTTGAGGAAGAGACTGAACTGATACGAAGTTGTGCGGCCTTGTCGTCTGCAGTCGGCCTCCAGAAGAGCTTCAGCACTAGCGACATAAGTCAATTACCCTCGCCTGAAGATGGCTCAAACGTGCCAGGACTCAGAAGTGCCGTCTCCGAACTCGCTCTCAACACTCTACAACGGTCAGGTTTCCTCCTGGAAAACGCCCGCCTGGACCACACGTCCAGATCCTGCTCCACTTGGGTGGCAGTGGGCGACATTGCTTCCACTTCGCAGCTGCCCTCACCCCACGGGGGGCAAAGCGCTGCGACTGCACAGCCCCAGACAGCAACGCCGCCGCCGCCACCGGTCTTCACAGCGGCGGATTTTATCCGCTCCGTCAATAAAAAGGT…
iB_00213	CGGATTTAAAAGGCCCAAAAAGATGTTACACAGACGACACTGCAATGATGAAAGAAGTGGCAAAAACCCTAATTGACAAACCTGAGATCGATTACAAGCACATGGCAAAATTATTCGTGAAGGAGTACTTTTCAGAACCTCACAGAGGTTACGGCCAGAACGTTGTCGAGGTTTTTAATAAATTGAGGAAAACAAAGTTTGAGGATATTTACAAGCCGGCAAAGGAACAGTTTAACGGGTCCGGCTCTTTTGGCAACGGGGGCGCAATGAGAATCGCCCCCGTTGCCCTCTATTTCCACGATAATTACGACGCAATGATCAATGTTGCAAAGCAATCAACCGAAATCACGCACACCAATTCATTAGGGGTTCACGGGGCTGTTTTACAATGCATTGCGG…
iB_00215	GGCTTTTGGTCAAGACTTCGATTATGATTCTTCACCTCCAAGACCGGCTCCACACCGCGTCAAACCTAGTTACTCCGGACCAGCAGCACCAAGACCAACACCTGTACCAATTTTGAAACAAATCAACCGACACAACGAAGACGGTTCATACACTTATGGTTACGAAGGTGCTGATGGTTCCTTCAAAATCGAAACCAAACTCCCCACCGGGGAAGTCAAAGGCAAATACGGCTACGTGGACGACACTGGCAAAGTCCGCGTCGTCGAGTACGGTGCCACCAAATACGGCTTCGAACCAGCTGGTGAAGGCATCACCGTAGCTCCCCCCACCCTCGTCGACGAAACCACCAACAAAGACGGAAC
iB_00216	TCTTGGTCTGAGCGTGACTGGTGGTATTGACAGCGGCGGCTCGTGGCCTGGCCTAATACGAATCAAAAGACTGTTTCCACACCAGCCGGCGTCGGCTTGTGGGCTCTTAAACGTAGGGGATCTCATAATAGAAGCTAACGGAATTACGCTTACCGGCCTTACAAATTACGAGGCTTTAGAAGTATTAAGGACTGCACCCAACCAAGTCGACTTGAAGGTGTGCCGCCCTCCTCCAGACGTCTTAAGCTGTGTCAGCCCCATATCTGAAGTTCCTCCGCCGCCTCCGCGCCGCGAGCCGCCCACTAGTCTTAACTTGCACCCGTCGGAAGTCTACTGTACTCCCGAAGACGACTATTACCACGGTGAGTTCGAAGTAACGCTGACCAAAATACAGGGATC…
iB_00217	CGAGCACTTGACTCTCGATGAGGGTGCTTTAATGGAACCCTTATCTGTCGCTGTGCACTCTTGCAAGCGGGCAAATGTTCGTTTAGGGGACGTGGTTCTAGTGATGGGAGCTGGTCCCATTGGACTCACTTCCCTGCTTGCAGCAAGAGCTTATGGTGCCTCTGCTGTTCTTATAACAGATTTGGCAGAACATCGCTTGAATAAAGCGAGAGAACTTGGAGCTGATTGCGTCCTTAAAGTTGAGAAAAATATGCGAGAAGAAGAGCTTGTGAAGGAGATTAAATGCTTGCTGAGGGTGGACCCAAATATTACAATAGAATGTACAGGGGAGGAATCTAGCATTAGAGCTTCCCTCCAGGTTACAAAAACTGGAGGTGTTGTGGTTTTAGTCGGTTTGGG…
iB_00218	TGTTACAAGGCGACGTTTCAACGTTAATCCAGCCATCGATGGTCAAGTCAAATTCGTCGGGGATCAAAGAAAATGTGAAAATAACCGGGGGTTTGAACCCGAAATTTTTCTCAAATAACGGTAAGATGGTAGATATGTCCAAAGTATCAGTGATTAACCCAAAATCAAATAATGCGAATTCGTTAGTTTTGTTACCCGATGGTAAAATAAAGAGTTACGCGCCCAGTGTCAAAGTACCAGGAGGAAGATACATTACTTCAAAGCGCCAGTTGTTGGGTAACAAGCCACCAAAGACGGTTAAAAAAGTGTCATACATCTCACAACCCATGCAGACTAACCTATCCCCTCCCACAAACCTGACGACTCAAGACATCATGAATTTGCCGATAATTTTCGCCG…
iB_00219	AACAATCAACGGCCAAGTTCTAGTGAGTGGATTGAACAATTACCGCAAACTTGGAGTCGCAGATCAGGAAAAAATTTATTTATTCACTCCTGTGCCGATCAGAGAAAAAATTAAATTCGTCTCCATTGGTTTAAACCACACGATGATGCTAACGGAAAACGGGGTCCTAATTGCCTTGGGGCGAAATTCCGAAGGGCAGTTAGGAAAAGGAAATTTCATTAACTACCCCCAGCCACAAACAATTAAATTACGAAATAAAATTACAATGATCGCGTGCGGTTTGAACTTTACTGTGGCGGCCGATAATCGAAATGTTGTTTGGTTTTGGGGTTCTTCGTACAAAACGTATAAAAACATGCCGCACAAAAACAGCAACTCTGTTCTGCCTTTGTCCAAAAA…
iB_00220	GCCGTGCTTATTACCCTGAAGAGCCCACATGTAGCTCTCTAGCATTCAAACCCACAGTCGTTTTCGACGATATAACCATCCAGAGCCTCAGTGAAGGTTACTCTTTGATTGCCAAATGCAAATACAATGGAGACATTTTGGGGGCGTGTATTAACGAAACCTGTCACTGTTGGGACCCCGATATTAAAGACAGTCTTGCCTGTAAAGTCAGCGATGTCAAAAGTCGACAGTTGTTGCATTTTTATGCCCACATCCAGCGAGCCCCTGACCTGTGGCGGAAGTACGGAGTACAAAAAATATTCGAGATTTGTTACTTGTTTGTGAGAAAAGACCAGCGGGGCAAAGGCATTGCTTACGACTTGACAGAAAAGTCAAGAGTCCTTGCAGCCGACTGTGGAT…
iB_00221	CTCATCAGATGGACAAAAGCTGTTTAGGCAATATTCAGACTTTGGGGAATATATCATGGAGAATAGTGGCTCAAATTTTACGAGTAAGCTAATGGCCGATATGTATTTCACGCTGACTACCGAACGAGAAAATGGGCTTGAATTGCCACCGTGGACTGAGAAAGTTTACCCGAAAGTTTTAAGTAACTTGACTCGTTTGGACTATGTTCTAAATACCGCAAACACAGAGTTGAAAAAACTGGCTTCAGGATTCTTGTTGAAGAAAATCATTACCGACACTGAGCAAAAAGTCAAGAATATGTTGCATCAAAGAAAGCGCATGTTTATATATTCAGCACACGAATACAATATCGCCCATTTGATGAATCTTTTGGGAATATATTACCCTCATGTTCCACC…
iB_00222	ACGATAAACTCGCCTGGATGCCAATTCCCTATCACTACGATAAAGACCCATACGACTATACTTTGAGACGCCCTAATGCGTATTGTCCCGCGTATATGAAGGAATTAGAGGAAGTGCTTTCGTCGGAGGAAGTCCAGCGTGAGATGAAAGCCAATCGCGACTTTTTCAAATACATCGCCGAGAAGACGAAAAAACCGATGAACACTCTCGGCGATGTGTTCGGAGTTTACCAAACTTTGAACGCCGAGGAATCAATGAATCTCACTTTACCTGAATGGGCGCAGAGCGTTTACCCCGAACAATTACACGCAATGGCAGCCAAACAATGCAATTACGAGAACTACAACACGGTTCTGAAGCGCTTAAACGGGGGCCGCATGTTGGGCCAGATTATCAAGC…
iB_00223	ATATTGTGGCGGAAGAGCAGAAGGAAGAGAGCTCGTGTGAGGAAAGTGCAAATAGTAACAAGTTCTCGATTGATAGCATTTTGGGACTGAACAGGAAATGCAAGGACGAAGAGGAGAAAATTAGCGCCAAAGAAATTAAGTTTGTCAAGCCGACTCCGCTGCCGGCGGCTCCACGCACAGGCTTATATCAATCAGTGATAGATTTGCAACAATACGGACGACCTGATCCTACTCCTCCTGATCCAGGATTGCTCGAATTTCTCGCAAATTCTAAATCAAGCTCTCAAAATAGTTCTTCCGAAACGTCCTATATTCCCTATCATCTTCATCCGGGAACAAGCTCTTCTTCGTTTATTTATACGAACTGGTTGAATGCGA
iB_00225	CCCTCGAACTCAACGTCAACAGCAACCTGGAGGAGGTCGACCAGAAGAACTACCCGAGTGTCCAGTCGCGAAAGCGCGAGGTCACCGAGCAAGAAATCCAGGAGCATATGTTGGGGGAAGTGGCCCTGTCGGCCCTTAGCATCGGCTTGAATGTCGAAAGGGTGAAAAGGGCGATTCGGGAGAAGTTGGAACAGACTGGCCGCGGCTACTCACAGCCGGACGCTTTGGTCGAAGCCGCTCTCAATCTCCAGCACAGCGAGGAGGACTTGTCCGATGATCAGGACACTCACGTGAAGAATGTCGTAGAAAATGTTTTAGATAATATAATTGCACGGAGTTGTTCGAGTGAGATTAAAACGGAAAACGAACCGATAGTTAAGGAATCAAGATCCAATAAAA…
iB_00226	ACATAAAGATCGGCGATTGGCTCAAAAGTGTGAACAATATTCCGGTGACCAATCAGAACTTGAACAGCGTGCTTGATAAGCTCAGTGATAAGCATGAGGTGCTGTTGAAGCTGCAAAGAGTGGCGGGGGTGGAAGTGACTAAAGACCCGCCAATCAATGAATTGAATTGCCAGTCGCGGTTCGTGAGAGAATTGGTTGGCTTTGGCAAAGAAGACGAGCAATTGTTACTCGAGAAATTGGCGCAATATCCAATAGGAATCCTCTATTTAAACACGGATAAACTCAGCGAGGGAAACCCCGAGTATGATGACGTCATATATTCCTACCCACTGCCGTTCCAGAAGTCGGTCTTGTGCCAATCACGCGGCATTTTTATCACACTTAATCACCTCATTAACG…
iB_00227	GAGCGCCACATGATCTACAAGCAGCTGCAGCGGCGGGGGCTTACAGCGGACTCCATAACAATCTTCCACCTGCTTTGAATAATTATCCGCGACCGCCGCTGCAAGTCGGCTACGATCCGCACTCGCAGATGAGGGCGCCCGTCGTGCCAGGACTCGGGGGCATCCCCGGGGGGAAGCCAGCTTACTCGTTCCACGTTAGTGCCGACGGCCAGATGCAGCCCGTTCCGTTCCCTCCGGACGCGTTAATAGGTCCCGGAATTCCCCGTCACGCCCGCCAAATAAACACTTTGAGTCATGGCGAAGTGGTTTGTGCAGTGACAATATCCAACCCAACAAAATACGTTTATACCGGCGGCAAAGGCTGTGTCAAAGTCTGGGATATAAGTCAGCCCGGATCCA…
iB_00228	AAGGGCTGGGATCACAAAATTGTTTGGAACAGTGGGCCACACAAATGTGCAAGGCGAAGAGGTGAAGAAACTCGACTGCCTTGCCAACGAGCTCTTCATCAACATGTTGTCCTCTTCGTACACTGTCGCTCTGCTGATCTCCGAAGAGAACGAGACAGTGATTGAAATTGAAACTGATAAAAGGGGCAAGTACATCGTGGCTTTTGACCCGCTGGACGGCTCCTCCAACATCGATTGCCTCGTCTCAATCGGTTCAATTTTCGCAATAATGAAAAAAACGGACAATTCGATCCCGTCGGTGAAGGACGCCCTCCAGCCGGGCAACCAGGTGGTAGCTGCAGGGTACGCGCTCTACGGCAGCGCGACCATGATGGTGATCTCCGTGGGGAACGGCGTCCA…
iB_00229	CTTGGAGGCTTTGGCTTTTATTATTGATATTTTGCTGAAGATTGATCGCGTTGATTTGGCCAGGAAGAAGTTGAAGGAAATGCAGGAGAAGGACGACGATGCCACGTTAACGCAGTTGGCACAGGCGTGGGTCAATAACGCGAGTGGTGGGGAAAAGCTGCAAGACGCCTATTATATCTATCAGGAATTGGTTGAAAAATATGGGGCTACACCTTTGCTGCTTAATGGCCAAGCTGTGGCTCTTCTAGGTCAGGGGAAGTATGAGGAGGCGGAAGCTGCTCTACAGGAGGCTTTAGACAAAGATGCTAATTATCCAGACACTTTGATCAATCTTATCGTTTTACATAAACATACAGGGAAAACGCCTGAAATTGCAAGTAGGTATTTGTCTCAGTTGAA…
iB_00230	CCTCTCTGCCAAAGATTCCAGCGAAACGCTCGCGCTAATAAATCTAGTCACGATGAAACTAAACCCGGTTCTGGAATTCCTCTACTGGGTGGACCAGAGAAATAACGAGGAGTTCATCAGTCGGTGGTTCATGAGCGCGCTTCCTTTCCCCTTCAATTACTCGTACACCAAGCGCAAAAAAAGCGAGGCCTTGCAGCTGATCGAGACCTTGTACCCCCTGGACAGCGACATGGAGGTGGTCAAGGAGTTCGTCACCAAAACGGCCACCACGTGTTTGTCAACCCTGTCCACGCGGTTGGGCAAAGCCAAGTTTTTCTACGGGGATTGTCCCATGACGGTGGACGTTGTGGTGTACGCACATTTAGCCCCCCTTGTCAAATTGCCCTTCCCTACCAATGA…
iB_00231	TGCAATCGAAGGTACGACAACTGCCTGCGATGTGTCCACGACCCTTACTGCGGCTGGGACAAAGACTCCAACGTCTGCAAACCGTACTCACCTGGACTATTGCAAGACGTTTCCAACAGCACAGTCGACGTGTGCGACAGCAGCGTCGTTAAGAAGAAAATGATAGTGACGTGGGGCCAGAGCTTGCACTTGGGGTGCTTTCTGAAGATGCCGGCGGTTTTGGCCTCGCAGACCATCACCTGGTACCACTATTCGAAGGAAAAGGGGCGCTACAAGATCCAGTACAGGCCGGATAAGTACATTGAAACTTCCGAGCACGGCTTGGTGATCATTGCCGTGACTGAGGCCGACGCCGGCCGCTATGACTGCTGGATGGGGGCTTCCCTGCTGTGTTCGTAC…
iB_00232	TGTTAGCGACCCTGCTAGTGATATACTCACACTTACCACAAGTACCAACTTGGAGGCTGGTGCAGAGTACCAGCTTAAATTCACATATCAGGCAAAATTACGTACCGATGAAATGTACGGTTTTTACAAGAGTTCCTACAAGGCACCTAATGGTACTACCGTTTATCTAGCAACGACCCAGTTTCAGGCAACTCATGCCAGGAAGGCTTTCCCTTGCTTTGATGAACCGATATATAAAGCACTTTTCGATATTAAAATAACCCATCCTAGTATCTACAAAGCTGTTGGTAATACTAGAGGTAGTACCCAAACTATTAATCAGGATTATAGTGCTACTAGTTTTGCCACAACCCCGGCCATGTCCACATATTTGATAGCTTTCATCGTTTCGGATTT
iB_00234	TGTGACAATCACTGCCAAGAGTGACTTGGTTAGTGGAACCACTTATACCTTGAAAATTGAATATACTGGAACACTGAGCGATACTGAAATGGCTGGGTTTTACCTAAGTACCTACAAGGACAAGGATTCTGATGAGGTTAAATATTTAGCCACAACACAGTTTGAAGACACAGGGGCTCGGAGGGTTTTCCCTTGCTTTGACGAACCTGCCTTGAAAGCGGAATTTGATATAAGTATTACGTACCCAAGCAAATACACTGCACTATCAAATACGCCAAATGTTTCAACAACTACTTTAGATCCAAACGCGAAGTTAAAAACTACCAAGTTTAACACAACTCCAACCATGTCAACTTATTTGGTTGCGTTCGTCATATCAGAATTTCAGTGCACGGACGT…
iB_00235	ATCGACCAGATCCTCAACCAGGCCCAGATCGCCGAAGTCAGAGCCAAGATGTTCAAGGAGGAGTATGTCCACAAAACATTCAACATGGACGCGCAACAGCTGCACAATTACTACAAAGACAAGGATTACGACTGGCTCCCGACCAAGGAGATCCCCAAAAATTTGGACCAGGCGGTCCCCCAAGAACACCTAGACACGTTGGAGTTTAAACCGACTCTGACAACCGTCTACAGCTATCTCCAGAAATTCGCCGTGGGGATAGAACAGATCGTCTGGGACGAGGAGGACCGGAACGGACCGTTCAAGTCCTCATTTGTTCAAACCGA
iB_00236	TTTCTGTGTTGTCGCAGGAGAGATTCGGCAATCAACACTCAACTGCAGCCCTCACTTTTGTTCGCAAATATGCAAAAGGCAAAGACAGGAAGAAGGAAAAAGGTAAAGCCAAAGTGCATGTTAACGAGAGCCAGTTATCTGAAATAGTCAATGTGGAATCTCTGAAAACTCAAATGCAAAAAGCTGTTGATTTATTGAAGGAAGACTACGTGAAACACCTTTCAGTGAGAACAACTACAGGTTCAGTGGAAAGCATCCCTGTCGAGTTGGATGGTAAAACACATTCACTACAGGAACTCGCCCAAATCATCAGGAAAAACCCGAAAACTTTGGTCATAAATATGTCAGTCTTCCCTCAAGCTATCCCTGCCGCCTTGAAAGCAATCGAAAAATCTGGAA…
iB_00237	CTCGCGGAAATCCAATTTTCCAGTTGTTATCCCGATAAAGTCTCACCGGAAATTATGACTCTTCTTAGCAATTGTCTCCTAGACACTGATAAACACAATTTGGATTATCATTCCGCTTTGATTCACTTGCACATTGCCAATATTCAGTTAAGTTTGGGAATGACTAGTCAGGCCCTAAAAATTTTGGACCGGTGTCTTGTTCAAATTCTGGCACATGGGGGCAATTTCGATAGAGCTAGGGCCGTTTTGTTGTACGTTAAATGTCTGGTGGCGCATTCTGCGCAACTTGAAGCCACTGAAAGACGGGAGATTATTTTAAACGCTGCGCAAATGTTGGAGAAAGTGAAGGAGGATTTTAGGGCTGTGGAGGCTTATTCCAGGGTCAAAGACGTG
iB_00238	CCTCTCGACCACGAAATGTTGCCAAAACCTGCTCTTGTGCACTGCAGCTCTTGCCAACTTGTCCACGATGGACAACAAAAGCATCAAACACATCTTACACTTGAATACTATTGAGCTACTCTTGGAGGCGGTGAATAGACGAGGGCCTTGTGCTTCCGTCTATCTCCTAGAGCAAGTGGCGACTTTGTTAGCCAACATGACTTCACTCCAACCGGCGAGATTACAACTGGTGAAGTTGAAGACAATTCCAGCCTTGTTGTGTTGTTTGAGAAGTGGAAGTGTTGGCGAGGAAGTTGAGAAAAGATTGCAACAGAAAGCTATCATAGCTTTGTCGAGGCTTTGTGGCGAGAAAGAGGCAGCTGCTCAAGTTGTGCAACTTGGAGGTGTTGAAAAACTAGT…
iB_00239	GATCCTGGCTTCAGTTTTCGCCACATGGTACTGGACTTTCAACAAATCAAACTTACCGTTCTTTGCGGTTTTAGAAGCCACCGGACGGACCCTAAGGTACCACATCGGTACTCTCGCGTTTGGGTCTTTGATCATTGCCATATGTCGGATGATTCGAGTGGCATTGGAGTACATCGACCACAAACTTAAAAAATACGATAACGAGATAACCAAAGCGATTTTGTGTTGTTGCAAATGCTTCTTCTGGTGTTTGGAGAAGTTCTTGAAGTTTCTGAACCGAAATGCGTACATCATGTGCGCAATTCACGGCAAAAACTTTTGCATGAGTGCCAAAGACGCCTTCATGCTCTTGATGAGGAACATCCTGCGAGTCTTCGTCTTGGATAAGGTGACTGATTT…
iB_00240	TTTGGGTTAATGAGGGGAAAGCAGTTTCTTATGAAAGACATGTATTCGTTTGATACCGACCTCGAAACGGCCAAACACACTTACGATGAAATTTGTAAAAGTTACGATCGGATTTTTAGGAGAATTGGGATTGATTTTGTCAAAGTGGTGGGTTGTTCGGGACATATGGGGGGCGAATTATCGCACGAATACCACTACAAAGCGGACGTAGGCGAAGATAAAATTTTAACGTGCAACAAATGCAACTATTCGGCAAATACCGAAGTTTCAGGGGAGGAAAAATGCCCCAATTGTGGGAACACTTCAGTCAAAATTCACTTAGGGATAGAAGTTGGTCACACTTTTCTTTTGGGCGAAAAATACTCAAAACCGCTTAATGCCACTTTTTTGAATAATCAC…
iB_00241	TTCAGACATGGGAACCGAACGCCTGATAAATTCAGCCAGTTTCCAACTGATCCCCACATTAACGACACTTTTGAACCATTTGGTTACAGTCAATTGACCACCAAAGGAAAGAAAACCGAGTTTGGAATCGGGCAATACATTCGACAAACATACGGTGATTTTATCCCCGAACAGTATGGACCGGGCGTTGCTTACGCAATTTCCACCGACTTTAAAAGGACTAAAATGTCGCTTGAATTAGTCCTGGCGGGACTGTTTCCGCCACTTGAGTCGGACGTCTTCTCCCCTGGTTTAAACTGGCAGCCAGTGCCTTACGAAATTGACGACGGAATTGACCTAATACGAGTTCCCGCCATGTACTGT
iB_00242	AGCCCAAGACTTCAACGAAAAGAAAGAAACCCTTAAACTTTTGCGTAAACGAGCTCTCAACAAAAACCCTGATGAGTTTTACCACCACATGATCAACTCAAAAACGGAAAATGGCATGCACTTTGAAAAAGAGACTGAAGCCGAAGACACACCTGAACAAATAAGGCTAATGCGAAGCCAAGATTTGAAGTACATCACGACGAAACGGACACAAGAATTGAAGAAAATTGAGAAGCTTCAAGCACAGTTGCATTTAGCAAGTGTGGATCATAGTGTTAAGAATAAACATATTTATTTCACCAAGAATCTAGACAAGGACGAATTGAAGAAGAAGAAATTGGAGCAACTGTCCAAAAAAGAGTTGCCTGATGTGAACCTTGATGATTTAGCTGAAGCGGC…
iB_00243	ATGACCTGCATGAGGCATTATATAGGCCATGGGCATGCGATTAACGAGTTGAAGTTTCATCCAAGAGACCCCAATTTGTTGCTGTCTGTGTCCAAAGACCACGCTTTGAGGTTGTGGAATATTAAGACTGATGTCTGTATTGCCATTTTTGGGGGTGTTGAGGGGCACAGAGATGAGGTTTTGAGTGCTGATTTTGACTTGTTGGGCAACAGAATCATGTCTTGTGGCATGGACCACTCGTTAAAATTATGGAAATTAAACAAGGAGAGTATGAGGGAGGCTATTAAACAGTCGTACCAATGGAACACGACTAAGAGCACAAGACCGTTCAATTCGTTAAAGGAGCATTTCCCTGACTTTTCCACTAGAGACATTCACAGAAATTACGTAGATTGCGTG…
iB_00245	CGGTGTTTAACAAAAACCAACAAAATAGTTCTAAATTTGGAAGATTTGGAAGTTAGTGAACACAACGTGACTGTATCGACACTTAAAACCACAATTTTACGTTACGAAAGTTTGGATAAAGAGAGTGATAAAGACCAGCCTGAAATGTACCAGAAAAATTCGACTCATAACAGTTCGGTAATAATTGTGGAAAGTGAGAATAATTCAACGGATGAAATTCTGATTGGAGCCGAAGCTAAGTCGCTCATGATCCAGGAAGTTTATAAAGAAGAGAATTATAAGTTGTACATCACTATGAAAAATTTGCTAGAAGCTGGGCATAATTATACGATTAATATCAAATTTTCCGGGAATATTACTAATAATTTGGCGGGGTTTTATCGGACGAGTTATAAGGAT…
iB_00247	TTTCTTCGGTTGTGCTTCCTGTACCCACATTTCAGGGAAACCCCCGAGTTTAGTATTGATTGCGCTCACTTTCGGACTCGTCATCTTTATTCTAGCCCAAACTATTGAGCATGTGAGTGGTGGGCACATAAACCCAGCTGTCACAGCTGGAATGATGGCCACCGGCAATATTGGAATAGTGAAAGGAATTCTTTACATTATTGTGCAATGTCTGGGGGCTTTAGCCGGATCAGCGGTCTTAAAAGCCCTTACCCCCGAAGATTTGCACAAATCGGGGCTTGGTAACACACAATTAGCCCCCGGTTTTAGCCCAATTCAAGGCTTTGGGGTTGAATTTTTTCTCGGATTTGTTCTAATTCTTGTTATTTGTGGCGTCTGCGATCCTAATAAACCTCAAGC…
iB_00248	CCGCTAGACTTTCCTTTGGACAAGTCTGTTTATTTGGAACAAGTGGACATTTTGCGCCCCTTATTGAACATCAAACCGGACGTTAAGCCTAGCACTAGCTCGTCCAGTGTTACCAATACCACAAAACCGGGGACTATGCTCGAAAAATTGCAAAACGCAGCCCCTTATAACCTGTTTTTTACGACAATTCCTGAGTCGGCAGAAACGCTCAAACACCCGACTTCGATCACCTTTACCGATCTGTTGTGCCCCAGTTTGGGTGAATTAAAATGTTCGTTACAGATTAATTTCATGATTGATATTATGTGGTTGATGGAGCGGTACAGGGAGCGTAATTTGGGGAAAAAACCGCTAACGATTTTATACGGGGACGAGTTCCCGAAAATGAAAGAATTCATC…
iB_00250	CGACAAACACATCGAATTCCTGCGGGACTACGGCAAAGACGACAACAATTTCGAGTTCGGTATGACGGACTACCTCCGCGTTTCCGGCATGTACTGGGGCTTAACAGCGCTGGAGCTCCTCGACCAGACACATTCCTCGCCTCAGGAAGAGATCGTCACTTATATCAAAAACTGCCAAGACCCGGAAACGGGCGGAATCAGTGCGTGCTTGGGGCACGACCCACATTTGCTCCACACTTTGAGCGGCGTTCAGATTTTAGCAATGTACGACCGATTGGACGCAATTGATGTCGAGGCTGTTGTGAAATACGTCAAGTCGTTGCAACAACCCGACGGAAGTTTTACGGGAGACAAATGGGGCGAAGTTGATACGAGGTTTTCGTTTTGTGCGGTGGCCAC…
iB_00251	AAACGTTGAGGAACCCGAATCAGCTGATGTCTCCCTAGTCCCTGATCCCGTCGTGATCAGGGGTGCAGGCAACATGACTGTATTTGGACTGAGTAACCGATTTAGCACGGAGTTTCCCAGCGGGCTCGTCTCGCGCGTAGCCCCCGAGGAGTTCACCGAAACTGTAATGCGCATAAATGCGATTTTGAAAAAGACATTGCCAGTTAACGTGAAATGGCTCTTCTGCGGCTGCTTGTGCTGCTGCTGCACGCTAGGTTGTTCCCTATGGCCTGTTATTTGTCTTAGTAAGAGGACCCAGCATTCCTTAAACAAACTCCTAGAGTGGGAAAATAGTTACCTTTATAATAAGCTAGGGCTGCATTGGCGCTTGACCAAACAGCAGTGCGACTCTTCA
iB_00252	GCTGTGCGGAAATACCTAGCCACGAGCATACGGGATTTGATGCAACACGGGGCGACTTCGTTTGTAAATAGTTCGAGTCTGGTCCCTTTTATCGGGTGTTTTCCGCGGCGGAATTCGGCCTCGAGTGCTCACATACACGCCTGGGAGATTATCCTCGAGTATTACCATTTGAAAAACGGCGAAAAGTTCAATTCGACCCCAGCCCGGAAGTTGTCGCAAAGCTTCAATTTGGATATTGCTGGGGCTTCGCCCACTAGCAATAAACACAATATGCTTTGTACGATCGGGAATATCATCTCGACTCATACGCCGTATAAGAGGAGTTACGATTCACACTTCAAGGCGTTCATCTGCGCGGCGCTAAACTCGAATAAGCTGGTCTCTTGGTTGAGCCTAATT…
iB_00253	AGTTACGCGACCTCATGGAACATCGAGGTCGCGAAGGAGTAAATAAAATTGCTGACTTTGGAGGAGTACAAGAAATTTGTAAGAAATTATACACATCGCCCAGTGAAGGTCTTAGCGGGTCACAGGTGGACCTTGAACATAGAAGAGAAACATTCGGATCAAACTCAATTCCTCCCAAACCTCCAAAAACTTTTCTTCAATTAGTATGGGAAGCTTTACAAGACATCACTCTTATTATTCTGGAAGTAGCAGCCATTGTGTCTTTAGGTCTTTCTTTCTATCAGCCGCAACAAGAAGATGTCCCTTTTGACGATGATGAAACTAGTCATGGTTGGATTGAGGGTTTAGCTATTTTAATCTCCGTTATCGTAGTAGTCTTAGTAACAGCATTTAACGATT…
iB_00254	AGCAGCGTCCCACATTATTCACAGAACTTGTACTTGAGGCTAATTGTAACAAGAAAACAAACATTAAATCAAAAGTTACTGTAATTGCTTATGAAGAAATAGAAAATAAGAAAATTGGATCACAACACATTATGTATACAACACAGCCAGGTTCAATAAGCGATTCATCAAGCTCAGCTGATTTACTAGAAGATGATGATTCTAATTCCAATCAATCTCTTACTCGTAAGAGAAAGAGAAGAACATGTCAAAAAGCAGGGGACTTCGAGCTTTTAGGACATGAAGACAACTGTCAATTTAACAATACTGTGAAATGTCAAGTAGAAATATTGATATTAGTAGGGGATAGATCTTACTGTGAAACACTGGCCAAGCACCTTGGACTGATTTGGCTTGAAG…
iB_00255	GCAACATCTCAGCAACCTTTGCTATAGTGAAACACTGGCAGTTATATCTGAATTCCACTTGAGAACTACATCTATTAAAAATTATATAAGTGCTCTGAAATTAGTATTAGAAAGTACAAGTGAGAAGGCATTTGTTGATCTTGCAAACGCCGTATTAGTATTACTCTCTGAATCACAGGGGATCATGAACGAAAAAGAACTTCATCACATCTTGTATACTCTGGTATATGACTCCAGATACTTCGAAATACGCAGTGAGGTCCAGATCAAGAAAAAAAGAAAAGGACCAGGGATAGCCAATACCTTAGATATGGTGATAACCAGTAAGGACGTTGGAATCATTTTTGAATACAAAATGAATTCCAAGTCTGCAGATGAAGCTTTAAAACAAATTTTTAA…
iB_00256	AACTCCTCCTCCTCCTGCTCCCCAACGAAAATAAAGTTCTATTGAAAGACATCCTCGATTTGTTGAATTTCACCGCTTCTTTCGAATCTTTCAACAGAATGTCTGCTGATAATTTAGCCAAACTTTTCACGCCCCATCTTTTGTGCCCCCGGAAACTCACCCCGGAACAACTGCACGTCACTTCGCAAACTCTCGCCGGAATTGTGTCGTTCATGATTGTGAAAAATTCAGAGTTGTTTAAAATTCCGCAAAATTTGATACTGGAATTTCGGGCGCGTTATGAGAAACGTCGGGCGTTGTCTGCGAATTGTCTCAACGAATCGGCGACAGATCAGTGTGCTGCGAGCACAGTTTTTACGTTTGTCGACCAGGAACGGACTGCCAAAGAAAATGAAACCA…
iB_00257	GGGTGGAGTACGTGGATTGTTTGGGGCGAACGCGGACGTGCCTCCGCAAAGACTTGGATTATTTAAAATCGAAAGACAAAGACTTGAAATTGATAGTTGAAAAGCGCCGAAATCGTGACAAAAGCAGAAGCAGAAGTCGCAGCAGAAGTAGGACTAGATATCGGAGTAGAAGCAGAAGTAGAAGTAGGCCCAGAGAACGTTCACCGTCCCCTGAAAAGGGCGACAAATCACCAGAACTCACTGAAGAAAATGAACTGCTTTCTTCCGACATGCGGCGCGAGATTTTGCGCCGACAGTGGGAAAAAGAAGAGGAAGAAATCAGGAACAAGTCAGATGTGCACTACCAAGATCTTCTCTTCAACGAGGCTCGCACGCATGGTGTTGGTTACTACGGCTTTT…
iB_00258	TGATCTCGCAGCAAATGAACCGCAAGAAGAAGGAGAAGAATAAGAAGAACACCCTCGAGATCGAGAAACCGGGCAAGGAGAGTTACAGGAAAACGAGGGAGAATTTGACGACTATGGATAAGTTGCACATGGCTTTGACCGAGCTCTGCTATGCTATTAACTACTTCTCGAATATAAACGTCTGGGAGTATACGTTCGCTCCTAGGGAATACTTGCACCAGCACTTGGAGAATCGCTTTGCGCGGGCTTTGGTCGGCATGGTCATGTATAGCCCGGACACTAACGAAATCGCCAAACCGTCCGAGCTTTTGGTTAGCGTCCGCGCCTACATGAACGTGCTCCAAACGGTGGAGAACTACGTCCATATTGACATAACCCGGGTTTTTAACAACTGTCTCC…
iB_00259	GGCCTTCTGCGAGTTTAAGACCAAAGAAGACGCGGCTCAAGCCCTCAAGAAAGATAATTCAAGTTTTGGCCCAAATATCGTATCAGTTCAGCCGTTTCCGCGCGAGGAGATGGAGCACATCCTCCAGCAGTCTCCCGCCCCCAACGCCCCGCTTTTGCAGCCGCCCATGATGCCCCGGGCCCCCACCATGAACCAGAACCGGCCGTTCTTCCCCAGGAACAGCTACGAGGGGGGCCCGCCGCGAGGGGGCCACCGGTTCATGGGGCACAGGGCGCCCAGGCCCAGGTTTATGAACGCGGTGCCGGCGGATGATGCCCCCTTGGGGTGCACGGTGTACATGGATAATGTGCCGTACAAAGCGGGGACGAACGAGATTTTGGATTTCTTTGACGGTTATGA…
iB_00260	CCAGCAAACCCAAACATGATTACCTGATTTATGGAAAAAGGATAAGTGATCAATCGATTGTATTAAGTTGCACCATCAAAAAAGACTTTGAATACAACAAAGTTATGCCAACTTTTCATCACTGGAAAACAGGGGACAAAAAATTTGGACTCACATTTCAGACGGCTGCCGATGCTCGAGCTTTCGACAAAGGAGTTCGGACCGCTGTTGAGGAACTGCTGGACGGTTTTGCCGAAACCTCTCCTTCATCACTGCTACAAAAATATTCGAAAGATGTGGACGACGACGTGTTTATGACTCTGAATCTTCCACATGAACCCAAAGATTCCCGCAGTTCCAGTGATTCAAGCTCGAAAGGTACCGAACATCTACAAAGGGTTAACTACATAGGACGCGACA…
iB_00261	GCCCCTAACTTTGGTGGGTACTGTCTTGGGGCGCAATTTAGCAGGCCAACCTGATTATCCCTGCCGTATCAACGCAGTTCCGCGGCCAATTCCGGAAAAGAAGTGGTTTATGGAGCCAGGAGTGATTATTTTGATGGGCGGGATTTTGCCATTTGCTAGCATATTTATCGAAATGTACTTTATTTTTACGTCGTTCTGGGCTTACAAAATTTATTACGTGTATGGATTTATGCTGCTGGTGTTTATTATACTGATGATTGTAACTGTATGTGTGACAATAGTTTGTACGTACTTTCTACTCAATGCTGAGGATTATCGCTGGCAATGGACGTCTTTTCTGGCAGCGGCTTCCACCTCTGCCTATGTCTACATCTATGCGATTTATTACTTCTTTTTTAA…
iB_00262	GATGAAGACGCAATTGACCAATTAATGTACAACATCATGGACATTAAAGTGGGACCAAACGTTTTCGACAAAGACTTCTTTGACATGCCCCCCTCTGACATTGAAGAGGACTACGAAGAGTACTCGAACGATTCGCAGGAAAATAAAAACGAGCCAAACACCGTCATCACCAGAGGGAAAAAGTACAGCAAACGCGCCCCCCAATGCAAGATCTGTTCGCAAGTCTTCTCCACCTATATGCAGCTCAAAAAACACAAACTGGCCCACGATGGCGACAAACCCTACTTCTGTCTGAAGTGCAACGAAAACCACCAGACTCTCGACCAGCTCATTGCGCATCTGAGGACGCATCAGGGGAAGCGGCCCTACGTGTGCAAGAAGTGCAACCAGGGCTTCAAG…
iB_00263	CGACCAGGATGGTCACAAATCCGACGTCGTCTACTTCAGGAGTAAAAGGGACGTGGAATCGTTCCCCCTTTTCCGGGTAAAACGTGGGGGCGGCTCCTCATCCTCTTCGCAAAGTTCCGCGTCTAGCAGCAGCAGCAGCGGCGCCGGATTCGGGGCTGGGGGCGGCGGCGCCGGAGGCGGTGGCATACCGTTCCAGGGAGGCAGCGACTACTTTCCGGGATTCATAGACCCTGGATTCGCTGAATTTTTCAACAGCAACTTCGATGCCTTAGCAAAACTTGCCAGTAGTACCGGTGGCGGCGGCGGCGGCGGAAGCGGTGCATTTGCACATTCTTTCGCCAGTTCCAGTTCGAGCGGCTCTTCGGGGATTCCCTCAGGTTTTGGAGGTGTTGGCGGAAC…
iB_00264	CGACTTTGGTCCGACTATCCCGCTCCAATGACTTTCCTCGTTAAATTATACATTATCATACAACTTGCCTACAGTCTGCACGAATTACCTGAACTGTACTTCCAACGAGTGAAGCGCGAAGAATATTCATCAAAAGCCGTCCAAAGCGTTGCAACTCTGCTTCTTGTAGCTGTCCCCTACTTCTTAAACTTCAATCGCCTGCTTGTTTGCCTCCTGGTGCTCCACCATAGCTCCGAATTGTTTTACCACATCACCCAACTGATCCAAACAATTGACAAAGATGAGAAATTTTCAAAGGCGGCCAGAATGGTTTCCAACATTTTACAGATTTCGTCCCGTTTGGGTAGCATTATCTTGGCTGTTTTAACCCTGTGGTATGGCTTGGCTTTAGGAGAGCAA…
iB_00265	GGTTTGAAGTGGCCAAAGAACTGGCCTCCAGAAATGCCATGGTAGTGCTGGCTTGCCGGAAATTGGATTCGGCAAAGGAAGCAATTGAAAGGATCGAACAAGAGCTCAAGAAAAAACTAAAAATGAGAGCAATGGAAGTTGACTTGGCTTCTTTGCTATCAATCAAGCAGTTTGCCTCAAACGTGCAAAAACTCTACCCAGAGGTGCACATCCTAGTCAATAACGCTGGTGTGGCGTATCCCAAAAATGAAAAACATCTCACTAAAGATGGTTTTGAGATTCACTTCGGAATCAATCATTTGGGGCACTTTTACTTAACTAACTTGCTGTTGGATAAGTTGAAAAAATCAACGCCTAGTCGCATCATAATTGTGACTTCTTCGTTACACGAGAAGGGCA…
iB_00266	CGATTGAGGCGTATGGAGTTACTGAAATTGAGGATTACCGCAGAAGTCATGGCACTTTGAAGTCGAGCTTGCGGTCTACTCTACCACTGCCACATCCTGGACACATGTCGGAAGGCAACGAATATCAAGAACCATATCAAGCGCTCAAATATGCGCCTTATTATAGCTACAGCTCAGTGGTTATGGAAATGCAGGATGCTATGCCCAACAGTATTAAGAAATGCCCAATCCAGCAAATAGATGCTTATGATTACGCAGTACCTGAGCCTGGGACTCTTCCGCTTCTTGGTTCGGACAACACATTGCCAATAAATAGAAGTAGAATGAGTAGCGTCTCTTTAAAAAGCCAGAAAATGAATGCGAGAAACAGCCACAGTGAAGGTAAAAGGTCCCCAACGC…
iB_00267	ACCTTGATCAGGTCCCAGACATTTTATTCGAAGCCGCAGCTGAGAGGTGTATCAATCGGATGAGATTTATAGGTAACTACAACCGTGCTATTGAGGTTCATTACAAGTTAATTGCTCGGTTTCCGCAAAAAACGCACCATCGGAATCAATTAGTGGTCAGTTTATTGACAATAAACCGGGTGAGCAAGGCTCGGGAAATTCTACAAGAGACACTCTCTAAAAACCCGAACGATGGTTTCGCTCTTGTCCATTACGGGTTCATTCTTAAAACAGTTGATAATAACTTGAACGAGTCTATAAGTTATCTCGAAAGGGGTTTATCCACAAAGGAGCCTGG
iB_00268	GTTGGCAAAACGTCGCTAATAACAAGGTTTATGTACGACAGCTTCGATAACACCTACCAGGCGACTATAGGAATTGATTTCTTATCAAAAACAATGTACCTCGAGGACAGGACCGTACGGTTGCAGTTGTGGGACACAGCCGGCCAGGAGCGATTTAGGTCGTTAATACCCTCGTACATTCGTGATTCGACCGTTGCTGTCGTAGTTTATGACATAACAAATGCCAACTCCTTTCATCAAACTTCTAAATGGATCGACGACGTGCGGACGGAGCGAGGCAGCGACGTTATTATAATGCTCGTCGGCAATAAAACAGACCTTTCTGACAAAAGGCAGGTCAGCACGGAGGAAGGCGAGCGGAAGGCGAAGGAGCTGAACGTCATGTTTATTGAAACTAGT…
iB_00270	CACAGCAAGCTTGGAAAACAGCAGAAACAGCCTTCGGCGCATCGCCCGCAACGACGACACGGAATTCTCGCACCAGAGCATTTTGAACCTGATGGAGAAGTTCGTGAAGACGGTGAACGCGATGGACGAGACAATCCTAGTGCCTTGCCGCCTGATGGACCTGAAGGTGGGGGACGAGAACGACCCGACGTGTCCCAAAAAGCATAACCAAAAGTCAAAACACGGTGTCCAAGAGCTGCTGAGTTCCGCCGATCTGTTCCAAATCTACAACATGCTGAACAGCGTGAAGGCCGATTTGCTGTGGGGACAAGGACAGGCGGCCGAGGAGGCTCCGGCTCCGGCCCCGGCGGCGACAGTGGTCAAGGGACACGTGCGAAGACCGTCGACTGTCAGCGTAGC…
iB_00271	TAAGTTTGAACGGGCGAGATCGCATTCGCCCAACAAGAATAAATACCAGACGAAGCCAATTAAAAGTGAAGCCGACACGAGAAATTTTAATTCCAAAGTTGTTACCTCCAAAAGCCATTATGAACTTATGAGTGCTAAACAAAGGCCGGATGTTGGACAAAATGGTGAATGTGAACGGATGAGTAGCGACCATAAACAGGACTGGATTGAGGAGCTCGAGGAGATCGAGGAAGAGGAAGAGAGCAAGTTCTGCACGCTCCCTCGCGGAGGCGGCAGTACGTTTACGATAAGACAGGTTGTTTTCCAAAAGGGCCCCGGTTACAAGGCTTTAGGTTTTAGCATCGTCGGAGGGAGGGACTCTCCGAAAGGCAGCATGGGAATTTACGTAAAAACTATCTT…
iB_00272	CACAGCGCGAAAATACAAGACCCCCCTTTACGACTTACATGTAGATTCTCAAGTAAACGGCGAATTAGAAATGACGGGTCAGTTCGAATGGATGGACTTAGATACTGACGAAAATGAGCACAGTATTGAAATGCATTTACCCTACATAGCGAAAGTTATGGAAAATTACAAACACCAATTCACCATAGTACCTATTCTTGTGGGTTCGCTCAGTCCCGAGCGGGAGGCTTGCTACGGTCGGATACTATCGAGCTACCTAGGAGACCCTCAAAACCTTTTCATAATATCGTCAGATTTCTGCCACTGGGGCCACCGGTTTCGCTACACGTATTACGACCGTTCTTACGGCAGCATCTACCAATCGATAGAAGAACTCGATCGTTTGGGGATGAACATAAT…
iB_00273	GAACAAAAACTCCGCCAATCGCCGAGCTGTCAACGTGCCCTTAACATGCCTTTATCCTCACGTCATGAAATCAACCGGCAGATCCGGCTCCGGGTCGTCCGCGAGTTCAATCTGCCTGACCCAGTGGCCGATATGTTGGAGAACTGCTATTGTCTCCCTGAGAGCGATGATAATGCTGAGAGCCACACAATATCGCCGAATAAGGGGCTCAGGGGGTGCTATAGTCGCAATATGACGTTTCCGAGGCCTGGGGCGTACTCGCAGAGGCACGAGCTGCCGGCGGTGATCCCCGAGGGGGAGTTCCGGTTTGCGACGGAGCCCGAGAGCAGTTCGTGCAGCGATGGGCATTTGTCGGATATAATGCCCGACGTGGCGATGGCGACGGCGACCTTGGGCCAG…
iB_00275	TTAGGGCAAAATGGAATCGTACAGCCGCTACTTACAGACCTTTATCAGATAACAATGGCTTATGCATACTGGAAGTCGGGGAAGACAAAGGATTACGCCGTGTTTGACTTGTTCTTCCGCAAAAACCCTTTTCAAGGGGAGTTCACGATTTTCGCGGGTTTGGAGGAATGTTTGAAATTTTTGGAAAAGTTTCACTACTCGATCAGCGATATTGAGTATTTGAAACAGACTCTTCCGCCGAATATTGAAGAAGAGTTTTACGAGTTCTTGAGTTCGGTGTCCGCGAAGGATGTCACTTTGTATGCTATTGCGGAAGGATCAGTCGCATTTCCTAGAGTGCCACTTATGCGAGTTGAAGGTCCTTTAATCATAGTGCAATTGCTTGAAACGACACTGCTG…
iB_00276	AAAATCGCCCAAGAGTTTCCCGAACCTGGCAAAGTTGTTATGGGAAAAGTCGATTGTGATAAAGAAGGATCAGTTGCCACAAGATTTCACATAACTAAGTATCCAACTCTTAAAGTTATACGAAATGGACAGCCGGCCAAAAGAGAGTATCGAGGCGAACGTTCGATCGAAGCGTTCACCAATTTCATCAAAAAACAGCTTGAAGACCCTGTTAAAGAATTCAAGGAGTTGAGGGAGCTTAACGAGATTGAATCAAATAAAAGGATTGTTATTGGTTATTTTGACCGTCGAGATCAACCTGAATACAACATATTCAGACGAGTTGCTACAAACGTTAAAGACGATTGCCAATTTTACGCTGGTTTTGGCGAAGCTTCACGCACTATGCATCCAGAAAAT…
iB_00277	AAAGTTGTGCGCCAGAAAACAAGATACAGGAACTGAACTTGAACAGTTATAATCGAGTCAAAATTACTAAAATTACGGAAAAAGGTGACACCACACCTAGCGATCTAGTCAAGTCAATGAGCAAAACAAACTTGGCCAAAGTTGACACAATTGAGCCTCAGACCAAAGAAATAGTTGAATTTAAAACTGAAGATGTAAAGATTTATGAGCCCAAAAGTTGCAAAACGTGGTACGATTCGTTAGACTTGACTTCAATTCCTTTGGGGCAAGATATACTCGATAGTATCAGTCTGGGAGAGTCGGATAAGGATGTTGATAATACAGAATTGGAAAAGGAGGAGGTTTTGTCTCCGATTTCTTCAGCAAAGAATCTTCTTGACGAAATGAAGCAAATGACCA…
iB_00278	AGGGGGCACAAAGTAGGAACCTTCCGTCTCCGTTTGCGAAAAGTTCAGTGGTTGTTCCACCGAAATCGTCGCGAAATTCCGAAGAAGGTCTCAATCAAGAATTGGAACTTTATGCCAATGTGGAAACACTCGAATGTGATAGATTACAAGAACCGATACCTGAAGGACGAAAAGCTCCAGTAGCTGAACTGATAAGAGAAGGACCATATTCGAGAATATATCAACCAACCAATCCGAATTCATCAGAAGACAGTCAAGGTTCGAGTCCCGATCAAGAGCGCATTCTGTCAGGTTCCTCGCCCCAAATCAACCGTTTTTCATCAAGTGCGCCCCCTGACGGCTGCGACCGCGTGCTATCGAAATCAGTACCTATCCTACGACCGATACCTCGGGAAATCG…
iB_00279	TCCTCGGAGAAGAAAGGACACTTCAGAAGTGTGTTTGTGCCAACAAGAAGGGGATGGTGTACTTGTTGGATGACTGGGGTATGGGAGATACTGAAACCCGCAACCGGAAATATGCGGAACCATCTCGGGACCTCCTCAGACGTGACCAACATGTTGATGGCTGTGATGAAGTCGACTTACATCCACTTAGCAATCAAGTCGGAGGCCACACGCGTCTCATGGTGCTGAACCCGAGCACGATCTGTAAGCCCCTGAATTACAGAGAGTTGGATTTTTACCAGAACATTCAGGACCAAGATATCAAAATGTTTGTACCGAAATATAAAGGGGTTATGCAGGCGACGCTTTGTAGCGGAGGCAAAATCGAAAAACGCTACAGTCCCAGTTTTCGAGATGAAT…
iB_00280	CGTTGGCGAAGTTTTACGACAATATTATTCAAGGCATCTTGAGGCACATTGACTTCGATATCGTCAAGTGTGTCATAATTGCCTCGCCAGGGTTCGTCCGCGACCAGTTTTACGAATACATGTTTCAAATGGCTGTTAAAACCGATAACAAGACGCTTTTGGAAAATAAGTCTAAGTTTATGTTGATTCACTCGTCTACAGGGTTCAAACATTCGTTGAAAGAAATTCTCCAAGATCCGGCTGTGGTTAATAAAATTTCCGACACCAAAGCGGCTAGCGAAGTTAAAGCACTTGAAGTTTTCTACACGACGCTGCAATGTGAGCCGGATAAGGCATTTTATGGGAAAAAACACGTGGAGAAGGCTAACGAGGCACAAGCGATTGAGACACTTCTTATAT…
iB_00281	CCGTTTTGTCCGAAAATGACGAAAGTAGCCTGAAAATTCCGAAAATGTTGTGCCAGATGGACAATCACTTGGCGTGTGTAAATGTGGTGAGGTGGAGCAGTGAGGGTCATTTATTGGCCTCAGGGGGTGATGATAAACTTGTCATGATTTGGAGGCTTACAAACGAGGGTAGTTCATCGATTTTTGGTAGTGGTAAAGTCAATGTGGAGACTTGGAAGTGTGTTCACACTCTCAATTCACACAATGGGGATGTTTTGGATCTGGCTTGGGCCCCACACGATGGTTGGTTGGCATCTGGAAGTGTGGATAATACCGTAATAATCTGGAATGCTCATAAGTTTCCAGAAAAGGTTGCTGTTTTGAAAGGACACACCGGCATGGTCAAGGGTGTTACTTGGG…
iB_00282	ACGTGTCCAGTGTGTGTCGTTGTCCAACCGGCTGAGAAGTTTTTCAGCCTGTCGTGTTCTCACATGTTTTGTAAGGACTGTTGGGTCACCCATTTTGAAGTACAAATAAATCAGGGAATATCAACGGCTATAAGTTGTATGGCCCGCGATTGTGTAGTGTTGGCACCTGAAGACTTCGTTTTGAAGCACTTGTCTCGTCCCAGCATGCGTGAAAAATACCAGCAGTTTACGTTCCAAGATTACGTCAAGTCCCACCCTGAGTTACGCTTCTGTCCGGGCCCAAATTGCCCAATTGTTGTACATAGTACGGAAATTAGGGCAAAACGGGCGACTTGTTCAAACTGCAAAACCGCCTTTTGCTTCCAGTGCGGAATGGATTATCACGCACCTACCGAGTGT…
iB_00284	GCCCTCACTCATGAGGCTAAGATGTACTGTATTTTGAACAACAAACCTGACTTGAAGGTGCAACCGTACGGTTGTATTATTTGTTGTCCGTGGAAGACACAAAACGCACTTGAGTACTACACCGAAGAGGAGGCACGCCTCACTGATTTAGTTGTGGCGGAGCGACGAAAAGTCTTAGAGAGTCCGCTTGGTATCGCTTTCATTACCTTAAATTCAGAAGAACGTGCGCACCACGTCATCAAATCATTCACTCCGGGGTCGCTCCGCCACTGGCTCATAACAAAAGCCCCTTCGCCGTCAGACATCAACTGGGAGAACTTAGAAATTTCGTACCGGAACTGGTACTCGAAAGCAATCCTCATCAACGCAATACTCTTCCTGGTGCTGTTTTTCCTCACA…
iB_00285	GATTCGAACTGTGGCGATTTAGATAGTGAAGTTTCTTTAATGTTAATGGAAAATGAAATGGGACCTTCTAGTGGCCTGTTAGGATCAAATACTGATTTAGCAATTCCAAGTGATTCATTACGCTTATACTCTAGTATGCCTGTTCTTGAAGATGGTTTATCATCAGGCCACGCCAGTGACACTGATAACAATAACCCAACTGTAATGCTCATGAAAAGACAAATAACCGAAATCGAACGCGAAATTAACCAAGGGATGTGCAAACCCAAGGGCAATAAGCAGGAGAACGGACTCTCGCCTAATAAAGAGTGCGTCAACCAAACC
iB_00286	ATACGATCCGACGATTGAGGATTTCTACCGGAAGGAAATCGAAGTCGACAACTCCCCTTGTGTTTTGGAAATACTGGATACAGCAGGGACGGAGCAATTCGCCAGCATGCGCGACCTTTACATCAAAAACGGGCAAGGGTTTGTGGTGGTGTACAGTCTGACCAACCACCAGACGTTCCAGGACATCAGGTCCATGAAAGAACTGATAACGAGGGTGAAGGGCACCGAGAGGGTGCCCATTCTCCTCGTGGCCAACAAAGTCGATCTGGACCACCAGCGCGAGGTGCAAACCAGCGAGGGCAACAGTTTAGCCCAACAGTGGGGCTGTCCTTTTATCGAGGCGAGCGCCAAGAACAAGACCAACGTTAACGAAGTGTTCGCTGAAATAGTTCGCGAAAT…
iB_00289	TCAGAGTGCGAAAATGCTGATGCCCAGTGGACTTCCGGCCAACGAGGCCGATGGTCTTGGACTCGGAGGCCTGGGCACGAACACAAACACCAACAACGGAGTGCAGCATAAGGACACCACATGGACCAAACTGTTCGTGGGTGGACTGCCGTATCACACCACGGATCAGTCGCTAAGAGAACATTTTTCGGTTTATGGGGAAATCGAAGAAGCGGTGGTCATCACTGATAGACAAACGGGGAAAAGTCGAGGATATGGATTCGTAATTATGGGAGATAAGTCTTCATCAGATAGAGCATGTAAAGACGCTAACCCCATTATTGACGGGCGAAAAGCGAATGTGAATTTAGCGATTCTGGGAGCGAAACCGAGAGGAAATGCGCAAACGGGTTTCCCGTT…
iB_00290	TCAACCCCCGATTGTTATGTGCGGTTTGGGCAAACTGTACAACAAAGTGTCCCTAATTGAATTACTCCTTAACCGCGAAACAATGCCACAAAGTGCACTGCATATCAAGGGTCTTAAAGATATCAAAGATTTGAATTTGACTCCAAATCCAGCTCATGAAAATGTGGACAAAAATCATGGTGAAAGTGACAAAACAGCTCCTTACATTTGTCCAGTAATTGGGCTTGAAATGTCTGGCAAATTCCGATTTGTGGCTTTGTGGTCGTGTGGTTGTGTGTTCTCAGAGCGAGCGCTGAAAGAAATTGATACGAAAAATTGCCATAAATGCCAAAAACCGTTCACAGATGACGATGTTGTTGTTTTAAACGGAAATGACGACGATCTTGTTGTTATGAAGCA…
iB_00291	GGGGCTAAGAATGGAAAACCTATAAACGCAGCCACTTCACTGTCATCTGCTCCTGTTACTAGTAACAATATGGCCATTGCCACTCGTGATACGAATTTGTGTGATGTAATTAAGAGTATGCCAGGACCTAGCGATACTTATACCATGGATTTAAATAACCACGTGGAAGCCACTCAACAGGAATTAGACCAATTCAAAGATATTTTAAATGGATATAATCCATTTGTTGATGCTAATGCCTTACTAGGGCTCTTTAATGGCGATTCTCCCGTTTATGATCTGAATGTTAATGATGATAATAAAAATGAAAACTTGATCGATCCTTCTGATCCGTTGGTTTCTGGGTCTGAATTAACCCCATATGGTGGTAATTTTGATTTTACTGAACTATTTGATGAT…
iB_00295	ACAGCGAAATAACGCCAAGTACCGCGAGTTTGACCGATAAGAACGACCGTTTGGTCTTCAATGCCGGCAATATTTGTAACCATTTATTCACGGTTGACTTCCTCAAAGAAGTGGCGGACAAGTACGAAGATAAGCTTAAACTCCACGTCGCCAAAAAGAAAATCCCGTATTTGGACGACGAGGGAAACCTTGTCAAGCCGGCCCAAGTGTCGGGGGTCAAAATCGAGAAATTCGTGTTCGACGTTTTCCCCTTTTCGAAAAAGTTCGTCGCTTGGGAAGTACCGCGAAATAGCGAGTTCAGTGCGATGAAAAACGCCGATAAAGATAAAAAAGACTGTCCCTCAACCGCAAAGAGTGACTTACTCGCTCTGCACAAAAGATACATCGAGAAAGCTGGCG…
iB_00296	CTGGCTGGGCTTTATGTCTCGTCAATGTCCAGCTGTTTGGGGGCTATGTACGGGACTCCGAGAGTCTTGCAGTCCATAGCTTTGGAAAACGTCATTCCAGGGATCAGTATTTTAGGAATGGGGAGAGGACCAAATAAAGTTCCCCTATACTCAATGGCAGTCGTTGCAATCGTAACACTGACATTTATAATGATAGGGGAAATAAATACGTTAGCACCAATTGTAACAATGCCTTATTTACTGACATATGCCTGTATAGACTATTCATATTTTGCTTTAGCCCAAACCTTTGATATACAACATCAAAGGGAACAGCGATT
iB_00297	TTTGGGTCTGGATCTGGTGTCGGTTTACGACGAGAGCAGTTTATTGCGGTTGTATGCCAGTGTTTTGAGCTATGGGTATTTGGGCGACGTCGCTTATCATAGTGATAAGTACCGGTGGATGGGTCCCAATCGGTACAATTATTCAGGTTTTAAAAAACTGATGCGGAACCGAGGTTACGAGGGAGAAGTAGCGTTTTTCTCCGAAGTAGGCGATTTGAAAAGTTCGAAATGTTACGAGAATTGCGAACGCTGCCTGTCCAGAAGAAACAATTGTGATAAAACCGAGAAGCAATGGCGCACTTTAAAGGGGAAATTTTTCATGATAAGTGGTGCTAACATAACATGCTCGTGCAATCGCAGCCCTCAGGGAATCGCACCTTACAGTCACTTGGGTGACGG…
iB_00298	CTCCAAGCAAATCCTCAACCGCTACTTGGTCGAAAATAAAGACATTGAAGTGAAGTACACCTTGTACAACGTGGGGACTTCGGCGGCCGTGGGGGTCCAGTTGGTGGACAACGGCTTCCACCCCGAGGCCTTCGAAGTCGTCGGGGGGCACCTCTCCGCCAAGTTCGAGCGCATCCTCCCCCAGACCAACGTCTCGCACGTCGTGGTTGTGAGGCCCAAACGCTACGGGTACTTCAATTTCACGAGTGCCGAAGCCACGTACAAGAACTCGGATGCGTCTGTTGTACAAGTCTCCCTAAGCAGCGAGCCGGGCGAGGGTGGTATTATTGCCTTCCGTGACTATGATAAAAAATTCTCCTCTCACACTTGGGACTGGTTGGCTTTCACCCTCATGACCAC…
iB_00299	CGAAGGGAAACAACGAACTCAACTTCGAGAATTTTAAACAGTTCATGCTCCACCTCCAAACCGAGGTTCTGGAGCTGGAGTTTAGCGAGTTCTCGAAGGGACTTCCGACCATTTCTGAGGTCGATTTTGCCAAAATCATGCTGCGTTACACTTATCTAGACACGGACGAGTACGACATGTACTTGGACCGACTACTGGACAGGATTAAGGAGACCAAAGGCATTACATTCGAGGAGTTCAACGTGTTTTGCCAGTTCCTCAACAATTTGGAAGACTTCACCATCGCAATGCGCATGTATACCTTGGCGGACCACCCGATTTCCAAAGATGAGTTCCATCGGGCCGTGAAAATATGCACTGGTACTAGTCTAAGCCCGCATCTAGTCCACACAGTATTTG…
iB_00300	CGCTCAGGTTTTGGGTCAATATTATTAAAAATCCTAATTTTGTATTCGACATACACAAGTCAAATATCGTGGATTCGTGTTTATCTGTAGTTGCTCAAACTTTCATGGACTCCTGCTCCACATCCGATCATAGGTTAGGTAAAGACTCGCCAAGTTCCAAGTTACTGTATGCCAAGGACATTCCATGTTACAAGGAGTGGGTAGAGAGGTATTACTCCGATATCAAGATGATGTCGGCGATTTCTGACCAAGATATGAACGCGATGTTGGCGGAAGAGTCTAGGCTTCACACAACTGAATTTAATACGAATTGTGCATTACACGAGCTTTATACGTACGCGATGAAATACAACGAGCAGCTGACTGTGACCCTTGAAGAGGACGA
iB_00301	CGTATGGGGCTACGATCACTTCAATTCAAATGCCGGACAAAAAAGGCGTTAGCGCCGATGTTGTGACCGGGTTTCGCAATTTGGAAGAGTACCAAAATCCTCTCAACCGTTATTTTGGCGCGACCGTTGGTCGAGTCGCTAATCGTATCAAATTTGGAAAAGTCAAAATTGCTGACACTTCGTATTCCTTATCAACCAACCGCGGCGCCCATCACTTACATGGCGGTTTTAAAGGCTTCGATAAAGTCATTTGGGAGTATTACGTTAGTGGCAACAAGGTAATAATGAGTTACCACTCGGCCGATGGTGAGGAGGGTTACCCTGGCGATGTGGTGGTCCATGCCACTTTTGAGCTAACAGAAAACAATGAATTTCTGGTCGAGTATAAGGCCACCACGA…
iB_00302	CTTACGCGTACAAGGGCAATCAGTGGGTCGGGTACGAGGACCCCGAAAGTGTCCAAATCAAGATGGACTGGATCAAATCAAAGGGCTACGGTGGGGCCATGACTTGGGCTATTGACATGGACGACTTTCATGGTCTTTGTGGTCCCAAAAACCCTCTTATTAATATTCTTTACGCCAACATGAACTCGTACTCGGTCCCAGAACCCACCATTTCGACCACTCCGAGGCCTGAGTGGGCGCGCCCTCCGAGTACCCCATCTGCCGATGGCTCAAAACCGGTGCAAACGACCCCAAAACCGGGACAATGGGTGCCCGAGAAGTCCACATCGACGACTCAAAGGACCACAACGGTGAGTACGACTGAGGCTCCGCCAGCCCCAGCTGTCTCAAATCCGCAAA…
iB_00303	GCACAGAAACGTGCCAAGTACTGAAACTTCCGATATTCTCAATCCGTACACGACTGCAATGAAGAAGTTGCTCGAAGTAGTTTTCATGGAGGAAACCACTTTGTTATACAAACTACGACTTTGCGTACGCGAATTTGTCGGTTACGTGCCTTTCCTTAAAAAGGACTATACCCATGTGGACTATATTGAAATACATACCTTGACCAGCCTAAAGATTCGCAATATTAATGACTGTGTTATTCAACTGAAACAACTCTGTGATATCTATGTATTACTAGCTTCCAATTGCCTAACTTCGTTGTCGGTGGCTTTGAGCCCGCGAGTTTGGTCCATATATAGAGTTGATCTGGAGTATATCTTGGAGGTACTCATTCCGAGAATGAGAAAACTCTCTGAACA…
iB_00305	CGTCGAATATGACCGCAAATACGACAATTAACATTCTTCGTGAAACATTTGCTCGTTTTGGATTACCATACACTGTAGTGTCAGACAATGGCAGTAACTTCATATCAAAAGAATTCGAAGACTTTCTTAAAATGAACGGAATCAAGCATAAACTGATTGCACCATATCATCCAGCCACTAACGGACAAGCAGAGAGATACGTTCAAACTGTAAAGAAAAGCTTACGTTCTATGCAGTGGGAAAGGGGAAATCTTCACCTTAAATTATCAAGATTTTTGATGCAAAACCGGAAGACACCAAACATAACTACAGGGGTTAGTCCGGCAGAACTCATATTTAAAAGAAACATTCGTACAAGAATTGATTTAGTCAAGCTGGAGTTATCGCCGGAGATGCAAG…
iB_00306	CCAATCATTTAAAACCGCAAAAGTAGTACCCATTTTCAAACCAGGTAAAAACGCGCAACTACCGAGCAGCTACAGACCGATTAGTTTACTTTCTTGTATCTCCAAAATTTTCGAAAAGGTAATTCATTTTAGACTCAGCAAAATTCTTCAGAAAAATAAAACAATTAATAATTGCCAGTTTGGATTTAGACCGAAACACAATACCACACAACAACTTGCCAGAATCGTTAATGATATTCAGATTAATTACAATAAAGATAAAGTTACCACAATGGCTTTACTTGATATTGAAAAAGCATTTGACCGCGTTTGGATCGACGGTTTAATATACAAAATGATCCATTACAAAATTCCGACAAGTTTAATCTTATTAATCCATTCATATTTAACAAATCGGG
iB_00308	CATCGGTGACTTCAGCAAGACGTTTTGTTTGCCCTTAACGCAAGGCCGTCATCAGGACTTGAAGTGCATCACTGCTGACACTTTGGCCAAACTAATCCGTGGTGACTTTAGCGGAAACGTCGCCTCTTACAAAGTTATCGATTGCCGGTACCCTTACGAGTACAAGGGTGGCCATATTGACGGCGCCATTAACGTCTACACCAAGGAGCAGTGCATGGAACTATTAACTAACGTCGCCTCTGCGAGCAAGGAGCCGCGCAAAAGGAGCAATATCCTGGTTTTCCATTGCGAGTTTTCGAGCAAGCGGGGTCCAGATTTATATCGGTATTTGCGTGAGCAGGACCGCCAGCTCAACCAGGACGTCTACCCTTCGTTGCACTACCCCGAAGTCTACCTACT…
iB_00310	AAACATTACCCAGCGAAAACACTTCGCCGCGAAACGCTGCACCGCCAAGCAACAACTACAAACATATTTCGGAGCATCCGAATTTCGGTGCTGGCGATGGAACTGAAGTTGTTTACGCTCGAACGTACAACTCGAATCATTCCAATCACGTTTCGCCCAATTACCGGCCGCAAATGACTTGTACTGTGAAGGCGTATTACGAGGAACCTCTCACTGCGAATATGTGTTCAAGTTTGTACAGTGTTCACGAAGGGACGAATGGTGGCTACCACCCACAAATGAGTCGAAGTGAACACATTGGACCTAATTGCCAACCCATTTTACACCAAAAATCAATGCAACGGTTCATACCAACAGTGTCTTCTCAGTCTGAAAGTAATATTCCAAATTTACCTAGTC…
iB_00311	CGAGGCTGTGGTTCCAGTATCTAGAGAGCCGAGAGATAAAATAAAGCCCAGATTAGGTCGACCACCCAAGTACCTCAAACTGGAAAACAATGTCAAAGAACCGGAAGAGGAGGTGAAGAAACCGAAACGTAAGTACCGGAAACGGATAAAACGCCCAGTCGAAGAAGAAGAAGAAGAGGAGGAACAACCGGATTCGAAAATTAGGAAAATCGAGTCGCTTATGGACGAGGCGAATGTCGAGCCCGCCGTTAAGGAAACTTGGGATAAACACAGTGGATTTTTGCAAGAATATGTGGAAGACGTTGGCAATCCGTTACGTTGGAGTGTAAATGTAGTTTCTGAGTTTGTATCAACTTTACCAGGGTTGGAGCATAGTAGTGATCATTTTCGCAATTCTGA…
iB_00312	CTGGAACCCTTCTCTGGAAAGACAGTTCGATAGAAGCAAAAATCGGCGAAAGCAAGTTAATCAAAAGCCGCGTCGTAAATTACATGAACAAGTTGACCAAAAAACAAACTTTGGAGTTTTACACTGATGTGCACCAGGATTTTCCAGGAAGGTTCACTATGTCGCAAATGTACAACCACGACATTTGTTTGTCGAAATTCAAACATTCGGACGAGAAACCACTATTTTACGTTACGTATCGGGTTTTGATAGAGTTTCAAAACGTGGCAGAACACCCGGAAATCATTGCAGAGTTGGATGAGTTTTTGGAACGGAACAGTAGAGGCATTTCGATTGGTTTGTTCGAAGGAATTAAAACGATTCTAAATTGTGTTGTTGAGGAGTTGAAACAAGACAAGT…
iB_00313	CGGCCAAATCATAACCACATAGCCAAAGCTTTGAAACATTGTTGTAAATGTCCAGTTGAGTTTCTTCTAATTTTGTACCAATTGATTAATCCCAAACGAGTGAAATATTCGATAAATGACCGACTTTTGCTAAGTGCTGTGGTCCACCTAACCATGCAAGACACCCTAAAGGAGTTACATATCAGAATACCATCACCACCAAGACCACCAAAACAACCAAAACAAGTACCAAAAGTAAAGAAGTCGCAAAAATACGACTCACCATATCTTGTTCGTTTCACTTTTGAACGAGAACCACCAAAGTTCACAGGAAAGTACTACAACAAGCACGTTCAACGACCCCAAAGTCCTTACTTTTGTTATTTGAAAGAACTGAGGAAAATGCAAGAAGGGACGTTA…
iB_00314	CAACTGTTCTTTCCGGAATTCTAGTAGGTGCAATGGCTATACTTTTCGATACTGACCAATTGATTAGTATGATGTCAATTGGGACTCTTCTTGCCTACACTATCGTTGCAGTTTGTGTTCTAATACTGAGGTACCAACCCACAGAAACGCAATACCCTAATCTCGAACTTAAGCAAAACCTTGAAGACAGTTATACGTTGTTTGGAATGTTTAAACAACTCTTCAACTTGAACATGACCAAGTATGCCAGTTCAAGCTCCGCCAAAATCACAAATTGGAGTATAATCCTGTTTGCTGTTTTCACAGCTGCCTTCGATGCTTTCATTATTTACGCCATTGATGTTCTCGATAAACCTTATTACATGACACTTTTTATCATTGTTACGTTAGTTATGTTGA…
iB_00315	TTCTTCCTGGTGGGCATATCCTCCGACATTTTGGATGATATCAACGAAATGTCAAGAAGGCAATTATTTGAATTAGTTAAAAATGATAAACGGCCACACCTTGTACGATTCAGAACCTGTGAAAAGGGTAAAAATAACTTACGTCATGATCAGAACATTTACATATGGCCAGAATGGATTAACAAAAATGACGATTTGGCTTTGCAAGAATATGAATTTGCGTATATAGGTTATCATTTTGAAATCGACAAATCAAAGGCAAGTTTTGACATTCAAAACCTGACAATTTTTCCGTATGCAGCTTATCCTGGTGAGGTTTTGATAATAATTACTGCTAAGAAAAAAGCCAATTCTCTACGAATAGACCTTCCTAAAGATATCTTTGGCGAAAGTGGATAC…
iB_00316	GGGTCGCAACTTATTGTCGTGTTGAGTGATTACAAGATGATTCGGGACGCGTTCAGGAAGGAGGAGTTTACTGGGAGGCCCATCACCGAATTTACCACACTTTTGGACGGTTATGGTGTGATTAATACGGCCGGGAAATTGTGGAAGGACCAGAGACGGTTCTTACACGATGGTTTGCGACACTTTGGGATGTCGTACATCGGGAGTCGCAAAACACAAATGGAAAATCGCATCATGAGAGAGGTCGAAGAGTTCCTCTCGGTTCTGACCGCGCGCAAAGATACTCCCATTGACTTGAACCCTGTCTTGGCCGTGTCTTTATCGAACGTGATTTGTGATATTTTAATGTCGGTCAGATTCTCGCATAATGACGAGCGTTTCAAACGCTTCATGTTTCTC…
iB_00318	GCAGACACAACGTCACAACCGTCATACGCCTAAACAAAAAGGCTTACGATTCGAATCGCTTCGTGCAGGCGGGTTTTGACCACAAAGACTTGTTTTTTATAGACGGGGGAATCCCCAATGACCGAATTTTGAATAAATTTATTTCGATTTGTGAGAACGCAAAAGGTGTGATAGCCGTTCATTGCAAAGCGGGACTTGGACGCACTGGAACGTTAATTGCGTGTTATATTATGAAGCATTACAAATTCACGGCGCAAGAGGCCATCGCCTGGATCAGGATTTGTCGGCCTGGGTCCATAATAGCCCACCAGCAAACTTGGTTGCTAGAAAAACAGGAACAATTGTGGGCTGCGGGCGACGAATACCGACAACAAATGAAAATGACGCGGCCTATAAAAC…
iB_00319	CCCTTCCCGAATTACGAACTCTACTGCTACAAAAGAATCTTATCAATGAGATACATCAATCGTCTTTATCGGGTCTTTTGGCTCTAGACCATCTAGATCTAAGTGATAATAACTTTACAGTAATACCAACGCCGTCACTGACGAAATTATCAAACATAACAAAATTAAAGTTGAGCGGTAATTTCATAAGTACCGTCCCACCGGTCGCTTTTAAAGGACTCTTCCATTTGCGTTTCCTTAGATTAGATCGCCAAGAAATCCTCGAGAGGATAGACACGAGAGCATTCGTCGACAACATAAACCTTGAGAGAGTTTGGCTTGACGATAACATAGCGGTAGATAGATTACCAACAAGGTTATTTCATGGCAATCCCCGTGTTACTCACTTGTCTGTACGTA…
iB_00320	TAAAAACGACCCCCGAAATAACGGGGACCTAGCCCTATGGATTGACGAGAAACAGGTCAAAATGTTCAGTGGTATGTCGATGGAAATCTACGCAATTGTGAATGGCAATGTACTGCCATACATATTAGATCCGAACTTTGAAAAATACTTACCAGTCATACCTTCTGAAGTTAGTTATGTTAATTTTACTTGGAAAGCAGGGATGAAGAAGTATTATTATAATTTTGATCGATTACAGTCATTTGATGAGAGTATTTTAGAAGCTCCAGTGATATCAATTAAAACAAAAGGAAGAGTGCCGAAACGGCCTAAAGAATTTAGTATTTTATTGCCATGTTTAGGGAACAGTTCAGGGGTTGCCCCCTTTGGAATAGGGCTTTTGATTGAAAGTAGAAAGGG…
iB_00321	AAAGGTGATTACGCCACTGCCGTCAAACACTACACCGAAGCCATCAAACGCAACCCAGAAGACGCCAAACTGTACAGTAACCGTGCTGCCTGTTATACAAAACTAGCTGCCTTTGATCTTGGTTTAAAAGACTGCGACAAGTGCGTTGAGCTCGATCCGAAATTCATCAAAGGGTGGATCCGAAAAGCACACATTTTGCAAGGAATGCAACAACCGACCAAAGCCATGTCAGCTTTCCAAAAAGCGCTCGAAATCGATCCGAATAATGCCGAAGCTATTAACGGATATAGAGCATGCAGTATAGAAAATGCGAGCGGTTCAGGTGATCCTGAAAAGATAAGACAACGTGCGATGGCTGATCCTGAAGTTCAGTCGATTTTGAGAGATCCCGCAATGAGG…
iB_00322	GAGAGTTTTTCCGGACTCCATATCAAAAATCCGGACTGGAACGATCTCTCCTGTGCTAAGAGTAAAGTGCAGGAACCACCTGTTGAAACACCAACGACTGCCAAAGACGACCTCTGGAAACAGTATTTCCAACAGGATGAGGATGGCGATACGTTCCTCCACTTGGCGATTGCCGAAGGATTCGTCGAGGTAGTCCTTGCTTTAATCAGGAAAGCTCCCCACCCTTTGTTCCTTGACACCCCCAATGATAACGCCCAAACACCAATCCACCTCGCCGCTGCCAAACAGAACTGGCTAATAGTTCGGTGGTTGGTGGTGGCAGGTGCTAAACCCTGTCCCAGAAACATCCGAGGTGATTCACCCTTACATATAGCAGCACGAAATGGTGATTTACGAACA…
iB_00323	AAACGGTGATGAAGGAGCACCACATCGCCGCAGTGTGCCATGAAGTCTTACAGGCCATTGATTATCTCCACTCCCGAGGCACCATCCACCGTGATATCAAATCTGATAACGTCCTCCTGAGCATGGACGGCTCCGTCAAGGTCACCGATTTCGGCTTCTGCGCCAGCGTAGTAGGCAATGAGCAGCGCGAAACAATGGTCGGGACGCCATATTGGATGGCACCGGAGGTGGTAACTCGTCAAAAATACGGCAAAAAAGTCGATATTTGGTCACTGGGTATAATGATAGTCGAAATGTTAGACGGGGAACCCCCGTATTTACGTGAACCGCCTCTAAGAGCATTGTATTTAATAACAGCCAATGGCAGGCCGAAAATTATAAGATGGGGTGAATTGAGCT…
iB_00324	TCCCAAAGAACTGTGCATAGAGTATAAGTATTTTGATAACCACTCGGATAATGAAGACTATTCCGAATTCGATAAATACGTCCGAATCGCCCTCACAAAGTGCGGCGAACACGTGCAATCACTCAAAATCGACAGCTGTCGCAGTGACGACATCCTCCTCCTCCTCTCCGAGTGCACAAACCTCAAAGAACTCACACTCTACCGTTGCAAAAGCTCCTTCCAAACCCTCACCTCAATCTCAACCCTCAAAACAATCAAATGCATTTCGTGTCACTTTCCGCAAAAAATCGCAAGCGAAGTCATTAAAAACAACCACGCACTGCGTAAACTACACTTATCGGATAACACGAACGTCAACGTGAACGAAATCTGCGAAAACCTCTCGCGTTCGAATGAGCA…
iB_00325	AGCTTCGGCAATAAGCATGTTACTCCAAGGAGTTTGACTTCGAGGTTTTTGGGGAATTTGGTCTGTGTTGAGGGGATTGTGACGAAATGCTCGTTGGTGCACCCCAAGGTCGTCCGGAGTGTCCACTTTTGTCCAGTAACGAAAAAAGTAATGGAAAGGAAATACACTGATTTGACTTCGTTAGATGCCTTCCCCACATCGTCGGTGTACCCCACTAAAGACGAGGATGGCAATTTATTGGAGACAGAATTTGGGCTTTCGGTGTATAAAGACCACCAAACTATTTCCATTCAGGAGATGCCTGAAAAGGCCCCCGCGGGGCAGTTGCCCCGTTCGGTTGATATAATCTGCGATAATGACCTTGTTGATAGGTGCAAACCCGGGGACCGCATACAAGTG…
iB_00326	TTACAAAGCTTGGGCTTGCTGCAAAATTCGGTGGCTGACTCCTCTGTTGATATAAATTTTTTGTACTTGATGGCACTTGATAAAGTGGTGTTTTTGCCCTTTGCTTACGTTGTGGACAAGTGGCGCTATGATGTTTTTAACGGAAACGTGGGCAAAGAACAATATAACTGCCACTGGTGGCGTTTGAGTGAACAATATATGGGGATTAAACCACCGGTTTTGCGCTCAGAGAAGGATTTTGACCCGGGGGCGAAGTACCACATCCCGGCCAACATCCCCTACTTGAGGTACTTTGTGAGCACGCTGCTGCAGTTCCAGATATACAGGGCGTTGTGCAGGGCCGCAGGACAGTATGATCCGGCTGATGTTTCGAGGCCACTCCATAAATGTGATATCTAC…
iB_00328	TATTGTTAGCCCCCACTTGCATTTTTCTAGCCTCCAAAGTAGAAGAATTTGGGGTGATTTCCAATTCTAGGTTAATTACAACGTGTCAGACAGTCATTAAAAATAAGTTTAGTTACGCCTATAGTCAGGAATTTCCATATCGTACGAACCACATCCTAGAGTGTGAATTCTACTTGTTAGAAAACCTCGACTGTTGCTTGATCGTCTATCAGCCTTATAGACCTCTCTTACAACTAGTGCAAGACATGGGTCAAGAAGATCAACTTTTGACTCTCGCCTGGAGGATAGTGAACGATTCTCTTAGGACTGATGTGTGTTTGCTTTATCCACCATATCAAATTGCAATTGGCTGTCTTCAAATAGCTTGTGTCATCTTGCAAAAGGACCACAAGGCTTGGT…
iB_00329	CAGCACGTGGTTAAATGTGGACAGTGCAATGAAGCTACGCCAATTAGAAATGCTCCTCCTGGCAAAAAATACGTGCGTTGTCCCTGTAACTGCCTCTTAATCTGTAAAAGTTCATCACAAAGGATCGCTTGTCCAAGACCAAATTGTAAAAGAATTATTAATTTAGCCCCCAGTCCTGTCACTCCACCTGTACCGTCAATGCCAGGGATGTGCAGGGTGACTTGTGGGCATTGTCATGACACTTTTCTGTTTAACACGCTAAATAACGCGTTAGCACGCTGCCCCCACTGTCGGAAAGTGTCATCAGTGGGCCCCGACTATGCAAGAGGTAGAGGTAACATATTTTTCATTTTAGCCGTGATATTTCTATGCATTGGGATTGGAACGACGGCGGGTACT…
iB_00330	ATGGTTCAGGAGAAGCTCCAAAATCCCCTGTACCGCCAAGTGGTGGAGTAACTTTTGAAGAAAACTTCAAAGCTTTTGCTAAATTTGGCGATCCGAAATCGGATGGAAAACTCATAACTCTTTCCAACAGCGACAAGTGGATGAAACAGGCCAAAGTTATCGACGGTAAAAAAATCACGACAACAGACACTGGCATCTACTTCAAAAAACTCAAGTCGCAAAAAGTCAACATTACGAGCTACAAAACGTTCTTGGAGGATTTAGCCAAGAACAAAAAAATCGAAGTCGAGGAAATCAAAAATAAAATGGCCAGTTGTGGACAACCCGGAGTTCATGCACTTGGGGCTGGGAAGACTCCAAGTGCTGTCGACAGATTAACAGACACATCGAAATACACAG…
iB_00331	AAATCGCCCTCATGAAGAAACTGACTTTGACGGTTCAATCGGCCTTGGATGAAGAGCGGGAAAAAGCGGCTTTGGAAGACCCAGATTTGGCCGAATTGTTGAATGATGATTTCTTGTTAAACTACCAGAAGCAAAGGATGCAGGAAATGCTGCTTCAGACAAACCATAACATCAAATTTGGTGAGGTAATAGTTTTAAAAAGCAGTGGTGAACTCCTCGACGCAATTGACAAGGAGCATAAATCGGTGACTATCGTTGTACACATTTACGAAGACAATGTGGAAGCCTGTCGCACAATGAACGTGTGCTTAAAACAGCTTTGCAAAACTTACGAAAATGTGAAATTCTGTTCAATTGTTGGCTCAAGGGCTGGGATGAGTATGCGGTTTAAAACAGACG…
iB_00332	AGCTCGCAACGAACTTGAATGGCAACAATTCAAAATGCGAGAGGAAATGGATAAGCTCCTCAAAGAGATTAAAACACTCGAAGATGCGTTATTGGCAAAAACCGACGCTTTAAAATTATGTGAAACTCGTCTAGAAAATAGAGCTTACCGTCCTGGTTTTGAACTTGCCAGAGATGAGACTGAAACAGGTCTGAAAAATGAAGTTACGCAACTGAGGCAAACTAGAAATGATCTCATAAATAAAATTAACTGTGCTAAAGCCACGTATAATGCTTTGGAGAACCAGCAAGTTATTATTGATACTGATTTGGAGAACAAGAGCCATTCGTTAATGACTGATATTAGGTGTCTTGATATGAGGATTCGGTTGAGGACT
iB_00333	CCACCCTGATTTGGTTCATTTGAGCGGTGTTCCGAGCCTGATTGGCTCAAGTATTTATAGTTTTATGTGCCATCATTCGGTTCCTGGTCTAATAGCGCCTTTTGCCAATAAGCAGCATGTTATTCGCCAAATCGGTTTGGATTATTTGTCGATCTGCTGTTTTTATTTGTTGTTAGCAATGACTGGTTCTTTTGCGTTTGAAACTTTGGATGACTTGTATACGCTCAATTTTATTCCAACGGAATCAGACGATTCTGGCGTTTTTATGGAAGTCATAAAGTATTTTCTGGGAGCTTTTCCCTTGTTTACGCTTTCTACGAGCTTCCCAATTATCGCAA
iB_00334	AATTTGGGGCTTTGGGATACAGCAGGCCAGGAAGATTATGACAGATTAAGACCACTTTCCTACCCACAAACAGATGTGTTCTTAATTTGCTTTTCGTTGGTAAATCCAGCATCGTTTGAGAACGTTCGGGCGAAATGGTACCCTGAAGTCAGACACCATTGTCCAAACACACCAATTATCCTAGTTGGCACAAAATTGGATTTGCGTGACGATAGAGGCACTATTGAGAAACTGAAAGACAAGAAACTTACACCCATCACATATCCGCAGGGTTTGGCGATGGCGAAAGAAATCAGCGCTGTAAAATACCTAGAATGTTCAGCGTTGACGCAAAAAGGACTTAAAACAGTTTTCGATGAAGCCATTCG
iB_00336	GATCAACAGGCGGCTTTAGTTGGCCAAATGTGTTTTCACCAAGGTCAAGCCAAAAATACATATGGCACTGGCTGTTTTCTCTTGTATAATACCGGAACTACGATGGTTCAGTCAAACCATGGTCTTTTAACAACAGTTGGTTATAAATTAGGCCCTGATAAACCAACTGTTTATGCCTTGGAAGGATCAATTGCTATTGCAGGCATTTCGATAAAATGGCTTCAGGACAATTTAATGATTTTGAAAGACTCGAAAGACTCTGGAGACATTGCCGCATCTGCTGACGAAGTGGGTGAAGTTTATTTTGTGCCAGCGTTCTCTGGTCTTTATGCACCTTATTGGCGTAAAGATGCTAGAAGTGTTATATGTGGTCTGACTGAGGAAACAAAGCCAGAACAT…
iB_00338	TTGACCACGTTGAGTGTCTTGATTGGAATCGATCCGGGGGAAGAACCGATGGAGACCGAACCGGTGTACACGCCACCGAAGAAGCCCGAACCGAAGAAAGAACCCGAGCCGGACTTACCCGAGAACAAGAAACTGGCGAAAGCGGCGAAGGAACAAGGGAATGAATTTTACAAAAAGAAGAATTTTGAAAAAGCGATCGAGTTTTATAATCAGGCGATTGAACACGATCCCACCGATATCACGTTTTATAATAATTTGGCGGCGGTTTTTTTCGAACAGAAGGATTACGATCGATGTATTAAGGAGTGCGAGAGGGCTATTGATATAGGGAGGGAGAATAGAGCCGATTTTAAATTAATTGCAAAGTCGTTTCTTAGGATTGGGAATGCGTATAAGAGA…
iB_00340	TCAAACTCGGGGATGAAATCTACATCGCACCCTCAGGAGTCCAAAAGGAACGCCTACAACCTGAAGATCTCTTCGTCCAAGATATAAAAGGCGAAGATTTGCAGTTACCACCCCCCGAGAAAAAACTGAAGAAAAGTCAATGTACCCCCTTGTTTATGTGTGCCTACACGGCGAGAAATGCGGGGGCTGTTATTCACACGCATTCGAAAGCCGCTGTTTTGGCTACTTTGTTGTTCCCCGGGAAGGAATTCAAATGTTCTCATTTGGAAATGATCAAAGGAATCAAGAACCAAAAAACTGGGAAGAATTTGAGGTATGATGATACACTTGTGGTTCCGATTATTGAAAATACGCCGTTTGAGGAGGATTTGAAGGATAGGCTTGCGCAAACTATTGCTG…
iB_00341	GGTGCCGGATGTGGTATAAAACAAGCGAAAATAATGCTACTTCGTTTATCTCACGCAGCGTCCAAGCAAAAATTAAAGTAATTCGAGAAAACTGGAATCTAAAATACAGCGCGTGCTTTCTATTGTGTCCTTTATTGGCCAACCAAACAGTTCCTACGACTGTCTCAGTAGTCACCAAAGTCAAATCATTCCCTACTAATCTGCTGACCGTCATCAACAACTACAACGATTCAATGAAACCCTCGAATAGATTCGCCGTATGCATCAAACCGCTCCATTTCGATTACAACAGGGCGCTCCAAATTTTGGAATTCATCGAACTGAATCGTATAATGGGTGTTGAACATTTCACTTTTTACAATCACACAATCGGTCCTCAAG
iB_00342	AGTCAAACGCAGTTTTGCTGTACTCTCAGCACTTTTCATAACAGTTGTAACGTCGAAGATCCGAGGCCACCAAAACTGTGGTCCGGAACATCTTGTGCACTGTGCTAAACCCCTTTCGGTGTTGACGGATTCTGGACTTACTTTTGCTACCAATAAACCGGAACTGGACCGAATGTGCCCAGATCTCCGAGACGCCGTCAAATGCATCCACGGTTATACGCGACATTGCATGAGCATGGAGGAACGCGAACACTTCAAGACCCTCTTTCACGGCACTGTTATCATGGTGGAGGACCTCTGCAGGAACGAAACCTACCAGACAGAGTACCTCAAATACGCTCCGTGCATGAAAAAAGTCGAGAAACAAAACGAGATGTGTTTGAAGACCTACACCAAAGC…
iB_00343	GAGGACCCACCTTTGGAAGTGCTTTATATTCACATGCTCGGACCATAGGTCAATTTACTTCTGGTCATATTCAGCAATCTTCAGGGAATCCATTTTATCACAAGGATTCTTTGTTTTCTACTGCTGGATATACATTTGGTGCCCCAACACCTCCGCCAGGATCTCCATACTCTCCGGTCCCCGTGACGCAACTGGAATTGCTGACCAAAGGCTTTAATTCAAACATCATCATCCAGCAGCCTGATTATCCAATCAGTCCAAAGAAGCTGCAAGAAAAGCGGTGTGATGAAAAGTGTTGCAGTTTAAAACCCCAGAAACCATGCGATTGTCAAAGTGCTTCTCCTGTTAAAAAGTTTCCGGAAAATGTTAACGGATGTTCGCGAACAAATCCGATAGACT…
iB_00344	GCAACCAGGCAAATGTGTTATAATAAATCAATGCCCACATTTATTTTCTGTAGTTTTGCAAAATGCAACAGGCGAAGAATCAAAGAAACTTATCCAAAAGTCTCACTGCGGTTTCGAGTCTCTCTTATTTCCTAAAGTTTGTTGTCCTTTAGAAGCCATCGAACTTCTAGAAGAAAGTGGAGCAATTTCTCAAAATAAACATTCAACTAAGTGTGGTTTACATGTGCCCGATGGACCATCGGACCCATGGCTTGCCCTATTGGAATATGAACATGGTGATGGACGGCGTGAATTTTTATGTGGTGGAGTGTTGATTAACAAAAGATATGTTTTGACAGCAGCTCATTGCATCACACAAAAGCCCAAATTGGGAACCGTCCATTTAGGGGAATATAGAAG…
iB_00345	GCATTTGATCGTTTCGTTGAAGCCTTCTTTAGAGAAAGTAAAAATGTGTGAAATACTCCTAAGTCACAGTGCTGATCCCAATATCAAGACACATCCCAATCATTGGTCCCAGTTGAGAAAAGAATTACTTGGAGAAGGAAACGATTATTGTGATGAAGGCAAAAACGCACTACATATGTTGTGTCTACGAGAGGATTTTTTCAACGATTCTGAGGATCTCCTAATTTGGATTGCAAGTATTTTGGTGGCGAATGGTTGCAGAACCGATGATTTGTATTTAGGACATACGCCTTTATCACTAGCTGTGATTAGAGGCAATACTAAACTTATCGAATCCTTGCTTAAGAGAGTTGATCCTTACCAATTGCTGGGAAATGAAATGGGGAACGCGTTAACTGT…
iB_00346	AGCGCTCAAAAGACACAATGGATAATTTTGATTTGCACTTAAAGGCAGCTTGTGAGAAGGGTGAAGTAGCAATTACGCAACTGATGAATTCCTTCCGCGATCATATTCTGGAAACAAGCAAAGCTTACAAGGAATGTTTACAAAAACAAATCGAAATTATTGACGAAGCCACAAAAGTGGGTGCTATGTCGGCAAAATGGGACGAATTGCCCGAATATAGAAGTATAGCTACTGATTTGAGCCAACAGTTGAATACTTTTGCTACTACTGTTCATACTCTTAGTGAAATTGCTAAAAATGAAACTTTACAATACATCACGCAACAACAGAAGCAATTTAAGTTGATTGGCAAGAAGACCAAGGAACTGGAAAAATTACTAACGAACCAAATGGAAGAAA…
iB_00347	TCCAATTCAACCCGATTTGTTAAAAATCATCCAATTTATTGACTCACACCGTGGCAGGTTTCTCAAAGATTTGGCCGATGTTGTGATGATCAAATCAGTATCCGGCAATTTGGAATACAAAGATGAGGTGCAAAAAATGATTGATTTTACCCAAAACTGGCTCTCGAAACTTGGACTAAAGTATGAGCGTTTCAATATTGGGTTTCATGAACTCGGGGGTGAGAAACACCGACTACCGGTCATTCTTTTGGCCTCTTTAGGAAACGATCAACGAAAGAAAACGCTTTGCATTTATGTGCATTTGGACGTTAAGGAGCCAGAGGCGAGTAAATGGCAGACAGATCCGTGGAGTGTCAGTCAAGTTGGTCATTCGATTTTTGGCTGTGGCGTAGCGCAGGG…
iB_00348	CCTTGACCAACGTTTTCACCATGCAATGGTTTCTAACCCTATTTTGCAACTGTCTGCCACAACCAACAGTTTTGCGCGTTTGGGATTTGATCCTTCTCGAAGGTAACGAGATACTTCTTCGCACGGCTTTAGCAATCTGGCAAACTTTGGCGGATCGAATAATGGGTGTTCGAAGCGCGGACGAGTTCTACTGCATTATGGGTGCTTTAACTCGAGAACTGCTCGAGTTTGAGCTAATTGATGCAAATTCTCTAATTAAAACAGTAGTTGCGATAGGTCCTCTTAACGAACTGAAGAGTCTCCGCGAACATTATTTGTACAACATTAACCCGTGGGGTAGTTCTGTTCCGACAACTATCTTTCCGGATAGTATAGACAAGCAGATGAAACTGTATGCCA…
iB_00349	GCCCACAACCGAAATAGAAATCGGCGACAACCTCAAATCAGAGACCAACCTCGACGCCAACAACATCAACGAGGAGAGTTGTAGCAACACAAGTTCGGAGGAAGCGCCAAACAAACGCAAAGCCGAGAGCCAAGACTCCGCCAACAAAAGACTGCGACTAGACATCCAAGAAAACTTCATCTCACGCGACAAGATCCTCAACGAGTTCATCGAATTGTCCGACAGCAACACAGTGGAGCAGCTCCAGATGCAAACCGAACAGATTTTGGCCGAAATTCGGACTCTGAATGAGCTGGCCAAAGAAAAGGAGCGCGAATGGAACAACATCATCCACTTGAAGAAAATGAAGGAAGAGCTTTTGCTGCGCATGCAACGCCGGAAACAAGTGATGTTGCTTAG…
iB_00351	TTGAACATTGCGTTTTGAGCGGTGATCGAGAATGCAAATATCTGACGGGAGAAACTCGTGAAGGAATAGGAGACCACAGACGTCAATCTATGTTTTTCTGTGGCCATCATTCTGAATGTTTGCCATTTAATACACCAGGTGCCTTAGAGCGAGCAAAAAGAGTTGTTGAACAACACTACGCAGTGGTCGGAGTCCTAGAAGATTTAAATACAACTTTAACAGTACTAGAAAAATACATACCCAGATTTTTCACAGGAGCATATGAGATATATTGGAATGAAATCAGTAGATTCAATCCCATCAACAAGAATGCTTTTAAACCACCTGTTAGTGAAACCGTTAAGAATATTGTAAGACAAAATTTTACAAAAGAAATAGAATTTTATCAATTCTGTAAAC…
iB_00352	GCTCGTATTCGCACTGTCAATTCCTTTTCTTTCAAATATGGTAAAGCAGAAATAAGAGCCAAATTGCCAGCTGGTGATTGGTTGTGGCCTGCGATTTGGTTCTTACCTAGATGGAATCTTTACTCCGGTTGGCCTGTTTCTGGTGAAATTGACTTAATGGAAAGTCGAGGAAATCGCAATTTAGTCAACGGTTCCGGGGTCAATATCGGAACGCAAATGGTCGGTTCGACACTGCATTGGGGCCCTGCTTCAAATTACAACATGTACAGTCTCACACACACCGAGAAACTTGATCCGAATGGTTTTGACGCCGATTGGCACAACTATCAGTTAACGTGGGACGAAAAGAGTATTTCTTTCGCTATCGACAATGAGCCTTTGGCCACATTTGAGCCACCA…
iB_00353	ACCAGTGTGTTTGTGCTGGATCCGGGCGATCCGCCACTGGTGCAGGAGTTGTGCGACGAAGGGGGTGTCCATCCGACGTGGTTGCTGTGGCTTTGTATTGCCCTAGGGGTGCTGTTTCTTATTATGTTGATCATCAATATCTTCTTGTGCTCGGCAATGACGTGCGCTTGTGCCAGGACGGAGATTATTGAGAAGGAGCCGAGTATTATCGAGGATTATGATCCTTATAGGTCCTGGCATGGGAGCCAGTACGGATCGAGGTACTCGTTAAACGGGGCTCCGCAGAACCCCAAAGGCTACACTTCTGGTGGTTCGACGATGAATTCAACCAGATCAGTGTCGTCCC
iB_00354	TTTTGGGACTCGAAAACCACAACATCTTCTACGATAACCTCAAGAACCAAATTGTTGAACGGACAGGTTCCGAGTTTTCCGTCGATTTGCTTGAAGAATTAGGTTTGTTGGACGAACATGGTGTGATTAAATGTGGATCTCCATTGGATACTCTCACTCATTACCTCTCAACTAAATTGGCGTTGGAAAAACATGAGCGTGATTTGGTGATTTTGCGTCACGAGATCGGTATTAATTGGCCAGACAACAGGAAAGAGATCAGAGGTGTTAATTTTGTTGTTTATGGAGATGCTAATGGCTATTCTGCCATGGCAAAGACTGTTGGGTATCCAGCGGCTATTGCGACGAAAATGATTCTGGATGGTGAAATACAAGATAGGGGAATGATTCTTCCATTTG…
iB_00355	TGCCACTGATTGTCATCTGAAACTTCTACATGTTGGGCCTCAAGGTTTATTAAGTGCCTTGCGGGAAACTTATTGGCCAATTGCTGGTAGAAATTTGGCTAGAAAGGTTTATCGGAACTGTGTCACTTGTTTTAAAGCTAATCCTCAGCCTTTACAACATATAATGGGTGAATTGCCTAGTTGTAGAGTCAAACAAACGTTTCCGTTTTATTGTGTAGGAATAGATTACGCTGGTCCGTTTCACTTGAAAGATAGGACAACTAGAAATCCAAAAATTGTTAAAGCATATGTTTGCCTATTTGTCTGTATGGCTGTCAAAGCAGTACATATCGAAGTTGTTAGTGATTTAACTAGCGAGGCCTTTCTTGCATGTTTAAAACGCTTCATCTCGCGGAGAGG…
iB_00356	GCCTTCGCGACTACAAAATCTTCAACAAGAAAGTCGGGCGTGCCCGAGCTGTTAAAGACTTCGAATCGTTGAAGAAATACCTGAATAACCACCCAACTTTGAAACTCGACCACATTGTCAAAGAGCGATACCCCACGTTTTTGGACGCGTTGCGCGACCTGGACGACTGTCTCACTTTGTGTTTCTTGTTCAGTACGTTTCCGTCAATCCCTCACGTCCCCCGCGACCAGAGTGCGCTGTGTCAGAGGCTCACAATTGAGTTTTTACACGCGGTGATCGAGGCCAAGGCCCTAAGGAAAGTTTTTATTTCAATCAAGGGGTATTACTACCAAGCGGAAATCAAAGGTGAGACCATTACGTGGATTGTGCCCCACCATTTCGCGTTCGAGCCCCAGAGCA…
iB_00358	CCCGAAGATTGAAAACGAAAGTGAACCTTTGGCAACAGAAACTGAACCTTCAGTTGAACCTATGACAATGTCCACTGAACCTTCAGCTGAACCTATAGAGACGTCAACTGAACCTACGTCGATGTCAACTGAACCTCTAAGTGAACCTCCGGCAAGTGAACAAACCGAGATGCCTAATGATGAAGTTGTTGAACACCCGACTCCAGAGCTCGAAAAAACGACAGAATTTGTCGAAATTACGGAGTTAAAACCTGAGGAACCGATAGTTGACGAAGTTGTGGAGGACTTGGAGTATACTGTTGTCGAGGCTGAGGAAGTTGAAACTCATGAAATAATCGAGGAACATTTAGCTCAAACTGAGCCCAGCAGCGAAACTGTGGTTATAATTAATCCTGACCA…
iB_00359	GGTTACGAGCCGACCTGATAATAACAAAGGGGTGGTTTTGACGCTTGCTCAAAGTAAATATACGGCTGATGGGTCGAAAGCACCGGATGATTTCTTGTGGATGATTCCGGTGTCGATTATCACGTCGAAACAGAAAAATAAGCCCATTAGTACTGTACTTAAGACGAAGGAAGCGGAGGTTGTCATTCCGGATGTTGGTCCAAATGATTGGATTAAGGTGAATCCGGGGACTGTTGGCTTCTACCGCACTCAGTACGCTCCGGACCTTCTTGCCAAATTTATTCCGGCGATCAAAGACCGGAGTTTGCCTCCACTGGACCGACTTGGTCTTTTGGATGATCTGTTCGCAATGGTCCAAGCCGGACATACGAACACCGTCGAGGTCTTGAAACTACTTGA…
iB_00360	ACAATTCCGTGCGAGAAAACGCCGGAAAAAACCTCAATTTTCGCGAAAAATGGCACGGATTTGAACAGTGTTATAGCAAGAGTGCCGTATTTGACGGTAACGAGCAATTTGCACGATTGCAAAAAATTTTCAAGTGTGTTTGACGTCCGGGAAAAGTTGAAAAGTCTCGATAGAGGCATCACGATGAAGTATTACAATTCGGAGTTTCGCGAAAAGTACAAAATTTCGCATGATGTTACACCAGACGAAAGCCGAGTGTTTAAAACTATAACTGATCCAAACTATCCCATTTTTCGCTCCGATGGGACGGTGGTCTCGCATCCGTTTTACCAAGACTACTTGACCAGTCAAATGGAGCTAATCACGAGCGAAATCAAGGAAGAAAAGCCCGATTTGAGT…
iB_00361	TGGTGATCTTACGGCTGATTCAATCACGTTGAATCTTCCACGAGAGGAATATGCTGCCCAAGCTGTGAATCTCCTTATCGGCCTTGCAGTATTCTTCACTTACGGTCTAGTGTTTTACGTGTGTTTGGACATTTTCTGGACCGAAATCAAGCACCGTTTCACCACCAAAACAGCACTTGCTAATTACGCCCTAAGAACTATTCTTGTGATGATAAATATCATAATTGCGATTCTAGTGCCTGCCATTGTACCGTTTGTCGGTTTAATCGGAGCGTTTTGTTTCTCGATTTTGGGACTTGTATGTCCTGTGATTATCGAAATATTTACGTTTTGGGATCAGGGATTTGGGAAGTTTTATTGGAAATTGTTTAAACATTTGGTCGTTGTTTGTATGGCGTT…
iB_00362	AACCCATACCGCCTCACTCGTCCAAAACCCTGCTCGGTAAACCAGCCCTCAAACTGCCAAACATCTTCCAATACGTCAAACACATCAAGTCGGTCGATGGTTTGTCGGGTTGTTATCGCGGCTTGGGCCCCAAAGTATGCGGCAGTTTGATAAATCTTGTCGCTACACAAAAAATGATGGAATATTTGGACTTGAACCAGCAGGACGAAGAAGAGGATACAGATGTTGAGGAAAATCGAAAACAGAAATTTTTGAAGTGTCTCAAGGGCGATATCATTACACATACAACAGCCATAATCATCAGTCAGCCGTTTCACGTCATCACTATACGAATTATGGCACAATTTGTTGGAAAAGAAGCCAAATATGTGGGTGTGTTTGGTTCCATTGGTGAAATAT…
iB_00363	TGCAGTCGTTGGTTTGTCTTTTAAATCCGAAAATTGACAAAGAAAGGCACTATAATGTTGCTCAATTATTGTGTGATTTTATCAAAGCAGCTCGTGATACTCAAAGAAATTCATCGGAAAGAGTTGATCCGGATCCACTACTTAATACACTAGAATCAGCTGAAACAGTATCATTATTGTTAGATAATATTTTTCAAGAGGAAAAGACCGAAAGTGCTATTGTTGGCGGCATTCAAGTACTTTTAGCACTTTTAGATATTTCCCAATTGAGCATTCCTAAAATAAACTCCCAAATTAGCTACAATTCCAACATAAACGACGAAGCAATTGACATAGAACACAAAGAGAAAGTCATTAAATCGACAACGGAGGCAATCCTTGGCCACATAAAAGACTTCC…
iB_00364	ATTTCCAAAACCGGTCACAGTCAAAAAACACACGTTGCACTTATGAATGATATTATTATTTTTTGCAAAATGAAAAAGGACGAGGTTAAGGTGAATTCGTTGAAATGTTGCGGGATTTTTCCGCTCAGTAAATGCAAAATTCAGACGGTTTATGATAAGGGGGCTTTCAAAGTGGTTTGTCAGAATGAGGAGATTGTTCTTTATGATGGCAGTTATTCAGAGACTGTTCAGTGGGTTGAGGAGATTGAATCAGCGATTGAAACACATGTTAATGATCGCAAAACATTGAGGAAGGAAAGTACTGTTCGGAGGCCGGTCAAGAGGAAGGATTTGGGGGAATATAACGAAATTGGCTTGAGTCCTGGCAAGAAATTGAGGAAACGGAAATCACCATTTCTT…
iB_00365	TGATGGACTTGTTGGACCAGCAGAAAGCACGAAGGGATCAGTTGTTGTCCACTTTACAAAATTTGGAAGAATTTAACAACTCGGACGATTTTTGGCTCAAACAATACCAAAGTTTGCTGGAAAAGCTTCCGGAAGGTTTGTCAGAGGCTCAAAAAAATATGGATCCGCTCCTGGCACAAGCACTTTTACTGAATGGAGTCATTAATTGTTTGCCGTTTTTGGCCAGTTTGATGCAATGTCAATGCAACGTTGCAAAAATCACAGAAAGCGACCTCAAAGAAGTGGGAATTGTGAATAAATCGGACCGGGTCCACATTTTAGACGCATTCCAAATGTACCGAAAGGAGCAAATACCGACCGATACGGCCCCCTCAGCTCCAGTGCTGCCAATCGAAGAGG…
iB_00366	GGTCCCAAAACAGTCGCTTATGTTTATACAATCGATCAAAGTCTGGTTCAAGGTTATAGACTTGAACCGGACGGGTTAAAACCGGTATGGAACCTAAACTTGGGTGTGTGTGACCTTGTGGGGGTTAGCACACGTCCGGTGACCGAGCGGGTGCATTCCCAAGGTCGGGTCTTGCACGACCGGTCGGTTCACTACAAGTATGTTAACCCCAATTTAATTGCGTTGGCAACACTGAGTGAAGACCCGGTACATAAGAGCGTTCTTAACGTGTTCCTGGTTGATGGTGTGACCGGTTTTGTTGTCTACTCGACCTCGCATAAAAAAGCCAAAGGGCCGGTACATTTAGTACATTCGGAAAACTGGCTCGTTTATACGTTTTTCAACGAACGGTTCCGAAGA…
iB_00367	TTAGGCCACAATGAGATCACCTCCTTGAATAACTCGCTTTTGAATTTGAAAAATTTGAATTTTTTGAACATGACGTTCAATCATCTTAGCGAGTTTTCGTTTCAAGAGATTGTGGGCCTTCAGGAGTTGAAAAGTATCGATTTGTCGTACAACAGAATCAAAACATTAATCGGACCGGCTACTAATTTGGTCGAATGGAACATAAAATTAACCGAACTTAAACTGGACCATAACGAAATTGAGTCACTAGATGGCGCTTTGTCGGGTCTGCCCGAACTTTTGCGGCTCAATTTAAGCTTCAATAAGTTGCGAAGAATATCACCCGATGATCTGATTGGTTTAGATCAGTTGAGGTTGTTGGACGTGTCTCATAATTATCTAACAACGTTGGAAGAAACG…
iB_00368	GCCAACGTGATCCGTTATTTCCCAACCCAGGCATTGAACTTCGCCTTCAAGGATGTCTACAAACAGATGTTCTTGGGCGGTGTTGACAAAAACACCCAATTTTGGAGGTATTTCGCCGGTAATTTGGCGTCAGGTGGTGCCGCTGGTGCGACATCACTTTGCTTCGTCTACCCTCTAGATTACGCTCGTACTCGTTTGGGCGCCGATGTCGGCAAAGGCAAGGGCGAAAGGCAGTACACCGGCCTTCTGGACTGCATTAAGAAGACAGTGAAATCGGACGGACCGATCGGTTTGTACCGAGGTTTCGTTGTCTCAGTGCAAGGTATCATCATCTACCGTGCCTCCTACTTCGGCTTCTTCGATACTGCCAAGGGAATGTTGCCCGATCCCAAGAACACA…
iB_00369	AATTGATTACCCGGCTTGTGCCCAAAGCAATCAAGGGGGAAACACACAAACTGTAAAGTACTGTAGCATACAAAATGTAGAGTACCATAATTACGACTATTACAATTATTACGATGGCAAGGTTTTGGACCAAAACCAATACTTTGACTTGCCGGGGGACAGTTTCCAGCCCCTCGACCAACAAACGGAGTCAAATGATGAAAGCGATATAATTGTAGAGGAGTCAGATGAAGACTGCACTGATTATGGGGGCACTAAAGTGCCCTCAGGAGACAACAAATGCATCATTTGCAACGTCTCGTACACACCACTGGGGACCCAATTTTATTTCCTAACCCTCAAGAGCCCCCTAACTATGTCGTCCCAAAAGCCAGTCTTTACGAAAATTGTCAGTATTGT…
iB_00370	GACCCCATATCCACCCTACACGGGGGGTGGATACCCTGGGCCTTCGCCCGCTGTTGGGGGCACAGGGACCATAAAAGACGAACACATTAGAGAGTCTTTATTGACCGCAATTGAGGAGAAATTAATGAGACGGATGAAAGAATTGTTTCAACAAAATCAAGCCGAGCTTGAGACCCTACAAAGGACACAAGAGGAGCTCAAGCAAGGAAAAATGAAATTAAACACGATTTTGAGTAGGCTTGAGAAGGAGAAAAGCGATTTGGATAAAAATATAACTTTGTTGAAAGACAAGGAACAAGAGTTGGATAAAGCGATCGAAAGGTTGAGTAATGAGGAGGAGATTGATGTTGATGATGCTGTGACGACTACAGCGCCGCTGTATAAACAGTTATTGAATGC…
iB_00371	TGGTGGTGTTTTCGATGTTGAAGAAGACGACGAAAATTTAGCGGGGGTTTTCTACAACGATTTTTTTTCGCTCGATTTGGAGAAACTTGTTTGGCGAAATGTTACAATTTCGGGGAAGAACAAGAATAAAGAAAGTAAAAAAGAAGAAATTGTTGGTGATGTTGAAATGGAAGAAGAAAAGACAGTTGAGCCAACTACCATTTCAGACGATGGTGTTTTTAAAGTCACTGTTGGCCCGTCTTTGGTTGGCAGTACTGATAAAACCATTAACAGTTGTGAAATTATGGTTTTTCAACCATCACCACGTCTTAATTGTGGTTTGGCGATTAAACATGGGGTTTTGTTCTTGTATGGGGGTATGTTTGAAGATGGGGATAAACAGGTCACTTTTAGTGATTT…
iB_00372	GCCGCAGTTACTTACCATGAAGTCGGTCAATAAAATGCTGGAGCAAAAACCGACCAAAATGCAGAGAAAAGAAATGGAAAAGATGCGAAATGAAATCGAGATTGAAAAATTCCGTAGCAAATTACTATCGCAAGAGCGCGATAAAAAATCCGCCTTGATTCGGCGTTTCAAAAACAAACTAAAGGAGTTGGTAGAACTTAACGAGAAAACAAACATGGAATTAATGGATAACTACTACAAACTGAGCCGTGAGAGTGAACAGTTGCGAAAAATGAAAAAAGACATGGCTTGCAGTCAGGAGTTATTGATGACTTTGTACACACAATTGCACCAACGTCGCAGACAATTACTCCAACAGTTGTTATTCATCTATCCGATACAACAAGTCTCAGAAAAGAA…
iB_00373	GGAAAACGACGACCCAACTAGTGTAATAAAAGTATCAGACGATGTAGTGCAGCGTATAAAAAACAGCCAAGAAGCAAGGCCAGCAGCCCCCGAACCCACGTACCAACAGGCGCCCCCACAGCAGGCCGTGCCCGTCCAGCCCGTGTTCGTGTACGAACCCAGCGTGACCTCGGTGCAGCTTCGGCAGGCCAGTTTAGCAGAATTGAAGAAAAACGACCACTATTGGGAAAATAGGCTCAAAAACCAGCAAGCAAACCACCAGAAAATCAACGACATTATGGAAGCGGAGTACAAGAAGGCTATGGAGGAAATGGAAGTGACCGAAAAGACTAAAACTCCGTCGAGGGCTTTGCCCCCGTGTCAGGACGCCAAAGAGGCCGTCATGAGGTGTTATAAGGA…
iB_00376	AGCATCGAAATCGAGCAACTCAACGCCCGCGTCGTCGAAGCCGAGACCAGGCTCAAGACCGAAGTCCAACGCATCAAGAAGAAGCTCCAAATCCAAATCACCGAATTGGAAATGTCCCTGGACGCCGCCAACAAGACCAACATCGACTTGCAAAAGACCATCAAGAAACAATCCTTGCAACTGACCGAGCTCACAGCTCACTACGACGAAGTCCAAAGGCAATTGCAAGTCACCCTCGACCAGCTCAGCGTCTCGCAGAGGAAAGTCCAAGCGCTCACGGCGGAAGCCGAGGAGATCAGAGGCAACTACGAGTCGGCATTGCGTGGCAAGAGGGCGGCGGAACAAGCCTGCGAGGAAGCCGGAACCAGGATCAACGAACTCACTACCATTAACGTTAAC…
iB_00377	CTGGTCACAGGGCTTGAACTATGACAAACTCCTCAAAAGTTATCTGCACACCGGTTTTCAAGCCACTAATTTTGGACTTGCCGTTGAAGAAATCAACAAAATGATCGAATGTCGCAAAGCCCCAATTCCCGAAGACAGGTACGTCGATAATGAGGACCCCTTTATCGGTGTCAAGAACAACTGTGCGATTTTTTTGGGGTACACCTCAAATATTGTCTCGAGTGGCTTACGCGAGACAATTAAGTTTCTAGTGCAACACAAGTTGGTTGATTGTATTGTTACGACAGCGGGGGGCGTAGAGGAGGACTTTATCAAGTGTATGGCCCCCACGTTTCTGGGGAATTTTGCGTTAGATGGGGTCAACTTAAGGAGTAATGGGATCAATAGAATCGGGAATTT…
iB_00378	GCATCGGAAAGAAACTCCAACGCTACTTATGGCTAAAATCTTGGTGGTCAAGCAACTACGTTTCCGACTGGTGGGAAGAATACGTTTATTTACGCGGCCGTTCTCCCCTCATGATCAATTCGAATTTCTACGGAATTGATGCAATTTTCATGACACCGACGTCCATCCAAGCCGCTAGAGCAGCCTCGGTCATAAATTCCTGCCTCGTAATGCGGAGATTGGTCGAACGACAAGAGCTCGAACCGATGATGATTCAAGGAGTTGTTCCGTTGTGTTCCTGGCAGTATGAGAGAATTTTCAACACGACTCGAATTCCGGGAATGGAAACGGACAAGATCCAGCATTGGCAGGATTCGAATCATATTGTGGTGTATCATAAAGGGAGATATTTCAAAGTTG…
iB_00379	CTGTGACCATGTGGGAGATGGGGTACAAGGAGATCAGCTGGAAGGAGTTTGTACAAAGTTACTTAACACGAGGGATTGTAGAAAAGTTAGAGGTTGTTAATAAGAAGTGGGTCAGAGTGAGGCTTCTCCCTGGGAATACCATTGACGGTGCTAATTTTGTATGGTTTAATATTGGTAGTGTAGATTCGTTTGAACGCAACTTAGAAAATGCCCAGATTGAGATGAACGTAGAGCCACCTAATTTTGTACCAGTTATTTACAAGACTGAAGTGGAAGCTGCAAGTTTGTCCGGGGTTTTACCCACAATTCTAGTTATTGGATTTTTGATCTACATGATGAGACGATCTGCCGAAATGATGGGCGGCGGCAAGGGGAAGAGGAAAGGCCTTTTTGGCAGTG…
iB_00380	CTCCTGGGCCGTATTGACTATGAGGATAAAGACAAGAGATTTGAGTCTAAAACACCGGAAATGATATGGAAAGGTAGTGATAACCTGGACGCTGATATTTTCACTGGAGTCATGTATAACACGTACGCGCCTCCGAAAGGCTTCTGTTTTGATATTATGTGCGACGATGAGCCACTTGTTGATGATAAGAAAAGTCCACTTTACAATATCGAGCGGAAAGTTGATGATTTCTTCGCGTATCTTGATAATGTAACGAAAGCTTACACCACGTCTAATGTTATCATCACAATGGGGGAGGATTTCAACTACCAGAATGCACACACGTGGTTCAAAAATTTGGATAAGCTTATCTATTATGCCAACCAAAGACAAATCAACGGC
iB_00381	CCAATGGTGACGAAGTTGTGTACCAGGTGGTACCTTCAATCACCGATTTTAGCACCCTGGTGGATGAAACAACCTCGCCCAACTCTCTCGATTTTATCGCAAAAGATATTCCAGCTCTAGGCTACAAAGTCTATACTTTCACAAAAGTGGCCACAAAGCCCACAAAAAGAATTACTGTAGGTGCCGATGGTACCACCTTCGAAATAGACGAAGTCTCTGGTCTTTTAACATCAGTGACCATGAATGGAGTCACTCTTAACGTAACGCAAGATTTTCTCGTTTATAAAAGTGGTGGACGGTCACAAGCTTACGTTTTTGACCCTGATGGTGACCCACAAAGAGTTGCCTCAACTGTCACAGTCAAGAAAATCGAAGGAGATGTCTATTACGGAGTAGTAC…
iB_00382	CATGCACAGTGCGAACTACATGAAAGTACTAACTTCTTGTTTGGGCTCTAGAGGCACTATAACGCACTTAGACATCCGCAGTTGTTACTACTGCCAGTCTTCATTCGATGCGATCTATTTCAGAAGTTGTATCGAACAACTCACTTACCTGAAAAGCTTCAAACTTGATTATTTCATCCTGTCGTGCAGATTAATTGACTCGATTTTGACCAGTAAGAACAGATCTTTGGAACATTTGGAAATTGTTTTGAAAGAAACATCATGGCATGACCACGTTATAGACGATGAACAGTGGTGTCTACTGTGCAGTGCATGCCCCAATCTCAAGGTCACTCTAATCATTCGAAATGTGTACCATTACGGTGAATTGCGCCTCTACCTCAAACAATCGATCCCGAT
iB_00383	CGAGCACAATGTGAACAACCGGCGTGCGGACCCGCTGGAAGTCCTCTCCGTGATGCACGGCTACGTGAAGAACTTCTTCGGGTGTCAGGACTGCAGCCGGCACTTCCAGGAGATGGCGCTGAAGCGGGAGATGCGCAACGTGTCGTCGCTTGACTCGTCGGTGATGTGGTTGTGGATGGCGCACAACGAGGTGAACAAGCGGCTGGCGGGGGACCAGACGGAGGACCCGGAGTACCCCAAGGTGCAGTTCCCGTCGAAGGAGCGGTGTCCCACGTGCCGGGTCAACGACAACTGGGAGTTGCTGGAGGTGTTGAAGTACATCAAGCACATGTACAGCGGGATCAACGTGAGGTACATCGGCTCGGACACGACGCTCCTCCACGTGGGCTTGGACGGGGG…
iB_00384	GAAGTGGTGGTGAATGACGAGTACGAGTTTACTGTCGTTCAGGATCAGACCAGTACGTTTTCGAATAATCGACAAAGTGCCATTAGAATGAAGTGGTTGCCGCATGGAAGCGTGCAGTTTGAGACGAGAGTTGAGAATAATTTGACGGGGACTGTTTTTAAGGAGATACCGACGACGACGTGGTTGAATCGAAGTCCCACGAAGAATCAGAATGGAGAACATGCTCCCGAATCGGGGTTGATCACTTATCAAGTGAACGGAGTCAAAAAGACTTTACCATTCTATTCGAAAGATTGTGATATGAAGCATTACCCGAGGCTTGGAGATAAGGTCGAATTTAACGTAAATCAGGTGAAGAGAAACAAAGAATTAATAGCAGTTGACATTCAAGTGGTGCAA…
iB_00385	CGAATTTTCTCGCACCCTAATATCCTCCCAGTCATTGGCTGTTGCAACAGTCCGCCATATTTGATCGTCATCAGTCAATATATGCCACTCGGATCGCTTTACAATGTTTTGCACGAAAGCAGCGGAATTGTGGTTGATAATGCGCAAGCGTTGCGATTTGCTGTTGATATTGCAAGAGGCATGGCCTACTTGCATAGTCTTGAGCGTATTATTCCAGAATATCGTCTGAATAGTCGTCACGTGATCATTGAGGATGATTTGACGGCGAGAATCAACATGGCCGATGCTAAATTCTCCTTCCAGGAGAAGGGTAGGATTTATCACCCGGCC
iB_00387	TGGACAAAAGACGACGAACCCAGCGGCTCGATCGTGCAAGACAGCCGTTTAGAAAAGATTTTTTTCGCCAAACAAGTGATAGAAAACGCTTGTGCAACACAGGCGATTTTGAGTGTTTTATTAAACTGTCGGCACGCCGATTTAAAGTTAGGTCACACTTTAACTGAACTCAAAGATTTCTGTCAAGGTTTTGATGCAAATATGAAAGGCTTAACTATAAGTAATTCGCCTGTTATTAGGTCGGTTCATAATTCTTTTGCTAGACAGCAAATTTTTGAATTTGATCCTTCTTTGGCTAACAAAAATGAGGATGTTTTTCATTTTGTTAGTTATGTGCCTATAGATGGCAGACTTTATGAACTTGACGGCCTCAAAACGGGGCCCATCGACCTGGGGCCG…
iB_00388	CATCGCACACCAAAAATTCAGCACCATTTTATTCCTTAGTTCATGATGTTGTCGTGGATGAAGAATCGCCCACGTCTTCCAAGAGCGACCCCGAAACAGACTGTGATATTGTGGAGGAGAGCAGACTCTCGGGCTCCTCCACAAGCGAAAAGAAAGAACCTTCGAGGAGTACTCCCATTCCTCCCTGGACGGGAGAACGCAGGAGGAGAAAACTGCCCGAAATTCCGAAAAATAAGAAACCTTCTGTCGTCAGTATGTACAATGCACAATACCACGTATCTCGAGAAATCTCTCTCGCAGACGAACTAGGCAGTACAGGGGGAGGAGGCAGCGGACCAAGCTCAATCTTAGTATTAAAATGCGGCTATCTATGGGACACAGACTCGCCCGATTCGGAGC…
iB_00389	ACAAACCGGCACAGAAAATCGACGGCGAAGACGATTCTGGCCTGACTGAGGAGGAAGTCGTCCTTTCTAATGCCATCGCCGAAGGGCCAGACGCTGAAAAGGCTCTGCAGCGTGCCGCCCTAATCCTGCGTCTACGCGAAGGCATGAACTCGCTCTCCAGAGTGCTCAAGAGCATCGAAAAACACCAAGGGGCAGTATGTCACCTGGAGACGCGACCCAACCAGAGCGACAACAACCAGCTGGACGCGCTCGTCAAGGTCGAGATGACCAGAGTCAGTCTCTTGCAACTTATCAAGTCGCTGAGGCAGTCCAGTTCGTTGGAACACTGCACTTTGATTGGAGAGGATAATATTTCGGCGAAGAATCCCTGGTTTCCAAGACATGCCAGTGATTTGGACA…
iB_00390	TCCACAATGCCACTAACAGCAACCAGAAAGAGAAATACGAAGCCGATCTCAAGAAGGAGATTAAGAAGCTGCAAAGGCTTCGAGACCAGATTAAAAGTTGGATAGCTTCGGCCGAAATCAAGGATAAAAGTGTTCTTATGGAAAACCGAAAGTTAATAGAGACTCAAATGGAGCGATTCAAAGTGGTTGAGAGGGAAACCAAGACAAAGGCGTACTCAAAAGAGGGCTTGGGGGCGGCGCAAAAGCTCGATCCAGCGCAAAAGGAACGTGAAGAGATCCAGCATTGGTTAGTTTCGTCCATCGACTTGTTAAACATCCAAACGGACACTTTCGAATGCGAGATCGAGTCGTTGTTAGCGAATAAGAAAAAGAAACTCGATAAAGACAAACAGGAGCGAA…
iB_00391	CGCGAGGTTGAAGAGGAATAATAAGAATACGCCGCCCCCGACTGAGAACAGCGGCTCGTCGACAAGCAGCGGTGGGAGTAGTAATTACGGGACGCTGGGGCGAGGAGGTGGCGGAAGTATGGCTTCGATGATGGACGAAATGGCTAAAACTTTGGCTCGACGAAGAGCGGCTGTTGAGAAAAAAATCCCCGATAAGGATGAGGAAGAGAAAAAGGCCGTTTGGGAGAAAACGAATACGTTACCGAGTAATACGTCAAAGTTTTCCGAATCACCGAAAAGTATCCGAAAACGGTTCGGCTCCGCTTCCGAGGAGACAATCTTAAAAGTGAACGGCCTATCGGAAGTTTCAGGGCTGTCGCTTGGACCAACCGAATTAGAAAGTCTCAAAAACGAAATAGT…
iB_00392	CAGTTTGGAGACGGAGTCGTACTTGAAACCGACTCAGAATTGCATAAATTCGCTGCAGCAGAGACTGTCGCTTGATAGCGACCAGGAGAGCGATTATTTGAACAATTCACCGCACAGTTTATTGAAACAGCGGGCGATTCACATTCGGCACAACTCACTTGATGACAAGAACATGAAAATATCGAACAAACTCGAGCACTTCCAAAGCAAGAACTTGCAAAGTATTGACCAAACATTCAATGTGTTAAATCAATACGCAAAGCCCATTCATAAGATACAGAATTCGCCCAACAATTCGCCGATTCGACGCTCGAGTAGTTTTACGACGAAGAACCCGATTCCGGCGAAAAACACCAACGTGGTGTTACAAGAAACGATACGCAACTCGCCTAACCTTAG…
iB_00393	ATCCTGTTTTCGGTCATGCTAGTCCTTAGTGCTTTGATTGGTATTTACTTTGGCTGCTTTGGAAGTAAACAATCAAGTGCCAACGAGTATCTCATGGGCGGAAAAACAATGAGGGTCATACCAATCGCTATATCTCTAGTCGCAAGTCACACTTCCGGGATTACTCTCCTTGCACTTCCGGCCGATATTTACCGGTATGGGGCCGCCTATTGGCTGGGGGGCATCTCCATGGCCATTCTTTCCGTAGTGACAATCTACGTCTACTTACCGGTGTTCTACAATTTACAAATTATTAGCACGTACGAGTATTTGGAACGACGTTTTGATAAGAAGACGCGATCGTTTGCGTCGTTTCTTTACGCAGTTTCG
iB_00394	ATCGGCGAAAATAACATTGCGAAAATCTGCGATTTCGGGCTTGCGAGGGTGATTGAAGACAATGAGTATTGCCCCAAGCAGGGCTCGAGGTTCCCCGTCAAGTGGACGGCCCCCGAGGCCATCGTCTACGGGAAGTTCTCCATAAAGTCGGACGTCTGGTCTTACGGCATCTTCCTGATGGAGCTCTTCACCTACGGACAGGTCCCGTACCCGGGGATGCACGGGCGCGAGGTCATAGACATGGTCGAGAAGGGCTACAGGATGGGCAAACCCACCTCGCACGTGCTCCCCGACGAGATCTACTCGATAATGCTGCAGTGCTGGGACGCGAAGCCCGAAAACAGGCCCACCTTTGAGTTTCTGACCCACTACTTTGAAGGGTTCAACGTGACGTC
iB_00396	TTTGGGGCGAATACACAAATTAGACATCACAAATGATGCACGAAAGTACATTGCGTTAAGCACATTTGGGTTTTACCAAGGCGGGGTCCTGGATGTTCAGCTGAAAAATTTCAGAGCTTCGCCTGAAAATGATTCAGCAGTGTTTGGATTTAGTTTAGACCGTACAATAAACGATGCAATGAACCCGTACCTAGGTAGTCACCAAGAACATTGTATTTTGCAAGAGCCTGTTAACACTGCGAGCGACGTGGCCATAATTTACTTTATCCTCGATCTTAAAAGCAAAAAACTTAAAATTAAATGTGAGGACCAACAACTTGTACATATTTACAAAAATAAGAATGAGGTTCCCTCTGTGTTATCAGCACATCGACAAAAACGGCAAGACGTGTCTGACCA…
iB_00397	CACATTCGAGTGTTGGAGGATGAGCCAGGTTTAAGAGAATTTGAAGTGAATTTAATTCGTCTTCTGGATAAAATTACAAACGGTTCTGTTATTGAATTAAATGAAACAGGGACAGCGGTGTATTTCCAACCTGGGTTACTGTACGGAGGTACGGTACAACATGAGTGTTCAACTCAGAGAGGGGTTGGTTATTACTTGGAAGCTTTGGTTATGCTTGGTTTATTTTGTAAGCAACCCTTAAATGCTACTCTACAAGGCGTCACAAATAATAATATTGATCCCTCCGTTGATTTAATAAGGACGTCTGCGTTAAGTACGTTGAAAAAGTTTTTCTTGGATGATGAGGGACTTGATGTGAAGATTTCCAAGAGAGGCTTGCTTCCATTGGGTGGCGGTGAA…
iB_00398	CCTGCAGTTTCACGCTCTAAGCAATTGCAAGAAAGGTTAAAAGTATTGAAAGCTCTACGAAAAAATCCAGACCTTGAGAAACTTGCTAGGAACAAGAAACTGTTAATTGACTTAGAAGAAGCTAATAATGTTTGGTTGAAAACTTCAGGGTTGTACCATGTCAAAGCAATCGCTGATCATTATGGAGTGTTTGAACATTTATTTGGTGATGCGTATTTTCTGCCGGTTGTTAGTTTGAAACTTTATTTTAACAAGGATAATGTCCAACATCCCGTATATTACGGTAATGTAATAAAACCAGCAGATGCTTCAAACAAACCAGAAGTACATTATGAAAGTGATGATAAAACGCTGTGGACTTTGATTATGACAAACCCAGATGGGCATTTTACCCAACAA…
iB_00399	TACGAAACTTCCGTCGCTCTAGGTGTGGAAATCGCCAACGAACTCCCTTATAACGACTACTTCGAGTACTTTGGTCCCGATTTTAAGCTACATATCAGTCCGAGCAATATGGCCAATCAGAACACCCCCGAGTATTTGGATAAAATCAAGACGCGCTTGTTTGAAAATTTGAGGATGTTGCCGCACGCACCAGGTGTGCAAGTTCAGGCGATTCCAGAAGACGCGATCAATGAAGAATCGGATGGAGAGGAGAAAGTTGACAAAGACGAGAGACTACCTCAGAAAGATCTCGATAAGAGGATCGTGCCAGAAAATGAATTTTCCGATAGTGAGGACGAGGGAGAAGGGGGGCGAAGAGACAATCGGACGTATAAGGGACGAAAGAGGCCGCGGCTTGAA…
iB_00400	TTGCAATGCTTCGTCATCTCCAAACGGATACAACTTTGCTTTGAATGACACTCAGAAAGAGTTTCAAGAACTGGCTAGAAAATTTGCCAGAGAGGAGATTATTCCTGTTGCTGCTGAATATGACAAAACTGGGAAATATCCATGGGATATTATTAAAAAAGCGTGGGAGATTGGGCTCATGAATGGACATATCCCCCAAGAAATTGGTGGTATGGGAAATAGTGTTTTCGATGGTTGTCTCATTGCAGAAGAGTTGGCTTATGGGTGCACTGGTATTATGACTGCTTTGGAAGCCAGTGGCTTGGGGCAAACACCAGTCCTGATTGCGGGAAATAAAGAACAGCAAAAGAAATATTTGGGCCGTTTGCTTGAAGAACCTCTTGTTGCTGCCTATTGTGT…
iB_00402	CTTACGAGGTTGGCAGAGGATTCTCTGGGTACAGAGGATCAAGTCTGCACAATGCAAGGTTGTGTTCGCCGAAAGACTGTTCTGAAAGAAGGACGTAAGCCAACTGTGACTTCTTGGCAACGTTACTGGTTACAAATCTGGACTACATCACTTGTTTACTTTTCACCGAAATCTTTCAAAGGTCACCAACGGTCTGACTTCAAAAGAGAGCCATGTAAGCTGGTACCGCTAATGGGCTGTCAAATAATTCTAGGTGACAATAGTGTCCAGCAAGATTGTTTCCAAATCATCGATCATCATCGAGGGAACATCTACAAATACAGGGCGGGCACTAAAAGTTTAGCGGAAAAGTGGTGTCGACATTTGCAAC
iB_00403	TTGAACCGCATAGACACGAGGGCGTGTTTATCGCCAAAGGCAAAGAGGATGCTTTAGTTACTTTGAATCTTGTTCCGGGGTCTGAGGTTTATGGAGAGAAGAGGATATCAGTTGAGACTGATGGAAATAAAGTCGAATACAGAGTTTGGAACCCCTTCAGAAGCAAACTAGCCGCTGCTATCTTGGGCGGAGTCGACCAAATCCACATGCCCCCAGGAAGCAAAGTATTATATTTGGGGGCTGCGTCTGGCACCACCGTGTCCCACGTCTCTGATGTTGTGGGGCCTGAAGGCCTAGTCTACGCAGTGGAATTTTCACACAGATCAGGACGCGATCTAATAAACGTGGCCAAAAAGCGAACCAATATTATTCCAATCATTGAAGATGCCAGACACCCGC…
iB_00404	ATTGTGGATACGAGCGGAAGACATAAGCAAGAAGAATCATTATTTGAAGAGATGTTGGCAGTTTCAAACGCCATTCAACCTGACAATATTATTTTCGTCATGGACGCCACCATAGGTCAAGCTTGTGAAGCTCAAGCGAAAGCTTTTAAAGAAAAAGTCGATGTAGGGTCTGTAATTATCACAAAATTGGACGGACATGCCAAGGGTGGAGGCGCCCTCAGTGCGGTGGCTGCTACCAACAGTCCGATTATTTACATTGGTACAGGGGAACATATTGATGATTTAGAGCCGTTCAAGACCAAACCTTTCGTCAGTAAATTGCTAGGAATGGGCGATATTGAGGGTCTCATAGACAAAGTAAATGAATTGAAACTAGAAGATAATGAAGAATTGTTAGAG…
iB_00405	GAGTTTGAGGGCGGTTTCTACCATGGACGTATTCTTTTACCCTCACAGTATCCCATGCAGCCCCCCAATATTATTTTGTTAACACCAAATGGGCGCTTCGAGGTGAACAAAAAAATTTGCTTGTCTATCTCTGGACATCACCCGGAGAGCTGGCAACCGTCGTGGTCGATAAGAACAGCCTTGTTGGCTTTAATTGCTTTCATGCCGACTCCTGCAGCCGGCACGATTGGTTCCTTGGACTACACCCCAGAAGAAAGACAGATTTTAGCAAAGAAATCCATCAATTGGGAGTGTCAAATTTGCGGTAAAATTGCAGAGACGCTTTCTTCGCAGTCAAAATCGTCAAATATTACTCAGGAAGAGGCTTCCCTTATCCAGCAGATTGCTCTCAAGGCGGAG…
iB_00406	CCCGAAAGTTAGCGAGAAGAAACACTTCTTGTTGCTGGAGGAAGTTGCAAACACTTTCAGCCGGAATGATCTTGACCTCTTGATCCTCCAACATGCCCTATTTGATCGCCTGTTTATGTGTAACGAAGAGAATCTGTTCATAAAAACTGCCAAACAGAACTTCAGGAACACGCATTCGTTTGAATCGAACGTGCTCACTTATCTGTGCAATTGCTTCAGGAATTTGAGCGATGACATGAACCTTGAGAGTGGAGAAAAGGCCAAAGTTAAGTCGTTGATTATTCAAAACGCTGTGACGGCCCTCATACAGTCGGAAATCTACGAAGGCCAAAAACTAGAGCAGCAGTTGATTGATATTCTTAAAGATAACACTGATAACGGTATACTTTTTTTCAAAGA…
iB_00407	ACTAACAGTGGCCCCAAATGTATTACATGTGGAGCCAATTATCATACAAGTTGTGCTAAGCTTATAAAAAAAGCCAAGTTTATAAACGATAACGAAGTTAACTGTTGTGCTGTGAGTGATACCGGCGAAATTAGTGATTGCGAATCTCTTGCTCAAAGTGAAGATACGTTTAGCTCCCTCAGGAACGAAATCAAGTACCTCAAGACAATTATCGATCACAAAGATGTAATCATCAAGGAATTAGATGAAAAAATCCACCTTCTTAAAGTCAATGCAGCGCTCATAGAGGTAATCGAAGGCCAACTTAAAAACGATCGCGATAATGGAAGAGAAGTTCGCGAAAAAGTGAATGCAGGTAAACAAGCCTGGCTTATCAACAGCGATGAACCTCCGAAAGTA…
iB_00408	CGGATGAACCTGTCGTTTTTACCGACGCTGATTTCATAATGGCCACCACGGTAGCTATGAATGAATCGAATCATGTCGTCTACAATAGGACGGAAAGTACGGAAAGCGGCTGGGAGAACCCCTTCCGACCTGGCGGCGACTTGAGTCGAGAGGCCGACGAGATAGTAGAATTAATAAAAGGGGGCAAACCGATAACGCCTACACCCGACAGTTCGGCGCCCCCTTTACCCTCCTTAGACGAAACCGATACGCAAAAGAACCAAACAGCCAACAATCTATCGGAACCCATAACACAAAGCCCGAAGAAAGCCAGCGAACTGAATGCCACCCCGAAAAGTGCTAACGGCAACGTCAAAAACGACAAACCCAACGCTCCAGGAGCCGTCGACGTTAAACGAG…
iB_00409	TATCCGAAATTTTGGGCAACGCGCTTAAGGGGCAATTAGTGGGTCTTGTTAACACACTTCTTGAGCAAGTTAAAGGCGCCTTGCAGGCTTTGTACGTGCCGACGCCTCCATCAGGCAATGACTTTGATACTATTTTGACTTTTGTTGTGAACACGCTAGTGAAGAGGGCGCTAGAAATTATAACTGTGGTGCAACAAAATTTGGAGCAAATTATTAATATTCTTCCGAGTCCGGATGTTCCGGTTAATGGAACGGCACCAGTGTCGCGAAGGAGGCGAGCAGTGGAGGAACAACCTTTTGCAATCACTGCACAAGAAGGTCTTCTGGATGTAATCGTTCGACCAGTGCTGGAATTGTTGGCTTCAATCCTTACTCCAGTGAATGAACAAATCAAAACTC…
iB_00411	GGAACCAATGCTGAGGTCATGCCAGCTCAATGGGAGTATCAGGTTGGTCCCTGTGAGGGTATTTCCATCGGGGATGAATTGTGGGTCTCGAGGTATATTTTGCATCGTGTCGCCGAAGATTTTGGGGTTATTGTCACGTTTGATCCTAAGCCGATTGAAGGCGATTGGAATGGAGCGGGGGCTCATACTAACTTCTCCACTAAGGCGATGAGAGAAGATGGAGGAATTATTGAAATCGAGAAAGCCATCGATAAGCTCAGCCGAAACCACCTTAGACACATCCAGGCCTACGATCCTAAGGGAGGAAAGGACAACGAACGTCGTCTCACCGGTCGCCATGAAACTTCCTCGATCCATGACTTCAGTGCAGGTGTGGCTAACCGTGGCGCGAGTATTCGT…
iB_00412	CAATGCCAAAGTGATTTGGTTAAATATCAGGAGGAGATTGAGAAGTTGAAGAAGGAACATAAAGAGGATCCTACTTTTGAAGAAGTGAATATTGAGAATAATTCAACTTTGCTTGAAAAGACTAATTTGGAGCTTGAAGAAAAATTGTCTTCTATCTCTGAGGAACACTCAAATTGCCGTCAAAATATTGCCGAGTTGGAGCAAAAAATCGAGGAATTAAGTGCCACAAAAAACGAACTCACCAACGTCATCATAACCAAACACCAGGAAAACGTAACATACCACAATGAAATTCAACGCCTCTCCCAAGTATTAACCACCGAAATGGACAAGAATCGCAACTTGGAAGCGCTACTCCAAAGCCTCAACAGTACGGAAAATCAGAAGCAAAATGAAGAA…
iB_00413	GGAAAAGGAAATTGCACGTCGGCTTGAATTTGAAGGTTTATACATCGCAGAACAGCCTGAAGATGACGATCTTAAATCGCATTGGGATAAATTAGTAATTTCGGCAAAATCATTCCCGGTGAATTATTGGGACAAGTTTATTAAAAAGAAAGTACGGCAAAAGTATAGTGAAACGTATGATTTTGATTCCATCAGTAATTTGCTCGGTATGGAGAAAACATCCTTCCAACAGCAAGAATCTGATGAAGGAAGGAGTTTCATATACTTTATCATCAATATTGACTGGCGTTACCAAATCTGGAAATCTGGAGTTACCATCACCGACAACTCCTTTTTGTACTCTTTGTGGTACTTCATTTTTTCGATTTTGGGCAACTTCAATAACTTCTTCTTTGCGGC…
iB_00414	GGCCCAAAATTCTTCCAAGTTCTAGCTCCCTACTCTGTACATGTTATAAATACGTTCTTACTGATATATCAACTGGGGGCTTGTTGTGTGTACACAGTGTTTATCGCCGAAAATGTGAAACATGTCGCTGATGAATATATCGAAAAATTGGACGTGAAAATCTGGATGTTGGTCATCCTCCTACCTCTAATACTCATCAATTACATCAGAAATTTGAAATTTCTGGCCCCCTTTTCCACAGTTGCCAACTTTATTACCATTGTTAGTTTTGGAATTATTTTGTACTACCTCATTAAAGCCGACATGACATTTGAAGGACGAAACGTTGCAGGAAAAATTGCCGATTTTCCCCTTTATTTTGGAACCGTGCTGTTTGCTCTAGAAGCCATCGGTGTGATA…
iB_00415	ACTCTGTCTTGCGGAAGTGCCTTCGAAGGATGCGTGCTGTATTGCGGACTGCAAGTGCTCCTTTTGTGCAGAGTGCATGCGAGTTTATGTCGAATTCGAGATAGCACAAGGAGCTTACGACATTTCATGCCCCGACGCCCAGTGTCCATCCAAAGGGGTTTTAAACGAAGAAGAGATCAAAAGACTGGCTGGAGAAGATTTATTTGAAAAACACAACAAGTACAGATTAAATAGAGAAATAGAATTAGATAAGAATCGCACATGGTGCCCCCGGGCCGGTTGCGAGACCGTCTGCAACCTCTGCCCCACTCAACAATGTCATCCTCAAAGCGTCCACTGCCCCAGTTGCACAACCGACTTCTGCAGCAACTGCAAATTGGAGTGGCACGAAGGCCTGAC…
iB_00416	TTTGCGATATTCCCACGAGTGAGAAATTTCACCGAAAAACCATTAGACGTTAACACAAATGTGGTGAAAGACGTTATATTATTTAAATACGACAATCCCCGATTTTTCAAGATAATCAATATTTTTGCTGGGTGTCAGTTCCTCTTCTGGTCTTATCTTTCAGTCTTTGCATACACCAGACTTCGAGATGCACCAGTCGACCACTCACAGGAGACAACTTGGTGGCGCAAAATCAATCTTGGTGAAAACAAGTACAGAAATGCGCTGACACTAATATCGTTTATAATAGGATATGGTATTTTGAGTGTAACTTGGATGTTTACGTTAAGATCGGTCCGATATTTGGTTCTGCATCAAGGGGGTCAAAATTTGTCTTTTGTAACATACACGCCTTTGGGG…
iB_00417	AAGGCAATCTGTGTCATCACCTCGTGTTAGTAAATCACCGTCAACTATCTCTAAATCACCTTCGGCAGGTTCGGGTTCAAATACGGCTGCAAGCGATATGAGCTTCTTAGAACAGCATTTTTACATTGATGCTGGCGTAAGCTTACCGCGTATCGAACAACCTATAGATATGGAAATACGCAAAGTTGTGACAGATTTCGATCAACAATTGAATTTATATTCGGAAGATCCGAACGTAATACCGACTGTCTCTGTCGAAAATGTTAACATTGAAGCAATGTCTGAAAGTGAATTGAAAAAACTGGAAACATCAACCACCAATATTACAGACGATGTTAAAGTGAACTTGAGAAAGAGAAGTAAGAAAAGTACAAATCGCAAATCACTTCTAAGTCCACC…
iB_00418	GACCGTTCAACCCACTATCGATTTTCTTATGACCAAAAATAACAGAACTAGTTTCAAAAGCGGAGACACTCTGGAATTGACCTGCAAAGCCCACGGGCACCCCAAACCTGTGATTTCGTGGCACAAAGGCTCCAAAAGGTTCGAAGTCGAAGGTGAAACCTTGACGATCAACAACATCAAGCATCACGACGCTGGAACTTACAAATGCTTGGCTGATAACAAAATCGGAGAGCCAGCCTTCAGTCACATTAATATTAAAGTCGATTTCAAGCCGGTCATAACCGTCGAGAGAATTAGCGTAAGTTCCGAAAACAACTCTGAGACTGAATTACAGTGCCTGGTTCACTCGGAACCCAAAGCTGCCGTAGTCTGGATCAAAGACAACGGGAATATCGTTAG…
iB_00419	CCAAAATTGCCTACCCAAGACACAATTCGTACTGTTTTATCATCTACATGATTGTAAACTACTGTGATATTTTGAAGCAACAGCAAATATTTACGTTGCGAGGTGTTAGTAGCGAATTTTTGAACAACTTTGTTGGTGGGACTGTTTTGGACATTGATAACACGATAGTTGCGAATGATAACGTTGAACAAACTTGTATTAAATACGTTGTCGTTAAAGACACCACGAGGAAGGTTAATTTAATTACGAAAAAATTTGACACCAAATTTGTAGCGTTGTTGAGTTACAATTTGTTGTATAACTTGAAGGGGGCTATAACTTGCAGTTTTAAGAACTGTCAGGGAAACCTCCAATTTGCCGATGAAGTCGAGTTGTCTTTGGTCAATTCGGCTTACACGT
iB_00421	TGTGGCAAGCTTTTGACTTGTCAGAAACACAGTTGTTCTGAGGTTTGTCATCCTGGTGATTGTAAGCCATGCCCAAAGAAAAGTCTCCAGAAATGTTTGTGCAAAACTAGTCAGAAGTTGCGTGACTGTGCTACGCCCATATGGCAGTGTGATAGGGTGTGTAATAAGCCGCTTCAGTGTGGAAATCATTCTTGCTCAATTGTTTGCCATGAAGGCATTTGTGATTCTTGCCCTTTGACTAAACAAAGAACTTGTCCTTGTGGCAAGAGCAAATATCAGTTGCCTTGTACTGAAGAAACACCTACCTGTCAAGATACTTGTGATAAATTATTAACCTGCAGTCTTCATAGATGTAATCAACGGTGTCACAAAGACGCTTGCGGTGCGTGCCTTGAAATT…
iB_00423	GAGCACAGCAACGAAGACAACGACACGAACCCGGACCAACTCGCCCTCGAGTCCCTGGGCGAGCAGGACCAGCCCCCCAAGAAACTAGCCTATAACGGCCCGCCACGCGGGCCCATCAACCTCCCGCCCCGGAACAACCAGCACTACCCCCACAAGCCCTTCAAGAACAACAAGCCGCTCTACGACAACAAAAACGCCTACAATGGCCCCCCACCACCTCCCCCGAAGCAAGCCATGGACAAGTACGGCACCTCCGGGGGGGACATCTGGCCCGCCCCTGTGCCCGACATGCCCAAGATCATCTCGCTCGACGTCAAGTGCGAGAAAAACCTTATGAAGGTCTACATCGGGTTCGATAAACCCTTCTACGGGATTGTCTTCAGTAAAGGGCACTATAGC…
iB_00424	TCAGCCCAATGAGGAGTACCTCGAGGCCCTTATCTCGATGGGCATTTCCGAAAACCATGCCCAAGAAGCCTTGTTTTGCACCGGCAACGAGTCAGTAGAAGCCGCCGTGAGTTATGTTTTTACGAATTTGCTGCATGAAGACAACGACGACGAGAATCTAATGCCCCCCGGGGCCGAAAACAACGTCGACGAGTCCCCAAAAAGGTACAAAATGACATTTGTGGTGAACACAGCGCTGAAAATGGGGCTCGGTAAAACGGCCGCGCAAGTGGCACACGCGTGTTTGGGGCTCTATCGGGAGATGCGGATTACGGGGGATAGGGAGGATGCGTTGAACGAGTGGGATTATTTCGGGGAGAAGAAGATTGTCCTCAAAGGGGAAAACACTGAGCATTTAGA…
iB_00425	CGTGCGAAGTACTGTGAAGCAGTACCAAGACCAAGGGATTAAATACATCCAGAGTAAAGACTGGGTCAAGGCGTTTCAACTGTTTGATAATCTCCTCAACGGCGATTTGAACAACCACACTTCCCTCTTCAAGAACGTGACAGGTTTCGACAATTATTTCAACTTCTTGTACCCCATTGATCCGTCTAATGAACTGATTTATATGGGAGAGTACATTCAGAGAGATGATGTGAGGGCGGCAATTCATGTGGGGAATGCAACGTTTCATGGGGAAAGTCAGGAGGTTGAGCTGAATCTAATGACGGATGTTATGCAGTCGGTTGCCCCCTGGGTTGCAGAATTGCTGAGTCATTATAGAGTGTTGATTTACAACGGACAGTTGGATATAATTGTGGCGTA…
iB_00426	TTGGACCATTGAGTCAAGCACTCTCGTCCTGACTTTACAAAAGTGTGAATCCGGCCTTATGTGGCCAGAAATCGTCGAAGGTGGCGACGTTTTTGGCGAATATTTGCCAGATCCGGCTTTAGTTAGCGAAATTGCGGAGAGATTGGCCCCACTTACGAGCGATACCGAGATGGGGCCGCCCACAGGGACCACTTTCAACAGCCAACAAGTGGAAGAGTGTGACTTTGAGTGCGATAAATTGACTGTGTTTGAACGAGTTTCGCGCGATTCGCATGAGGTCACCCATAAAATCAACTTGGGGTCACATCAAGTCCTGCTAAGTGTTGGGTTGGAAGAGAACCAGCCGTTGGCTGTAGGGATCCGAAGTGATGTTGATACGTGTATCTGGCAGCCGACAAA…
iB_00427	ACTTCACTGCACTAACGAACCAAATGTCTCAATTCCGCAATTAGCTAATCTTCTCATTGAACGATCACAAAACACAAATTGGGTGGTTGTATATAAAGCCCTCATCACAGTTCATCACATGATGTGTTACGGAAACGAAAGATTTACACAATATTTGGCGTCCAGTAACAGCACGTTTCAACTGAGCAATTTTCTTGATAAAAGTGGCGTTCAAGGAATTCTAAATGTTAGGACTGGTTACGACATGTCGCCCTTTATCAGACGATACGCTAGATATTTAAATGAAAAAGCGTTATCGTACCGAACTGTTGCCTTCGATTTTTGCAAAGTGAAAAGGGGGAAAGATGACGGCATGTTGCGGACCATGAATGCCGATAAGCTTCTAAAAACATTGCCTGT…
iB_00428	AAGCCTGGATTTGTCCAGAACGTTCACCATGAGCATGATCATTAACCCAGACAAGAGTTTACTCCAACTCACCAATATTTCAAGTCTTTTGAACGACACTAACCAAAGTGAGGCTAGTTTACTGCCGGCCAATATGAGTCTGACCTACAAAAGCCACCTGTACAAGAAAGATGAGGAAGATAACGCACAGATCATTCAAACCTTGCGCCAACAAATTATTAATCTGAAGTATGAGCTCCAGTTACGCGACGTGGAGTTGAATAAAATGAGCGTTTGTGACAACTTTACGGAAATCTCGTCCGAAAAAGACGACGAGGGTTTGA
iB_00429	TGCAACAAAACGCAAAGAACTGGACGAAAATGTAAAACAAAAAGAGAGTGTTGACGATTTGGGGAGAAAGGAAAAGATGGTTTTTTTGGACATGATTTTGAACAAAGCTATTGATGGTCACATCTTTAGCCAGGAAGCGATTAGAGGAGAAGTGGACACTTTTATGTTTGCTGGTCACGATACCACGGCCACCGCAATAAGTTTCATTCTTCTTTGCATCGCAAACCATAACGAAGTTCAAGACAAAATTATTGAAGAACAGGAGCGTCTTTTTGGCTGTGAAAAAAACCCAAAAGTGACTTTTGCACATTTACAAGAAATGCAGTTTTTGGAAAATGTTATCAAGGAAGGGTTGCGTTTGTACACTCCTGTGCCGCTGTACGGAAGGCAAATTGATAA…
iB_00430	AAGGGACCATTGAAGCACACATACAAAGCCCCAAACCTGGGGAATATCTCGTGTCATACACACCCAAGTGGGTTGGGACTTACGACATCATTATCAGTATTGGTCCCAATGATCTACCGGGGTCACCATTCCGACCTGTAATTGTTGACCCGAATGCAGTTCGGTTGATTGGTGGTTGGAACCAGTTTTTGGACGATAATGGAAGACTGAAATTACCAACGAAACTAGCGTTTGATTTGTCAAATGCTGGACCTGGGAACCTAGAATGCAAAGTTGCTGGTCGGAAGGTTAATACAGAAAAGTCTGGAAGTCGAGTCAGATTTGAAATATCCGGGGAAGGTTTCAATTCCGGCGAACACGATTTTGATATTAGACTAGCCAACATTCCCTTGCCACATG…
iB_00431	TCACCTTTGCAACAATTTGGGGTGACCCTCCAATTCATTAAAGACAATTACAATGTAGTTATACCACCAGTTGTCAAACAATGTGTTGAATATTTGGATCAACCTGATGCCCTAGAGACTGAAGGTATATTTAGGAGATCTGCAAATACTCTAAAAATAAGACAGTTGAAAGAAGCCGCAAATCAAGGCGAAACTCTCACTTTTGCGGACGCTCACGAGGCTGCAGTTTTGCTTAAAACGTTTCTCCGCGAGTTGAAAGAACCCTTACTGACTTACGAACTGTACGACGAAATAATCCAGTTTCAAACTTGGGAAAAAGACCAACAACTGCGACAAGTTTCTATCCTAGTCATGGAAAAGCTACCAGTTGATAACTATCAAATTTTGAAATACATTATT…
iB_00432	TGAATTTTAACGGAGCGACACTCGATTCAGAGTACTCCCAAAGCTGCAAGAAGAATTCGAACATTTTGGGGTTCGTTTGGTCGCAAAATAATGAAGTTGCGTTCATGACCGACCACGGAATTGAACTCTACATGATCATCCCGGAAAAAAAGTCACTCAAATACCTTAAAACCACCTCGGCGACTGTTCAGTGGTTCGTCTGGTGCTCCTTAAACAAAATCGCGCTTCTGGCATCGGCTCATGGGTCGCAGCTGCAGCCTGTGCTTTTTAAACCGGGGTCAATAAGCAAACTGCCTAAAGTTGAAACCGAACCTGGCCGTATGGCTTTAGAACGAGACGTAACTTTGTCCACTCTGTACGACATTCCCGCTGTTTTAATTCTGAGACATCAGAGTGGCC…
iB_00433	AAACTGGGATGTAGGGCTCAGTATGGTTTTGATGTCAATGAGGATTCGCTTGAGATAATTCGCGAAAACCCGGTCATTTTCGAGCTTTATGCCACCAATGGTGCCAAAAGTGTGCTTCTGAGCGAAGCCAATCTCTACCTTGGGGACATCTTAGACCTAATCAACAGAAAAGAAACCACAAGAGTGTTGTTCTACAACGGGGTTATTGATTCTGTCAATAGTTTCGCTTATTTGAGTTTGCAATACAAGTTTACTTGCCACAAAAAGGACGTGAAGAACTTCAAACTAACCGTTTCAAACATACAAAGGTCGCAAGGAGACACCCAAAGCAAAACTTTCCGGCAGATTAAAGGAGCCAGTTTGAAAAAAGTCGAATCCGATGATAGTTTATTTCGAGAC…
iB_00435	CCCCCATAGTCTTTCAGTGCCTTGGTGCGAGTCTTGCCAGTCAATTGATTTGGACCAGTCATTGGTCAGTAAGGACGAGGGAGTTTGTTACGTGACCACGCGGACCCCCTTGCAACAGGATGTGGCCTTTTTGTTGAAACAAGCCGCCGTGAGGAGTCTCAGTTGTGAGGAAACCCGCGAAGGGGGGACTATGTACTTTGGGGATAGCGAAAGGGGGCACGTTTTGAGCCACACGTTTGCGTTACAGGACTCGCTAGCACGGGGGTTTCACCGGAAGTATAGCATTTTAATACTGATGCGAGACAAGATCCATTTACTGAACTGTTGGCCGATTTTGACGAAAAACATCAAAGAAATCGCCTCGGATTT
iB_00436	GAATTATTGGAGGCGACGAAGTAGTACCCCATTCCGTACCTTACCAGGTTGGTTTAAGAATCAATGGAAATGCCTTCTGTGGCGGAGCTCTCATTTCGCCAAATTACGTTCTCACAGCTGGTCATTGTGGCGAAGTGATTCGATCAGTTGAGGTAATTTTGGGTGCTCACAATATTTCCAACCCTTCAGAAGACACTCAAGTTACAATAACTGGGAGCAAAATCACAAACCACGAAAAATATGATTCTGCAACGCTTCGTAACGATATTTGTTTGATTCAGTTGTCAGAACCAGCTCCTATTAATGACAATATTCAAGCAGCAAAGCTACCACCAAGTAGTGATTCGGGTAAAAGTTATTTTGATGAAACTGTCACAGCAACTGGATGGGGGTTGTACA…
iB_00438	TTGTTCCTCCTCGAGTTCCTAGTGGAAGAGCTTAATATGATCACACGGTGCGATTGTGGGGCCGCTGGCGAGGTCTGTGTTTCCTTCCAGTTTTTAGATAATGAACCTCTTGAAGTGTGCGAGGGTGATTTCAACACCGAGATGAAGTTCGGTGAAAAGGAAAGCAGCAAAACAGGGAAGTCGGTTCTATTCTCATTAACGCCGGCACAAGCCCAGAAAGTTTTGCAATCATTTGATATCACAGTCAGTGTTATCAAAAAGATGCCACCGGGGTGGGAACCCCAACACACTTCCATCGGAAGCACCAAAGTCTCAATCCTTCCAATCTTCTTCGAAATCATGTCGAGTAAAGAGACAGACACCGAGGCCAAAGTCCACCAAGACACTTACTCCCTTACT…
iB_00439	CGCTCGGTTCAAGTGAAGTTAGTTGATTTGGGGGCTGCTCATCGTGTAACTAAACTGGGAACCAAAGTACCCATCGTGGGACATTTGGACTACATGTCCCCGGAGGTCCTCAATGAAGAACCGGCCTTCCCACAAACCGACATTTGGACGGTCGGCGTCCTCACTTACATCATGTTGTCGGGGGTGACGCCCTTCAAGGGGGTGGACGAAAACGAGACGAAACAGAATATCACGTTCGTTAGGTACCGCTTTGAGCATCTTTATAAGGAAATTACGCAAGAAAGTACCAGATTTTTGATGCTACTTTTCAAGAGGCAACCAAACAAACGGCCTTCGGCCGAAGAATGCCACGAAAATAGGTGGTTATTGCCGACAGATTACATGATCAAGAAGCGGGAA…
iB_00440	TTAACGCTCGGGTCCACTACGGCCACAAGGAGGGCTCCCTCAACGAGCGAATGTTGCCCTACATTTACGGCAGCCGTTTAGGACACATTATCTTCGATTTGGACAAAACGGCCGATTATTTACGCCGAGCGCTCAATTTCGCTGCACACATCGCGTATCGAGACGGTATAATTTTATTTCTGTTGAGAGGAGCTCAGAATTCTCATTTGGTGGAGAAAACGGCACAAGAGTGTGGCGAATTTGCACATACGAGGTTCTGGAGGGGCGGCATTTTCACAAATTCGACGAAACAATTTGGGGCTGTGACCAGATTGCCCGATTTGTGCATTTTTCTAAACACTTTGAACAATGTCTTGTTGCAACATACAGCAGTTAGGGATTCGGCCAAAATGGGGATTG…
iB_00441	CTAAAACCGAACCACCGAAAGAATCTCCGATTGTGGTAATCGATGAGGAAGTGAAACAAAATGACACACCTTCGACTTCTGAAGCCGTCAATGGTCACCTTTTAGCTGAAGAAAAAACACCACCTGAAGAGCCAATGCCTGTCGACGTGGAAAAACAAAACAATCCACTTAAAGACTTGATGATGTGGTTGCACGACAAATCGCCATTATCCAGCGAAGAATTATCATCGTTATGTATCACAATGGAGGATTTTAATCAAGCATTAAAGTGTGTCCAACCTTCGGCAAAAAGAGAGGGTTTTGCGACGGTGCCTGATGTTAGTTGGGACGATGTCGGATCACTAAATTCAGTCAGAGAGGAGCTCCAAATGGCTATTTTAGCCCCCATAAGACACATTG…
iB_00442	CAGCCCATTGCGTACATCTACTTCCAATGGAAAATATGAGCGTACAATATGGTGTCTTAGAAATAAATTCCAGTGACAATGTAGTTCAAGTGTCTGGGTATAACTACCATGATGATTACGACCCATATAGTGGCGCATATGAAAACGACGTTGCAATTATCGAACTAGCTAAACCAATAGTTTTTGGGAAAAACATTCAACCAGTCACACTCCCCAAAGCTTTCAATGCCACTCCTGAACACTCTTCAGCTTTGTTAGCAGGATGGGGTTTACCATTTTCTGGTGGTGACTTGATGACACATTTGCAAAAAGTAAACATTATCGTTTATTCTGACGATGATTGTGAAAGGATTCATAAAGGAACAGGACCAACAAATAGAAAGTACCATGTTTGTGCTG…
iB_00443	TTCAGCGTTTCACGTATTTCCTTTGGGAATGCCCAATTCTGAAGTAGTGTTAAAAAGTGAAAATGAAGATAGTGCAGTAACGGAATTAGAAGATTTGTGCTGTTCTAGTGACGCTAGTTTTACACCAACTGCTATAAATGTTGAAAACTCAAAAGATGTTATCATTGGGCCTGTAACTCAATTCCATGGACCGGTCACGATTTATCAAAATGTGACACAATCATCTGCTTCTAGAGGAACTATAGGAAATGGATCTGCTAATACAACTGATCTCAATGGTAAACTCGTCAAGTCTGAAAGCACCTGTTCCGACTCTCCCCACGCTGAAAAACCAAAAAACTCCTTTCTATACTCCAAACATGTGAAATATTTGGGCATTTCTCTAGTCGTAATCGTAAT…
iB_00444	GTGTGATGGTGCTGTCGTCTTACACGAAGACGACAGACCGGAAGTACCGTCGTTTGGCAATATCTCGGTGATGAACTCTAATGATATCCACTTTGGAAATAAAACGTTCTATCAAGGACCAGTGACTATTAAACAGTTCTTATACGCGAATGGTAAAACCACTAGTGACAAGAGTGATAGTGAAGTTGTATTAGATGCGACGACACTTGCAGATAGTGGACTTGAAAATCCGACGTTTGTGAATGATAACAATACTGCGTCGGAGAAGACCAATGCTGCGAGTAAACCTGCAGTGCAGGAAAATAGTTCAGGAATTGTTAAAGGATTTCGACGATTACAGAAATTCTTTCAAGAAAACGTTGTGATTCTAGTCAGCCTCCTAGCAGTTTTGATTGTATC…
iB_00445	CAAAGTCGGCACAAGACAGAGTCACGAAACTAGACGACATCTATTGCAAATATCTATTACCATACGATACTTTATCACCTGCCGAACGCGAAAAATTATTTGACGAAGTCGAAACCGAATGGGCAAAACGCGAGTCAAAATCCCTCCTCAAAGCCCAACAAAACATCGACGATAACAACACTGAGATCGAGTCGGAATCCGACGATGAAGCCGAAGAGTGTATTGTCAAAGGGCGCAGTATGGCACTGAATGCGTTTTACCGAATTGCAAGAAATACAATGAGTATGTGGTTCAGGACTTGTGAACCGCCGGCCGAAGAGGTCGAGCAAGAGTTCTGGAAACATGTGACTGTGAAACAAAACCATATTTGTGTCCATTCGGGCTCGATTGACTCCGGGA…
iB_00446	GCGACATCGTCAAAGTGTGTTTTCTGTTAATGGACCACTTCTCCGACTATTCAAATCGCTACGTCCAGTTGAAGAAGGACCTGGAGCAGCATCTTCCTGCGGCGAATTGTATCGAGAACGGGCCGTCGAATTCCGTGGCGACCGTTTATTCAGCGTCGGGGAAGGTGGGGTTGAACAACCTGGGGAACACCTGTTACATGAACAGTGTCCTCCAGGCGTTGTTTATGACGAAGCCGTTCCGCAATGAGATTCTTTTGTATAATAAGGATATGACGTCGTTGTTGTCCAAGTTGCAGACGCTGTTTGCGCTGTTGCAACACTCGAAGAGGGCTTCCATCTCGCCGCATGATATTTCGAATTTGGCGAGGCCGCCCGGGTTTTTGCCAGGGCATCAGCATG…
iB_00447	GCCATTCCAGAAGACGAAGTCTGGGGATTTAACTGGAAAATCTTCCATTGGGTGATTCCCTTTGCAGTCGCACTTGGTGTGTGGGTTGTGGGAAACATTGGAAGAGAGAAGGGCAAGCCCTGGCTCACAATTTTCGCCTCGTATTCGAGTTATCTGACGCGTTGGTACTTCCCCGACGAGAACATTTGGCTCACAGTGATGGTGTTTTGTGCCGCATTGACTTTCGACACGTTTTCCAAAGAGTGGCGACGAACTCCGCGCAAGAAAAAAACCTTCATTCGCCGAATTACCGTCCTTATAATTTGCGCAATGTTGTATGTGGCGCTTTGGTCGTCCTATTTCTACTTTAATGGAAAAATCACCGACGCCAACGGCGACGAAATTCCCGTCCACGAAGCC…
iB_00448	ATGGCTTCCCTTTTGAGACAATTCACAAGGACCTTGCGGTCACCCGTGGCCCGCAATGGGGTCTGTGCCACCGCTATCAGATTCAAACATTCGGAAGCAGCCCCTGCAGAAGAGACACGCCATACGGTCAGAAAGCCGGACCTTTTGGCCCGCTCCCAGCTGAAAGACTTTGGAAAATACTGCGCTGAATGCCTTCCAAAGTACATCCAGAAGGTGCAAATCACTGCTGGCGACGAGCTCGAGCTGTTGATAGTCCCCGAGGGGGTGCTCCCTGTGCTGCAGTTCCTCAAAGACCATCACAATGCCCAGTTTGCCAACATAACGGATATCGCAGGCATGGATGTCCCGAGTCGCGAGTACCGCTTTGAGGTGATTTACAACCTCCTGTCTTTGCGCTTC…
iB_00449	AATTCGAGCTCATGGGGATACCGCCGGCTCCGCGAGGTGTCCCGCAAATCGAGGTGTCGTTCGACATTGACGCCAACGGTATTCTTAACGTATCAGCGGTCGAAAACGCCACCGGTAAAACCAATCAAATAACCATCAGAAACGACAAAGGGCGACTCACGAAAGAGCAAATTGAGAAAATGGTCACCGAAGCCGAAAAATTCAAAGAACAAGACCAGCAAATGAAGGCCACGGTGGCGAGCAAAAATGACCTGGAAGCCTATGTGTACCAGATGAAGAATTTGGCAGACGACCCGACTGTGGCGTCGAAACTATCACCAGCTGATAAAACACTCCTGAGTAACACATGCAAGGAGGCAGTTGAGTGGATGGGCAAAAATCAGAGCGCTACCGAAGAAC…
iB_00450	AAACCGGATCGAGTGAAGAAGGAAGATTCGGGAAGCGAGACGAAGAGTTTTGAGGACGATAGTAGCAAAAGTAACTCGTCCCTGACTTACATCACCGAGATCCAGGTCTTGACTCCTAACAACTCGACCAGTACCAACATTTCTGAGATCGAAATCATCCCCAATGTTAACAGCAATAGCAATGGCAAAACCCTGGACCTGGAGCACGAATTCGAGGACTACGTCCGCAACTTCGAATCCAACGTGAAAACCTTCGAGTCCAACATCCAAAAGTTTGAAAACCACCTGGACTCGACCCCGAAACCCGACTTGAAGAGCATCATAATAACGGAAAACGACGCCGAAAAGGAACTCCACAAAATCCAAGAAATCGCAGAGGAGCAACTGAAGAAACTCCCC…
iB_00451	AGGTCATCAGCTGCGACAATCTGCAAAATTTAATGCAATTGAACGTACTGGACCTCTCCTACAACGAAATTTCAGAAATCTACACTTGCACTTTTAGAAAATTAGAAAAGTTGCAAAAATTGTCGTTACTGGCCAACCATTTGAAGACCATCCCACCATCAGCATTCCAAACTTTGCACAATCTCCAAGAACTAAATTTAGCCCACAATCAACTAACTGAAATTCCAGAAAATTCATTCCAAGGTTTAGGAGAGTTAAGAAATTTAAATATTTCACACAACCGACTGACAAAATTCGATATTGACTCTCTTGACGGAAGCCCAAAAGTGACAAAATTTGACCTTAAATGCAACAATTTAACCGAAATCGATTTGAAACTTCTTCGGGATAAACAAACTG…
iB_00455	CGCAAATTGAAAACGCCTATTATTACGTCAATCCGCCCGAAGTAACAATCACGAAGAAGGAGAGGCCGATAATGCACCAGTTTATCCGGAAATTGCTCTTTCAAGACTTGCAGAAGAATAACACTGATAAGATTATGAGGCTGATTAGGAAGCTGGACTGGGGCAACGAGGACGTGTCCGCTTATGCAATAAAGTGTCTAAGCAGCGCCCACAACGTGAAGTATTTCAATATCAGGTGTCTCGCAAATTTGCTTGCGGGCTTGGTGACCTACCAGGAAGAGGTTGGCACTCGTGTAGTGGACAGTGTTTTAGAAGACATTCGGTTAGGTATGGAAGTAAATCTTCCCAAATATAACCAGAGACGTGTAGCTCAAGTAAAATATCTTGGGGAGCTGTATA…
iB_00456	CGGGAGAATTCACCGATTTATCCGAAGTTGATGAAGTCAAACAGTCGAGGATGCTGAGGGCTGATCGCATATCTCAAGCCCTGGACGAGAAGAGGTATTTGGAGTTTTGCAAAGCGAGAGCCACCTCGTTTTGCAGTAGAGATATCACGGCCCGAAACTCCGAAAAATTAAGACAGTGGATTGACCCGAAAAAGGAAATTAATTTCAGCACTAATGCTATGGTGGTTTTGTCGTATTTGGGGTACCAGACAGTTGCTGAGATAACCGATTATGCGTTGCTTGTGAGGATGGAGGGCAAATGTGGGAGTGATCCACTGAATCATTTATACGGCAATTACTACACTTCTACGATGTTTAATGGGGATTATAGGATAGGGGCTAGTGGTAACAATCCAGACT…
iB_00457	ATTCGGGTCAACCAAGACACTAGATTGGACAACCGGGTCCTAGATTTACGCACACCGACCAATCAGGCGATTTTCAGGCTAGAGGCCGGCGTTTGCCGCCTTTTCAGAGAAGTTTTAACAAGGAAAGGATTTACGGAGATTCACACGCCGAAAATAATTCCTGCCGCGTCTGAAGGCGGCGCCAATGTCTTCACAGTCAGTTATTTCAAAGGGTCGGCATATTTGGCTCAAAGTCCGCAACTGTACAAACAAATGGCAATAGCGGCCGATTTCGATAAGGTTTTTACGATTGGGGCCGTTTTCCGCGCTGAGGACTCCAACACCCACCGCCACTTGACCGAATTCACAGGCCTTGACTTAGAAATGGCCTTCAACTATCACTATCACGAAGTGATGCTT…
iB_00458	GCGGTCGACAAAAACAATTTTAAATCATGCGGACAAAGTAGTTTTTGCAGGCGCTTGAGAAATTTCAAGCCTGGAACGATTTCCTACGTTTTAAATTTAGACACTTTACACGTTGGTGATAACTCAATAGAGGCCGATTTGAAAAATGTGGAAGCCGAAGCTGATTTTAGATTCACTTTGACTTCTCTTGCTGGAAATATATTCAGGGTGTTTATTGATGAAGTCAAGCCTTTGCATCCCCGGTATCAAGTACAGGGGGCACTTAATGGCGAGCCACAAGTGGCCAAATTGGAAGTTTTAGAGCGCACAAAAGACAAAGTAACGGTACGTTCAGGCGATAACAAAGCAGTCGTCACAGCAAATCCTATTAAAGTTGAGTTTTTCAAAAATGACGCCCTT…
iB_00459	CAACTCGGGTGTCCTAGAGCCCAACACCTCAATAGAGATAGCAATAAGTCTCCAGCCGTTCCTGTTCGACCCAGCGGAAAAGAACAAACACAAATTTATGGTACAGACGTTATTCGCGCCAGACGGTGACGTGAATCTCGAACAGTTATGGAAAGAAATCGGCCCCGAACAGCTGATGGACTCCAAGTTGAAATGCGTTTTCGAAATGCCAGTCGAACAGAACGAAAGCCAAGAGGAAGCCACTAAAGCTAGTCCGAAAGCTGCCGTCGCGGCGGTACCCAATAACGCAATAGATCCGGAACTGCAGAAGGCGGCCGAGGAGGTTCAACAACTTAGGGAAGAAGAAAGTTCGTTGAGGCAGGAGAACCTGCGACTTAAAGAGGAAATTCTTCAATTAAA…
iB_00460	TTGCGCGTACTAATGCAAAGTGATTCTTGCGTCCAGGTCGTAATAGAAGAATCAGGAGAGTATGTTTTACTGACAGCAGGGGACGTACACCTTGCTAAATGTCTGGAAGATTTGACGACGAAATTTGCCAAAATTGAAATCAACGTTTCCAGTCCGATGGTCTCACTGCGGGAAACTGTGACCCACGGAAGCAACAAAAGCGACTTAAAGAAAGACCTGGAGAATTCGGTCACAGTAGAAGTGGCCCAGATTCGTTTAACCGTAGTTGTGGTCGCTTTACCGGACGTTATAGCCAACGAAATCGAAAAGAACTACAAACTGTTGCACTCAATCGAAGAACACCAACAAATCAGCGGATTCGAACTGTTCGCCAAACGTGCGTCAAAACCTGAAGACTTG…
iB_00461	AGTGGGAAGAGCCAGGATTTAGAGTTCGTGACCGAAAGTGTGTCACTAATTGCGAAATTGCTGTCCAGTGTCAAGGACAGCAACGAAATGAGTTCGCTTCTCGAGAGTGATATTTTTATCCCCCAACTTCTGGCCTTGTTGTTACACAAATCGGAAGACGTCAAGCAAAAAAGTTTCCGAATTGTTGAAATCTTAACCGAAGTGAAGAACGATACTTTTGGCCACCTCTTTAGGGAGTTGTTGGACCAAAGGGAGGAGATTGTTGTTGACAATGACCAGTTGCCACTCATCATGTTTAACTACTTGTCACCTTCTGCAGTCAAAGACACGAAAGTTTCTGGCAATGCATCAACGCTTAAAACACTATTAATTAAAACAAGCTGTGGCAAATACCCGGTC…
iB_00462	CGAGCGACCAAAAGTCTACCGCAACCCCTCCAATCAGTCAAATTTTCAAAAATTCGAATACGCCATCTATCAGTACGTCTTCTAGCACAAGTTCGATTTTCACGACACCGAAAGAAGAAGTGTTCAGTTTTAAAGCAGCTACTGAGACAGTATCATCGCCTGCCGATAGCTCGCTCACTCTTAAAAGTCTTCTAAGCAAACCGTCACTTCTGGTCACTCCTGTAACAACTTCCAGTGGAATATTCAGTTCTGCCAACAATTCATCGAATATCTTCTCTTCTCCTGCCACCTCAAGCAATTTATTCGGCTCAAAATCGCCCTCGATTTTTCAAACGGCCAGTGAAACCAAGAACGAATCGTTCACATTCGGGGCTAAAAC
iB_00463	GAAGTTGCGCTTTGGTGACTCCCAACTCCACTTTTGCGAAGTTATGTTGAAAGATATCGCCGATTCGAAGCGAATCAATCAACATATTCAGCAAGACTTGAGTTATTCAGACGATGATATTCCCATGTCTGCCATGATCCTAAGCGCACAGTTTTGGCCAGCGTTCAAGGACGAGAAGCTTGAACTCCACGAAAAATTGGTGAAACAGATGGAGAGTTACACTGGTGCTTTTGAAACTTTAAAAGGTAGCAGAACCCTGTGTTGGAAAAATCATTTAGGAATTGTGGATCTTGAAATTGAATTGGCGGATAGGACTTTGAATTTGTCAGTTTCACCGGTGCATGCGACGATTTTGATGCACTTCCAAGATCAGAATACTTGGTCTTTGGAAGCTTTGAG…
iB_00464	TGGGACGTTCTACCACAACATGAACTACTCCATTCTCATTAAGCACATTTCTGACTACTTCAAGTGGCCTAAAGTGTCGCTCATGGGGCACTCTCTGGGGGGCATCAGCTGCTACGTTTACACGATGCTGTTCCCGGAGACTGTCGATTTTTTGATTTGTATTGACGGCGTGAAACCGCTCTATAAAAAGAACAACGGGCCTAGGATGGCCGAGGGGATACAGGAGTTGTTGAAATACGACGAGTTGGCAAGAAGTGGTGAGGAGCCTCCGGCGTACCCCCTTGACACAATGAAGAAGAAGATCAGTGCACTGAATAATAAATCGATTGATATTGAACACTGCCTCCATATTCTCGAACGGAACATAGCACCGTCTAAAAGCGACCCCAAGAAGTACTA…
iB_00465	TTGGGGTGTTATTTTGTGGAACGACACCAAACTTTTATGTACTCCAATCACTGAAAATATACTAGTATTTCCCCACTACATGTACTTTCTCCTTAAAGCAGTCGATCTCATAGACACTGTATTTTTCGTACTACGTAAAAGGTTCGACCAAATAACGTTCCTCCATGTCTATCACCACGTGATAATGTTGGTCGGATCTTGGGTCACTTGTAACTACTTTCCCGGAGGCCAGTTGTACTTTTTAGGCTTTATTAATTCATTCGTCCATGCAGTCATGTACTTATACTACTACCTAAGTTTAGTAGATCCGTCATACAAGAAGAGTATTTGGTGGAAGAAGCACCTAACTCAGCTACAAATTGCCCAACACTGCACTGTCTTTGTTACCTTCTTGATACC…
iB_00466	CATACGGCATCAGTTCGTTGTCAGTGACATGGACCAACAAAACGACACGATCTTTTCTGTTCAACTTACCAAAGAGACTGATGTGACATCCATCATCGAAGATCTTCCAGACGATGTCCAGGGATTAGCGATAGATCCCATTTCTGATATTTTATACTGGACCGATTCAATTAATAAGACCATTAATTATGTACGTTTAAACGAACCTGCTTACAAATCAAACATTCTTTTTGCGTTTACAGATGAGAGTCCGCAGGACATTACCATCGATGTGTGTCGCCGGTACATTTACTGGACGAACTCAGATATCAACAAGCCAACGATTGAAAGAGCCAGACTGGACGGTTCCCAGCATGAGGTCTTGATAGACACAGGTCTGCACAGACCTGCGGGCATCTC…
iB_00467	GCTATCATTTGTGCGCTGTCCATATGGTGGATTCGCACTACTGTTCAGACCCTTCAAAATTTATTTCAACCCTTTTATTGAGTCTTTCCACAATGATGCAAATTGCCCTACCACATGTTAATGTTTTAACAAAGGCTGATTTATTGAAAAAGAATGCGGATAAGTTAGATTTCAATATTGATTTTTATACTGATGTTCTAAACCTTGATTATCTACTAGACTTATTGGATGATGCACCACTTACAAGTAAATACAAAAAACTCAACAAGGCTTTGGTTGATTTAATTCAGGACTACAGTTTGGTTTGTTTTGTTCCATTAGATGTTAAGTCTGAGAGGAGTTTATTAAATTTGAAAAGCGCTATTGATAAGGCCAATGGCTACATTTACGGCA
iB_00468	CGTGCATACTCTTCCGGTTTTCCGATGATGCGTTCACGACGACTTTTATATCAACTATAGGTATAGATTTTAAAATAAAGACAGTCGAGCTAAGGGGGAAAAAGATTAAGCTGCAAATATGGGACACAGCTGGACAGGAAAGGTTCCACACAATTACAACTTCATACTATCGAGGTGCCATGGGAATAATGCTAGTTTACGATATTACGAATGAAAAAAGTTTTGAAAATATAGTCAAATGGTTAAGGAACATAGACGAGCATGCCAATGAAGACGTCGAAAAAATGATCCTTGGTAACAAATGTGATATGTCTGATAAGAGGACAGTGAGCAAAGAACGGGGAGAGACTATCGCACGTGAGCATGGCATCAGATTTATGGAAACCTCAGCAAAAGCTA…
iB_00469	AGTACATCCTGCGCAAAACCGAACAGGACCAGTTCTTAAAATGCGTCGAAGACGCAAATAAGGACAATCAAGACGAAAGCATTAAACACATGGAGATCTTCCTGGAGAAGAAGGCAATACTGTTCCTCAAAATCAAAAACGTGCAAAACCAGCTGAACTCAAACGAAATAAATTACGACGAGTTTATCGACAAATGCGACGTCTTCGTGGTGGAGTACGACGAGATGTTGCACGAAGTTTGGAAAGCGCTAATGAAACTGGAACTGGAACTTTACGAACAAATGGAAGAAGTCAACCAAACTTTCGAACACAACATCACAGAACTCGTTAATAATTTCATTGAATCGTCGCAGGCTTTCTTTACGCAGATCAGAGAGCTGGAAGTGAGCTACGCTGAAA…
iB_00470	CCCGATTTGATGAAGGAATGCAAAAACTATGAGAAGAAAATTAAAGAGATGGGAGGAGTCGACCTATTCATCGGAGGGATTGGAACAGATGGTCATATCGCCTTCAATGAGCCGGGATCATCCTTGGTTTCCCGTACTCGAGTGAAGACTCTCACACATGACACTCTAGAGGCCAATGCTCGGTTTTTTGATAACGACATTTCCAAAGTCCCAAGAGAAGCCCTCACTGTTGGCGTCGGCACCGTCATGGACGCCAGAGAGGTGATGATTTTGATAACTGGATCACATAAAGCGTTTGCTTTGTACAAGGCCATCGAAGATGGGGTCAATCACATGTGGACTGTATCCGCATTTCAACTTCATCCAAACACGTTAATGGTTTGCGATGAAGATGCCACA…
iB_00471	CGGAAGGTAAACGCCAAGTATAGTGAAGAATTGGCTCATGAATCCTTAGAATGGATAATGAACATCACTGGCGACAACATAAACACCGCCGGCGATATGGACAACTTCTATGAAGTTTTAAAAGATGGACAACTCTTGTGCAAATTGGTCAACTGTATCAAACCGTCAATTGTGAAAAAAGTCAATAATAGTCAAATGGCCTTTAAGTGTATGGAAAACATAAACGCGTTTTTGGAGGCGGCCAAAGAGCTGGGCGTTCCTGCTCAAGAGACCTTCCAAACCGTTGACCTTTGGGAGCGACAAAACCTCAACTCTGTAGTCATCTGTCTGCAATCGCTAGGCAGAAAGGCCGGCAACTACGGCAAACCGAGCATAGGACCAAAAGAGGCTGAAAAGAAC…
iB_00472	TATGACACGTCGGAGTCGAAGTTGAGAAGAGAATTCGAAGTGTATGGTCCGATCAAGAAGATTGTCTTGATTCACAATAGCGTCAATGGGAAACCAAGGGGGTATGCTTTCATAGAATATGAACATGAAAGAGATATGCACTCTGCATACAAACATGCTGACGGAAAGAAAATTGACGGAAGACGGGTTTTAGTTGATGTGGAGAGAGCCCGTACCGTCAAGGGTTGGTTACCTCGGCGTTTAGGTGGTGGTCTTGGCGGGACCCGAAGAGGAGGTCCAGAGGTAAATATCAAACATTCAGGTCGCGAGGACAACGAGAGGGAGAGGGAAAGGTACAGGTTAGAGCGCGAACGCGAAGAGAGGGGTGGTGGTAGGGAACGTGAAAGGGAGCGCGATAGG…
iB_00473	AGCCATGAAATCAGGAATCGGGATTCATAACAAGAAGGACGTTCCGATTCACCGAGTGACTGAAATTGATGCTGCCAGAGCCAAACTCGAATTGTCTTCCTTCCAACGTGCACAAAGAATCGACGCCGTTGTTGAATTTGTCGCCAGTGGAACCAGATTAAGAGTTTTCATACCGAAATCGAACAGTTTATGTACCTTTTTGTTAGGAGGTATAAATTGTCCGCGCGCTTCCCGCCAAGCAACCAATGCCCAGCCCGCCGTCGAAGGCGAACCTTTCGGTGATGAAGCATTGCAATTTACAAAGGAAAAGTGTCTTCAGAGAGAAGTTTCGATTCAAGTTGATACTCACGACAAAGCCGGCAATTTCATTGGCTGGCTCTGGATTGACAATGTTAACTT…
iB_00474	GCTGCCCGAATATGAAAATGAAGACTTGGATTCGACTAATGAAGTTAAAAGTCCTAGGAGTGTTGCAGAGGTCCAGGACAAAGTCGCTAACTTGCAGATTGAAGATGAAATGTTTGATGAAAATTTGTCGGATTATGAAATCGAAGAAGATGAAAATATGAAAATTGAGTTGGATGATCTTTTCGATGAAGTGAATGCAATGGCGGTTCAGTGCAGCATTCCCCTTATTACGCTCTCCTCACTTCAGCAAAGGATTTCTGCACTAGAAAGAACTTTCCAGCAACTGAAGCAAAAGGAAGAGATAACTATGGAGGATATTTTCGAAGAAGATCGAATTGTCTTCGAATTGTATAAACTGAAATTTCGTTACGACAGTTTAAATTTTAGACTAACCGAGGG…
iB_00475	GACATTCCGTGCATTTTCGTCTGCGAAAATAATGGGTATGGGATGGGGACTAGTGCGGCCCGGGCGGCTGCAAATACAGCGTATTATACCCGAGGGGACGTTATTCCGGGAATATGGATTGATGGGATGGATGTTCTGGCGGTGAGGGAGGCGGCGAAGTTTGCAGTGGACCATTGCACGTCAGGGAAAGGGCCTATACTTCTGGAAGCCGCCACCTACAGGTACTCGGGTCATTCAATGTCAGATCCAGGGACGAGTTACCGGACACGTGAAGAAATCCAAGAAGTGCGTCAAACACGTGATCCGATTACCTCATTCAAAGAGAAAATTATCACGGCTAATCTCGTGTCCCCTGAAGAATTAAAGGCAATTGATACGGAAATTAGGAGCACTGTTGAT…
iB_00476	GCAACTCAACAAGGCCACTATCAATATGTTGAGAATTTGTGAGCCTTACATTACTTGGGGTTACCCCAATTTGAAGTCAGTCAGGGAACTGATCTACAAGAGAGGATTTGCCAAAGTTAACGGCCAGCGCGTTCCAATCACCAGCAATCAAATCATTGAAAACAGATTGGGTAAATCTGAAATCATCTGTATGGAAGATTTGATCCATGAAATTTTTACTGTTGGACCTAAGTTTAAATACGCCTCCAACTTCTTGTGGCCCTTCAAGCTTAATACACCCACTGGTGGATGGCGCAAGAAGACAAACCACTATGTTGAGGGAGGTGATTTTGGCAACAGGGAAGA
iB_00477	GGCAGAAACCGGAATTGTAACTGGTGGCAAATACGAGACTAAAGACGGTTGCAAAGCTTACACCGTCCCCCCTTGCGAACACCACACCGAAGGCGACTTGCCTGCGTGTGGAGACATTGTCCCAACCCCCCAATGCAAGAAAGAGTGTGACGCCGGTGTTGATATCGAGTACAAGTCTGATCTGAGAAAAGGGTCTGCGTACCAAACCTCATCTGATGAATCTCAAATTCAAACCGAAATTATGACAAACGGACCTGTTGAGGCCGATTTTGACGTGTATGAAGATTTCCTCAACTACAAAAGTGGGGTCTACCAACAAACCACCGGTAATTATGCCGGTGGACACGCTATTAAGATTTTGGGATGGGGTGTGGAAGACGGTACGCCGTACTGGTTGGC…
iB_00478	GATACATGATGGCTGCGTTCGACTTTTATATTAAACAAGGAGTCGTTTCTGGTGGAGATTTAAACTCAAATGAAGGTTGCAGGCCGTATACTGCAGATGCTCACGACAAAGGCGTGACTCCTTCATGCACCAAAAGTTGTCGCAAAGGCTATCCAACTAGTTACAGTTCAGATAAGCACTATGGCAGCAAAGATTACATTGTTGATGCTGGAGTTAGCAACATTCAGTACGAGATTATGACCAATGGACCTATTATTGTAAGTTTTAAAGTGTACCAAGATTTTTATAATTACGGGTCTGGAGTTTACCACCACGTGAGTGGAAATTATACCGGTAATCATATTGTTAAAATAGTGGGATGGGGCACTGAAAAAGAACAAGACTACTGGCTCATTGCTA…
iB_00479	TGGCATTACTGGGTCAACAAGGGGATTGTCTCGGGGGGCAGCTTTGGCTCGAACCAGGGCTGCAGACCCTACGAGATCGCCCCTTGCGAGCACCACGTGAACGGGACGCGCCCCCCGTGCACCGGCGACGACAACAAGACACCAAGCTGCAAACAGCAGTGTGAGAAGGGGTACAATGTCCCGTACAAGAAGGACAAGAATTTTGGCAAAGAGGCGTATTCTATTAGTAGCGAAGTCCAGCAAATTCAGAAGGAAATCATGACTAATGGCCCCGTCGAGGGCGCGTTTGAAGTGTATGAAGACTTGCTCAGTTATAAAAAAGGAGTGTATCAACACGTCAAAGGGGAAGCTCTAGGGGGGCACGCAATCAGAATCCTGGGTTGGGGCACAGAGAAAGGC…
iB_00480	TCGGTTCTTGTTGCACTTTGATCACAAATGAAATTATTGAGTCAAAGTTGCCAATTTTATTTCATGACTTGAGTCACCTTTTATATGCTACAATTATTTACGACACTATCGGACTTGATAAGGAAAGTGGGAAAACGTTCGAGGATGATCTTCAAGTTGCACATTACTTGGAAAACATCCTTAAACCAACCGAAACCAGGAAAGAATTGTTCAACGTGTTGTGGAAAATCCACAACGATACGTCTAGTCTGACTAGCCAAGATTTACTCTACCGAGACCTAAAAGTGGTTAAGGGTGTCCCAATCCCGGGTTTACCAATGTTGGTTGAGCAATATTTAAGTCGTGAGGATGCAGATAGCGCTATTGCAGCGTTCGCGAGTGAATTCAAAACATCCAGTG…
iB_00481	GGAGACGCTCACTTGGAGAAAAGAGTTTAACGTCAATGAGATTAATGACCATGTAAAGATGGATATTATAGTCCAGGGCGGATTTTTTCCACATGGGCATGATAAGGATGGTAGCACCTTGTTTGTTTTCAAGTGTAAGAAATACGTGAAAGGGACACACAACATGGATGATTTGAAAAGATGCGTCGTATATTGGTTTGAAAGATTAGAACGGCAAGACAAAGGCAAACCTATCACCCTCTTCTTTGATATGGAAGGCTGTGGCTTAGCAAATATGGATTTAGAATTTACTAAATATCTAATAGGCCTCTTCAAACAATATTACCCCTATTTTTTAAACTACATTCTGATTTTTGAAATGCCATGGATTTTGAACGCGGCCTTCAAAATAATAAAGTC…
iB_00482	TAAGGTGCAGGAGGAGATCGATATTATGAATCTTTTAAGGCACCAGAAGCTTTTGCAACTCGCTGCAGCGTTTGATAATCCCAAAGAAATGATCATGGTGACGGAATATATCTCCGGTGGAGAATTATTCGAACGTGTGGTCGCCGATGATTTCACTTTGACTGAAAAAGACTGTATCCTCTTCATGCGCCAAATATGCGAAGGCGTGGCTTACATGCATAGTCAAAACATAGTCCATTTAGACCTTAAACCGGAAAACATCATGTGTCACACCCGAACTTCGCACGAAATCAAAATCATCGATTTCGGTTTAGCCCAAAAACTCAATCCCGACAAACCCATTCGGGTACTTTTCGGTACTCCGGAATTTATTCCGCCTGAAATAATAAATTACGAGCC…
iB_00483	CGGCACAGGTTACACCAAATTAGGCTTCGCCAATAATAAAGAACCACAATTTATAATACCCTCCGCTATAGCAATAAAAGAAACCGCCAAAGTCGGCGATCAATCCAGTCGAAGACTGTGCAAAGGTGTTGAAGATTTAGATTTCTTTATAGGCGATGAAGCCTTCGACGCTACCGGATATGCAGTCAAATATCCTGTTCGCCATGGGTTAGTGGAGGATTGGGATTTGATGGAAAGGTTTCTAGAGCAGTGTATTTTTAAATACCTGCGAGCCGAACCGGAAGATCACTACTTCCTATTGACTGAACCACCATTGAACACCCCCGAAAATAGGGAATATACAGCCGAAATTATGTTTGAATCGTTCAATGTACCTGGCTTATACATTGCTGTGCAAGC…
iB_00485	GAACAAAACCAACCACGCTAATTTAATGAACTCGGTTTTGAAGAATACGATGAATGAGACAACTGTCGAATACAGAGCAAGGAAGACGGAATTAAAGGATGAAGTGGAGAGACTCAGGAGTGAAAAAAAAAGATATGCAAAACTCCTACAAATCAAGCGAACAATAGCTGCAAATATTCGCATAGGTTTGCGGCAACTTTTACAAGTTTCGTATGAACTGTCGGATGAAACTAAGAAAAAACCTGCTCCTAGCTCACACCCGTTTGGCGTTTTGGCCGAGAGGAAGGACAAACCACCGGAAATTATCGAAGATGAAATCGACGGATCAAAAATTGTGCCAATTTTGGTGGCCAAATTCACCCCCTTAATGTCACACTACTTTGGCCTCAAACACGAGCC…
iB_00486	TGCAAAGGTTTGGGTAGGTTCAGTAACCCAACTTACTTGAACTTTTTGTCAACACTGGAAGCAGCTAGGAAGGAATTGACCCCTGAAACAAAACACCAGCTCTCTTTGTATGATTTTGAATTTCACAGCTGGCCTGTAGAGTTTGATATGCGTACTGTGAGAAAGGACACCACAAAGACATTCATTAATAAACCAATTCTTCACCAAAACGTATTACAATATCTCACGCAAATACCTTTCCGAATTATCGCTTATGTCGCAATTCACACTTTCGGTATTAGATTAATATACCCAGGCTCCATTGGGATCATTCAAATGATACTGGAGCAGAGCCTTCTTCAAGGCAGGTCTAGGCTGATTGAACACAACCAAGGAGAACGATTCAAAGTGCGCACTTGT…
iB_00487	CAACAACGGAGAAAGCTCCTACGATCTCTTATTACAGCAACAAACCCTTTTACTGCAGTTTCAACTGCAGTTGCAGCACAAATACCCCCAAATTATACTACCAGCTTCCCAAAAAACAAACAACGAAACAAATAACAATAACCCCCTACCGTCCCCATCACCATCAACTTCGTCAGAATCATCAACCCCCGCACGCCTTACAGGTCGCTTAGAAGACATGAAAGTCAGCGATTTGAAAGCCGAACTTAAACGCCGCAGCTTGCCAGTCTCGGGCTCCAAACCCCAATTAATCGAGAGATTAAAACCATTCACAGGATCCGATTCATTAAATCAGAATATTTCGTCAGTGGATTCAACCCACAGCAATTCGAGCATGGACCAGTCACACAACTCCCCTCA…
iB_00488	CCAGTGCCCCGAATTTTACGAAACTTGCTTTCTAGACTGTGTATAAATTGTGATAACGCTCAGTATGGCTGTACGCGTGTATTAAAATTAGACTCTCTCTCGAACCACCTTGAAGAATGCGAACATAATCCTAAGAGACCTTTACCGTGTGAGAAGGGCTGTGGTTTAGTGATTCCTAAAGATGAGTTGAAAGACCACAATTGCGTGAAAGAACTGCGAGCGCTGATACAGACCCAGCAGCAGAAAATGAACGACTTCCAGCAGGAAATCACCGAGCAGCGCTTCCTAATCAACGAGCAAAAGCGCGAAATGCAGCTGCTGAAGGAGTTCATGAGGGCCATGAGGATATCGAACCCTTCAATGAGGGCAATAGCTGATGCAATGGAGAGAGATGAAGTC…
iB_00489	GGTTTGCAAAGGCAGACTGTTTCTGGCGATAGTGCAGTGCATACTTCTCTAAGTGTAGACACTAATCATACAGGAACTGTAGTTGAAGGTCCACCTACACCCACACATTCTGAGACGCCTGATTGTTCTAAAGTCGTCTCAGTACCTGTTAGTAGTCCACCTGGCAATCTCTCGACACTGCAGGGAATGTCAAGCTCGTTACAAGCTTTAAGACCCCAAGGTCCTTCAATAACACCGTCATTGGCTAACCATTATAGAGATGATTTAGTTAACCATGTTAGGGGATGGCCAGCAGAAATTTTAGAGAAACAAGCCCAAAAATTAGCAGAAGAAGCTCACATTATGGGTAGTATACAATGTTCTAAAGTTTCCGCTGAACTCAAGTCTGCTAGGTCAATA…
iB_00490	TTGTGCAAAGGATGTTGTGAGTTTCTTCACTCAAGTGCAGGAGCAGATCGCTAATGATTTAGAAAGTCGGCAAAAGCAACGACAGAAGCAGCTTGAAGTGAATCAGAAACAAATGGATAACAACAAGAAGAGTAAAAAGAAGGAGAAGACCAAACAGAAAAAGGAAAACGGGCCTGTTAAAGAAAACCCGCCAAAGTTAGCGAACAAAAAGAATAAAAAAGCGCCACCTTCGCCGAAGAATACTGGAAAAGCGTCCTCTTTCATTAAATTGATTTTTACGTTATTATTTCTTACTTTGTCGGTTCTGTTTGTGTTAACTTCTGTAAAATATGAACGTACGCGTACTATTGAAAATTCTTGTGTAGACTTGTATTACAAGGCTGTTGATTCTTTGTCTCC…
iB_00491	TACAACCCGGGACATTTGTTGCCACACAAGTGGGAAAACGCTATGACTGTGGACAAACCCTCATGGGGCTACAGAAGAAATGCAGTGATTTCCGACATTCTAACTCCCCATGAATTGATAACGACACTTGTAGAAACCGTTAGTTGCGGTGGAAACATTCTTATCAATGTTGGGCCGACCAAAGAAGGCACAATTTCGCCGATTTTCCAGGAGCGGTTAATGCAACTTGGTTCTTGGTTGTCCCTTAACGGGGACGCAATCTACGAGAGTAAGCCCTGGACTGCACAAAATGACACCTCCCCAAGTCCTATCTGGTACACAGCTAAGAACGAAACTGTCTACGCGATAGTGCTAGAATGGCCCAGTAAAAATGTAGTGTCCTTAGAGCATCCAGACATT…
iB_00492	CACACTTGCCGAAACCATTAGTTGTGGAGGGAATATTTTAATAAACGTTGGACCGACAAAAGCCGGAACAATTATCCCACTTTTCCAGGAACGTTTACTAGATCTTGGAACTTGGTTGTCCATTAACGGTGATGCAATTTACGAAAGTAGCGCTTGGAGTGTACAAAACGACTCTTTCACTTCTGGAGTCTGGTACACAGCTAAAGATCCAGTGGTGTATGCAATAGTTTTAAACTGGCCGATTGATAATGTTCTGTACTTGGGCTCGGCAAAGTCTCTCTTTGACAATGGTAAAACCACTCAAGTTACGATGCTTGGGAATGAAAATGGGGATCTTGAGGCTGAAGTTGTTGATACGACTAATCTGGTAGCTGTGACTTTTCCGG
iB_00493	CACTGGAAATCCCAAATACGAAAATGCTGTTTCAAAAGTGTCACTTCATATCCATAATTTGGAAAAAAAAGATGGTTTGGTTCCTATTTTTATCAATGCCAACACTGGACAATTTAGGTCTTATGCTACTATAACTCTAGGAGCTCGCGGTGACAGCTATTACGAGTATTTACTGAAACAGTGGTTGCAAACAGGAAAAACGATCGATTATTTAAGGGACGATTACGTGACGAGTATAATGGGTGTTGAGAAACATTTAACGAAAAGAACCGTCCCTAACGGTTTCCTCTTTATTGGCGAATTGCTAGTCGGTGGTAAAGATTTTAAACCGAAAATGGACCACCTGACGTGCTATTTGCCTGGAACTTTGGCCCTTGGGGTACACAATGGTCTTCCAGA…
iB_00494	GTTTTTCCCGTCTTTGGTCACAAGGCCCGAACATGTGGATCGTATTTATTCAGTCCCGGATTTTGCAAGTCAGAGGGCACTTGAGACTGGATATTTGCATATTCAAGCCACGAAACCCGACACTCTTGGTGTGGCTTTGAGGGATTCACCCGTGGGGCTGGCAGCCTATATTTTGGAAAAATTTACCACTGGGACTAACGCAACTCATCAAAAACGTGAAGATGGGGGTTTGAAAGAATATTATGATTATGCGGATCTTTTGGATAATGTGATGGTTTATTGGGTTACGGGATCAATGCCTACTGCTATGCGGCTATATGCCGAGACATTTAATAAAAAACACATGGGTTTGGGAATTAGCAGAATGCCAGTGCAAGTCCCAAGTGCCTGTGCTAGGTT…
iB_00495	GGGAAGACGGTCGTAAACAAATTGAAACCGAAATTAAACAAATAGGCAAATTAAATTCCTTGGGAAGTTTAAGCGGGGATGAGTCTGAGGACAGTGAGGAGGAAACCAGTGAAGAAGTGTCGCACACTGAGAGTGACATGGAGGAGGAAATCATTGAGCCAAAAACAGCCACCGATTTTCTGAATTCGCCAACTGAGGAAATTTTTATTGCACTTGGTGATGCCAGAAATGAGCTGATTTTAAGAGAAGCTAAAAAAGGTGACGATATTGATGTCAACACTTTTATTCCCGTTTTAATGAAAGTCGCGTCTCTTGCCAACAGCAGCAAAGAAAACGTCTCTAAATTGGCGCTTTCTTGCTCGGAAAGGTTGTACAAAGAACTGTTCACATGGTCTGACA…
iB_00496	CTTTGACGAGCTGGGACTTCAAGTCACAATCGTCGACGCGGTGGATGGAAGGGCGCTGAATGCGAGTATTTTGCAGCAGATATCTCCTTTGCCCGAATATGCGGACCCTTATCACAAAAGACCGATGACACTCGGAGAAATTGGGTGCTTTTTAAGTCATTATAACATCTGGAAGGATATTGTTCGGAACGGATATGAGACCACTCTTGTTTTAGAGGATGATATTAGATTTGAATCCTTTTTCCGAACTAAAGTGTTGAATGTGATGGACGAGGTAAAGCGTGTTTCCGGCTGGGATTTGGTGTATTTAGGCCGTAAAAGGTTGCAGGAAGACGATGAACCGTGGGTGGAGGGGTCAAGTTTGTTAGTCGAGGCGGGTTATTCCTACTGGACTTTAGG…
iB_00497	GGGCGATGGTGAGTACATTTGTGCCGGTTCTGCGCGACAACACGCCCTGTATATTTGGGAAAAATCGATCGGGAATTTGGTTAAAATTCTTCATGGGACCAAAGGAGAGTTGCTTTTGGACGTGGCTTGGCATCCAGTCCGGCCTATTATTGCTAGCATTTCTTCTGGTGTTGTGAGCGTTTGGGCCCAAAATCAAGTCGAGAACTGGTCCGCTTTCGCGCCGGACTTTAAAGAGTTGGACGAAAACGTTGAATATGATGAGCGGGAGAGTGAGTTTGATATAACTGACGAAGATAAGTCGGTTGCCAGTGGTGGAGATGATAAGGAAGATACTGATATGGAGGTTGATGTGTGTGCTGTTGAGCCGGTACCGGCTTTTTGTAGTTCAGATGAGGAAAA…
iB_00498	TAAAAGCACACCCAACAGCAAAGACTCTCTCGGAAGTGAATCTCCGTCCGAAAGGTTTGAAATTATCGACAAAAACATGACAAGTTTTAAGAAAAGGGACAGTATTATAACTTTAGAAGATAACATTTCAAACAGCAGTCTCAACGTAAATGACTGGACCAACTTGACGATTACTACACATGACAGCGTTAATAACGAAAGTGCCACAAAGGGAATCGACTCACCTAAGGAAAAAGCTTCCAAGTTAATTAATATCGATATTAGTCAAGAACCGTTTATAAAGGAAGTGTTCTCGTTATGCTACGTCAATATTCCGCAAAAAGTGGACAACGAGATACTAGACGACATTTTAAACTACTCAGTAACCAACGAAAATTTGGTTCACACTTTATCCTTGTC…
iB_00499	GCGCTTGACGAAATCAAAATTTTAAAAGCGGTGCGGGAGTCCGACCCCACGGACCCCAAACGCAACAAGACTGTCCAGTTGTTGAACGACTTCAAGATCAGCGGAATCAACGGCGTGCACGTGTGCATGGTCTTTGAAGTGCTTGGCCACCACCTGTTAAAGCTAATTATCAAATCGAACTACCGAGGGATCCCTCTGGACAACGTCCGCACAATCATGCGGCAGGTTCTGGAAGGTCTCGACTATTTGCATACGAAATGTAAAATAATCCACACCGATATCAAGCCCGAAAACGTCCTGATTTGTGTTAGTGAAGAGTATATCAGGAGGCTGGCGTGCGAGGCGGCGGAAATGCACCATCTAGGCTTAAAATTACCCACGTCTCTTATAAGCACCGCA…
iB_00500	CTCAGAAAATGCAACGCAAAATCGCCTAAAATATCTCTTCCTGGTGGCAGCGGGATACTTAACCTACAGATTATTTAGCAAAGAACACTTGTTCCCCACCGCTTTGGCCGCTTCTAATTTGAAAAGTCGCAAAAAGGAGCTTAATTTCGTTGCTGACGTGGTTGAAACTTCCGCACCTGCTGTGGTCTACATCGAAATTAAGGACACCAGAAGGGTTGATTTCTTCACAGGAAGACCCACCACGATATCAAACGGGTCCGGTTTTATTATCAGGGAAGACGGTCTTATCTTAACAAATGCGCATGTTGTTGCCAATAAACCGCATTCTAAAGTCGAGGTGAAATTACACAATGGGGCGACTTATAACGGATACGTGGAAGATTTCGATATGAAAAGCGA…
iB_00501	ACGCCATATTTTCCCAATTTGGCCAAATCCTGGACATTGTGGCCCTCAAAACCCTCAAAATGCGGGGCCAAGCTTTCGTCATTTTCAAGGAAATTCAAAGCTCGACCAACGCTTTACGCTCCATGCAGGGGTTCCCGTTTTACGACAAACCAATGCGAATTCAATACGCAAAGACAGATTCTGACGTTATTTCGAAAATGAAGGGTACGTTCCAGGAGAGGCCCAAGAAAATACGCCCCCCGCCTTCCAAGGAGGACGAAGCGCCTAAGAAAAAGAAGAAGAACAAGGACCCCAACAGAATCCCCGGTGGAAGCAACGCTGAACAACCTCCAAACCAAATTCTCTTCCTTACTAATCTGCCTGACGAAACGAGCGAAATGATGTTGTCTATGCTTTTCA…
iB_00502	AGGCTCATTCGGCAAAGTAATGTTGGCTGAAAGGAAAGGAACGGACGAATTGTACGCAATAAAAATTTTGAAAAAGGACATAATCATCCAAGACGACGACGTCGAATGCACCATGGTGGAAAAGCGCGTCCTGGCTCTCTCCAACAAACCGCCTTTCCTAGTCCAACTCCATTCGTGTTTCCAAACAATGGACCGGCTGTACTTTGTTATGGAATACGTGAACGGCGGTGATCTCATGTTCCAAATTCAGCAATGTGGCAAATTTAAAGAACCTGTTGCGGTTTTTTATTCGGCTGAAATTGCCATCGGTTTGTTCTTTTTACACAGCCGGGGTATAGTTTACAGGGACCTGAAACTCGATAACGTTTTATTGGATCAAGATGGACACATCAAAATTGC…
iB_00503	ATATTGCCGCTCATTGGAAGAAAATGAAATTGCGGAAAACGCATTTTCCCTCATTTTTGCGTTTGATGAGATTGTTGCTCTTGGGTACAGGGAAAGCGTCAATTTGAGCCAAATTCGCACATTTGTCGAGATGGATTCACACGAAGAGCGGGTCTATCAGGCCGTCAGACAGACACAAGAACGCGAAGCTAAAAACAAAATGCGTGAGAAAGCTAAAGAATTGCAACGCCAGCGAATGGAAGCCAACAAAAAGGGCGTCAAACCATCATTTGGTAGCAGTGGAGGCTTTGGTAGCTCATCTGGTTATACTCCAGCCCCTTCAGTCGGCGATGTTGCCAATATTTCAAACGATATCAAACCACCAGCTTATTCCTCCGCTCCTCAGAAACCTTCGACTCG…
iB_00504	AAAGCTTTGGGCGATTACCTAATAGTTGGTGTCCACACCGATGAGGAAATCACAAAACATAAAGGACCTCCTGTATTCAACCAAGAGGAACGATACAAAATGGTCAGGGGCATAAAATGGGTAGATGAAGTCGTAGAAGGGGCGCCCTATGTCACAACTTTGGAAACTTTGGACAAATACGACTGCGACTTTTGCTGCCACGGGGACGATATTACTATGACCGCTGATGGAGTCGATACTTACCATTTAGTTAAAGCTGCAGGACGATATAGAGAAGTCCAACGGACTGCCGGCGTCTCCACCACCGACCTCGTGGGCCGCATGCTCCTCCTCACCCGCAACCACTTCCGGCAAGGCGAACGCGAATACGAAGTCGAGAAGGAACATTCCTCCACAATG…
iB_00505	GCCACAAGTCTTGCACTGAAAATTCTGAGACCTGAAGAATTTAAATCGAAACTGGGGCCGTTTTTACAACAGTACAAAGTGTTTGAGATGGCCGAAGAGGACAATCGAAAAATGATAAACGTGTCATTAAATGTGGTGAAAGAGGATGACGTCTGTCGGAAATATCTACCCCAGATTGAAGAGTTTCTCTGGAAGAATCTCGATTTCTGTCTCACGAAAAATATCAAAACAAGTTCGCCGAGTCATTTTCTGACCTTGACCCATTGCGATCTGTGGGTGAACAATATTATGGTCAAATTTGATAAGAATAGCCGAATCACTGAAGTGAAATTTGTCGATTTTCAGTTGTATGAATACGCTTCGTTTGTGAGGGACGTTGTTTTCTTTATTTTCAGCAGC…
iB_00507	TCGCTGATTGTTGATGGGTATATGGCTACGATGAAGGATCCCGAATGCGAGATTCCAATGCCGGAGGATCTCAGGGATGGGAAGGATAAGATGGTCTTTGGCAATATCGAAGCCATTTACGACTGGCATAAAGACATTTTCTTGAAATCGCTCAAGAAGGCGATTGAGAATCCGACGGAATTGGCACAGTTGTTCAGAAGATACGAACGCAAGCTGCATATGTATGTGGTTTATTGCAAGAACAAGCCGGTTTCTGAATACATCGTATCGGAGTATTTAGAATCTTACTTTGAGGAACTTAGAGTCAAATTAGGTCATAAACTCCAGCTCTGTGATCTGTTGATCAAACCGGTACAAAGGATTATGAAATATCAGTTAATGTTGAAAGATATATTGAAG…
iB_00508	AAGCCTGAGAACGTGATGGTGGACTTGTCGGGCTCTTCGCCGCTCTTGAAACTGGTGGATTTCGGTGACTCGGTAAACACTTCGAAGAGCGTCATTTTGCCACCGGCTTGCCTCGAGTTCGCCTCTCCCGAACTTGTCTTAGGTCAGCCAGTTGGAAAACACACAGACTGTTGGGCCGCTGGCGTTTTCCTCTATGTCCTACTCAGCGGAGTTTCCCCTTTTCTGGATGACTCAATGGAAGAGACAACTGCGAACATCCTCAAATGCGACTTCTGTTTTCCCGATGATTACTTTGCGGAAATTTCACCCGAGGCCAAAAGCCTCGTGAATAACCTCCTGGTGTTGGTCCCGTCACAGCGGATAAATATGGAAGAGTGTCTTAAATCCACCTGGATGACG…
iB_00510	AAACGAAAAGGCATGAGTCGCAGCCTGACTCAGACGAGTCGGAAACTTTGCAGGAAATTCCCAGTACGCGAGATGTTGCCGAGAGGGCTGAAGCCGTCGGTGGAACGGATAATACTCCTGATGATGAAGAGGAGGACGAACAAATCTTCAGTGATGCTCAGGAGGAAGGATCTACGGAGCAGAAGGAGGTTCCGAGCTCGTCGGAAGGTGGCGGTGTTCACACCAAAGTAACAGCGGATGAGTGGCCTCTCATCCAGCCTTCACAGGTCCACGTAGAAGTACCACCAGTGCACACTGCTGAGTCAAGGTTAACTCCACTAGAACAAATTCGTCGTAAAGATGAAGAAGTGCGCCGAGCGTTAGAAGACAAAGAGGGCCTGGTTGCCGACCTTTTGAGTA…
iB_00511	CACAAATCGTGGCACAAACTAGGAAATATCTGGAGCAAGAAGGCGTCCAACTTGATGCTTTCAGTAACAATAAATGTAAAAGGTCGAAAACAGTGATCCTTGTAAAGAATTTGCCGAATAAAACTGAAGCCAAGGAGATTAGAACAATATTTGAAAAGTTTGGCTTGGTTGGACGGTTGATTTTGCCCCCTAGTGGCATTACAGCAATTGTTGAATTTCTTGAACCGTCTGAGGCACGGAAAGCTTTCACTTGTTTGGCTTACACGAAGTTTAAAAATGTGCCACTTTATTTAGAGTGGGCTCCGGAAAATTCTCTAGGTGAACGAAAAGAGCCAC
iB_00512	GGGTGATTGAACCGACAGATATGCACATGTTGGCGGTGCCTGATAAGTTGGCAGTAATGACTTACTTGCACCAACTGAGGGCACACTTTACGGGTCACCAGTTAGAAGTACAACAAATCGGTAAAACTTCCGAGGAAAGCAATTATGTCATTGGAAAATTCAATACTGATAAAGACACAGATATTACGAAGCAAGTCTTCGGCCAAGAGATTATAAATTTAAGGAAAGCTAAGCAGAATCAACAGTTGAATAAATCGCAAGATTCGAAAAAAGAGAAAGAGTTAAACCAAACCAATAAGGAAATTAGCCAAAATCAAGACATGAAAATTGCCGCTTCAAAACTACAACTTCCATTAAAAATCACCAATGAACCGGCTGAAAGTCCGAAAGAGCCCAAAG…
iB_00513	AATTTCCATGCAACCAGCTCTGAACCCTCACCAAAGCACAACAGATTATGTTTTTCTGAACAGGTGGTCTGTGAAATCGTACGACATAAAAAGGGGGGACATAATATCGCTTATCTCTCCCAAAGATCCGACACAGAAGATCATAAAGCGAGTAGTGGGAATTCAAGGTGATGTAGTGGCCACTCTTAGTTACAAATCAACAGTTGTTCGAATTCCTGAAGGACACTGTTGGGTGGAAGGTGACCATACTGGTCATTCCATGGACTCGAATAACTTTGGTCCGGTCTCTCTTGGCTTAGTTACAGCAAAAGCTTCGTGTATTGTATGGCCACCGTCAAGGTGGCAATTTATACAGTCCTTCTTGCCTGCC
iB_00514	GGCTCGATTTTCCAGCTTTTATTATATTCCAAGCGATTTCGTCGCAGTTTCCCGATAAGGGGGACCCAGAGGAGTTGAGGGAAAAGTACATTGAACTGACCGAACGGACCGACCCCAACGCGCCCCCTGAATGCACCCCAAATATCGACGGTCCAAAGGCCGCATCTGTACCCAGAGAACAAACAATGCACTCGTTTCACACTTTGTTCTGTAGACGTTGCTTCAAATACGACTGTTTTTTGCATCGTCTTCAAGCGTGTCATCCAGGGCCCAACTTGCAGAAGCGTCGCGGTCCAGATTTGAAGCCCTTTACGGAGCCCTGTAGCGCCGATTGCTACATGCTGCTGGAATCTGTTAAAGAAAGAATGGCTGCGAAAGCCAAACAAGAGGAGGAAGCCA…
iB_00516	AGCACACCGTGCCTATTCTCGTGGACGGCGATTTCGTCGTCTGGGACAGTCATGCGATCGCTGGGTATCTGGTAGGTCAGTACGCCGAGGACGACACCCTTTATCCCAAGGACGATATCCGCAAACGGGCGATTATTGATCAGAGGCTGCACTTCGAAAACGGGGTGCTCTACGAGAGATGTCGCGCAGTTGCCCAAATTCTTTTTTCTGGTATTGGCGACATCTCGGAAGACGACCGCGACAAACTGCTTGAAGCTTACGGCTTCCTGGAAGAGTTCCTCAACGGCCACCCCTGGCTCGCTGGCGACGAAATGACAGTGGCTGACCTCAGCGTCCTTGCGACTTTAGCCTCAGCCGACCTCTTTATCCCTGTGGATTCAGATCGCTTTCCCCAACTCT…
iB_00518	TCCCAAACTGTACCTTTCACGTTCTGACAATTTGTTTAATAAATATTTCGTGAAATTTGCCTGGGGCTGGAACCTTTTACTCCTAACCCCGTTTGTTGTGTTCACTTCGTACATCTACTGTTGCGGACAAAAGAAACTCATAATCAAGCACCACCTGCTCCGAATTTGCATCGCCACGTTCTTCTGGTGGTTGTGGACAAGTCTGTTCAACGTGATCGAGGCGTCGTTTGGACGCTGCGGCCAAAGACAGTTTAGCACCAAGGGCACGTGTTTGCAAGCGGGGCACGTCTGGAACGGCTTTGACATCTCGGGACACACCTTCATTCTCATTTACGGCAGCCTCTTCCTCATTGAAGAGACACGATGTATAGAAAACTGGGACAGCATCAAGGAGCACCT…
iB_00519	TGCAAGGTGCAGAATTCAAACCTACTTTAGACAACACAAGTTTAGGCGATTTCTTCTTTAATTATGCTGAGAAAAACGGCAATAAAATTTGCCACATAGATGCTGATCTGGATCAGTCCGAAACCTACTCTAGTGTCAAACAGCGAACGACTCGACTAGCAATAAACCTGAAGAAGAAAGGGATAAATTCAAAAGACGTGGTGGCTTTCTGTAGTTACAACTCTCTTGATAACACCATACCGATTATTTCGTCCTTGTATCTGGGAGCCAAAGTCGCAAATTTAGACCCCACACTGTCAACTAGACAAACAAAACATTTATTGTCTCTTGTCTCACCTCGCCTTATCTTTGTTGGAGAAGAGTCAGTTCCTTTGATTGAAAAATGTCTAAGTGAGGCAA…
iB_00520	TTGGATCACTGCCGTGTTTATGTTGATTTCCTCGTTTATGACAGGTGGATATCGCTTGTTCCTCCGGTCTATGGATCCAGAAATAACTTTACGAACTGTTGAAAAATACAAAGTTGATAATATGTTTCTAGCGCCAATTTTGGTTAATAATTTTATGTCACTTGGTGGGGACGTAAAATATGATACTTCCTCTTTGCGGATTATTCTCTGTGGCGGTGGCCCCATGTCTTCAGTTCAGCAAAAACTAATGTCTCGCCTGTTTCAACGTTCAACAATTCTTTGCGTTTATGGAATGACTGAAGTCGGTTGTATTTCACTATTTCATGATGAAAGAGATAAAGAATTTGCTAAAACCAAACCACTGTCCTGTGGTAAACCGTTCTATGAACTGGATCTCAA…
iB_00521	TTTGCCTGCACATGTTGATTGTTGGAGGTCGGCATTACAGGATTCTGTCAAGCCGCTCCAAAACCTGGCTAATTTGTGCGAACAGCAGCGGGCAATTCAAAATGTGAAACTGTGCAATTTTGGGGATTATAGTGATGCACAAGGTGTGATACTGCATCGAATAGCGATAGGAATCGAGGAGGAATTACTTTGCATAAAAAAATTAGTTGACAAAGTGAATGAATGTAACATAGATTTAAAAAACAAATTGTTAGTGTTTGAAAGATCTACGTTGAATTTAAACTGGGAGGAAAATAATGAGCTGATACGGGGGAATGGATCTCAACCTCCTTTAGCCAAGTTACTACAGTACAGTTTACAGTTTTTGAATTATTTTACTAAGGGAGCAAAAGACATTAG…
iB_00522	CACGGGTCTTTATGCACCTTACTGGCGGAAAGATGCTAGAGGGATAATATGCGGGTTGACTGCCTTTTCCACGAAGCAACACATCATCCGAGCGGCATTAGAGGCGATCTGTTTCCAAACTAGGGATATTTTAGAAGCCATGAATAAAGATTGCGGTATTCCATTAACGAAGTTAAACGTGGACGGGAGATTAACAAGAAACGATTTATTGATGCAGTTACAAGCTGATATTAGTGGGATTCCCGTAATTCGGGCTCAGAGTCAGGATATTACGGCTTTGGGAGTCGCTATTGCGGCTGGACAAGCAAAAGGGATCGAGGTCTGGGATTTGAATGCTGAAGACCGTGAGGTTATTCCTAGTGATACATTCCTCCCAACAACCACAGAAGATGAAAGGGA…
iB_00523	ACGTCCCAATGCTTGAAAACATTGATTATGTCCAGGAAATTTACAAGTTTGTAGAGACCCTCACTACCAAAAGTCATTATTTGCCGATGTTGCTCGAGAATATGAATGAGCTCAATTTTGTTCCAAAAAAAGACTACAGTTCGGATCGTTTAACAAGTAGTGTTTTGCAATTAAGTGATAATACTCATTTGGTGTTGGACGAGACGAAACTAACTCCGGGAAAATTAAACGAGGGCGGAGTTACCGGAGTTCGCGCTCTTTCAAACACCATCAAGAACCAAAAAATCATGTACGATTTCACGTACTATCAGCTCGAGTATGATTGTGATATTCCGTTTCTTGTGTTTTCTGAAGGCAAATCAATGCTGCCGAGCGATGTTCATGTAATTCTCAAACCAG…
iB_00525	GTTGAACGCCGTTACCAAAGGTTGTAGTGATTACGTTTCTAGTCCTTACTCGTTAAGAGTTTTTCAGTGGAATATACTCTCACAAGCGCTGGGACAAATGAACGACCATTTCGTGAAATGTCCAGACGAAGCGTTAGAATGGAACTCGCGGAAATTCCGGATTATTGAGGAAATTGTCGAGTATTGTCCCGATATTATTTGTCTACAGGAAGTGGATCATTTCAATTTTCTGAAGTACATCCTCGGCACTCAAGGTTACACGGGGGTATTTTACCCAAAACCGGACTCACCTTGTGTTTACATCAGTGGTAATAATGGTCCCGATGGG
iB_00526	GAATCTTTACGGCGGTTTTGTTAACAATGTGTTCAAGTTGAAGTTTTTGCAAAGTCCGGAGAGTGACACTAGGTGTAACTGGACGCTGGTTAAGGAGTTACGAGACAAGGAAACAGCGCCGGTTTTTGACCAATGGCTCCGCTCACTGCTAACTCTCACTGAGACTTATCCCAACGTTGAAACGGTTTGGGACAAGTTTAAGAAAATTTTCACCACAACTTATGACATGTTGGCGTATCGTCCGGTCTTTGAGGACTACCTTTACCAGGTTTTGAGGGAACTACATGACGATAACGTCATTTATACGGAACTCAAAGGCACAATCATGCCTTTGTACGAACTTGACGGAACGACACACTCAAAAGAGGAGTTTTTCCAAATTTTTGCAAACACAGTTGA…
iB_00527	GGAAGGATTTACGCGAGACAGTCAAGTGTTACCCCCACATCACCTACGTTGATGAAGACGGGTCGAAGAAAAGCGAAATTATGAACAAATATTTTCTAGTATTAGGAGAAAACAAAATTTCAAGAGAAATCAATGAGGAGCGACAGTGGCGCAAGTGGGTAGACGAAGTCTTCGTCCATGTCCTCTCCCCCAACGTTTACAGAACGCGAGAGGAGGCTTTCGAGGCTTTCAATTGGTTTTCAGAGGTGGGCGAATGGGAGAAAAATTTTCCATCATGGGAACGCAACCTTATCATTTTCGTGGGGGCCTCAGCTATGTATTTAATTGGAAAAAAACTGCAGAAAAAATATAGTTTGAAGAGGGACGTCCGGGAAAGTTTCTACGACGAATGCAATTTCT…
iB_00528	CCTGCGAGTTTCTACGCTTTGCGAGCGCAACAATTCGTGGATGAGGACATTCCTATGGCGCCTTATCGAAGGCGGCGTCATCGTAAAACCCCCGTTTCTAGGTCGAGTTCGGAGGAGACGCCGCCCCCGGCACGACGACGTGTGCGCTCGCCTGAGCCCCCTTCCATTCCCCAGCTGACGGGGCAATTGGTGAGGGCGTGCGGAACGGCAGCTAATTGCACGATTAAAAGACTGATTGCGCATATTCGGGATAATTTGATACGGAATGCGGATGGGCAACAGGATTTGCATGTAATGATGGTGATTTTGTTGGTTTTAATTGCGGGATTGATTTTATTAGCGGGTGATGGGAAAACGGTGCATCATCATCA
iB_00529	AGACACCGAAAATCGCAAACTTTAGCCAATTCGTTTGTGATTGCTCCTGTAGTGGGGGGTTATAAACAATTAGCTCGGGAAAAGTTTCTCAAATCGATTCTAGCAGATGTCAAAGATGTAGGTGGGTTTTTAATAGATGGACTTCATAATAATGGTCCCGAGACCGAGTTTTTGGAATTTGCTGAAATTGAGCCCGTGGTGAAAAATATTTTGAATAAATTACCCACTGATAAACTACGGGTCATTCAAGGCTGTTGGAATCCCGTAAATGTTATTAATTTGGTCGAAATGGGGATTGATTTGTTTGACTCCTCATATTGTCATATTCTCACTGAAAGATCAGCAGCAATGACTTTTGCGATAGAACCAACAGATCAGACAGACACGTATGAAATAAAT…
iB_00530	TCGTGTTTTGGTAGGGCTTCGCCCCTTCTCCCTGTCCTCAAATCGTAACTGTGATGAGAAAAAAACGCAAGAATCTCCCCTAAAGAAACTCCTCGACGAATCAGCAACCTTTGAAGACTTGCACCCCCAGACACAAGAACAACAATGGGCTACTTTGCCATACCCTCAAGGCACCAAAATTCGCAAACAGGGTGTCTCATTTATCGAAAAACCTAAATATGATCCACGCGAGTCCTCGATAATTTTATTTCCCGGTCAGGGGAGCCAATTTGTCGGTATGTGCAATGACTTGCTCAAGTACCCCATGGCTAGGGATTTGTTTGAGTTAGCGAATTATATTTTAAAGTACGATTTGTTAAAATTGTGTCTTGAGGGTCCCAAAGACAAATTGGACCAAAC…
iB_00531	GACGTACTGCATGTCCCAAATTACTAAACTGTGGACATATGTGTGGGGGAATCCTAGGCGAAAATGTGTGTTTACCCTGTCTTCATGGTTGCTCCAATGAACCGAATTTGAGACAAGATGCTGACGATATGTGCATGATTTGCTTTACGGAGGCGTTGTCGTGCGCTCCTGCCATTCAGCTGAAATGCGGTCACGTGTTCCACTTACACTGCTGTAAGGCGGTGCTTATGAAACGATGGGCGGGGCCTCGGATCACGTTCTCGTTTTCGCTTTGTCCAATCTGTAAAGAGGAAATAGTTCATCCGACTTTGGACGAACTTTTAGCCCCCATTCGGGATTTATATAAAGATGTGAAACGGAAAGCTTTGATGCGTTTGGAATATGAAGGCTTGCACACGG…
iB_00533	AACTGTGTTTTGATGCCGTTTATAACGACGTTTCCGAGATGAGTAAATCGATTCAAGAGATGACACATCGACTACACAATGCCAAAATGCAAACAAAGCAATTGCTAGAACAGACCAAGTCGTTACAAGAAAGTGGCGAAAAAAACGACATGCAACAACAGATAGTTCATGCTTTTTTGGAGACGTTTCAATTAACACCGGATGAACTTGTTGCTTTACATGGAAACAAGCAAAAACGGGACGCCCCGCTTACTAATGATATTTTTTCGGCGTTAGATCACATCCAGAAAATTCATTCCGATTGCAAAGTTTTGATGCAGTCAGGACACCAAACTTTAGCTCTAGATATCATGGAACAGATGACGTTGCATCAAGAAGGGGCTTTGGAACGACTTTACA…
iB_00534	AACGGCCACTTTCAATCAAGTTTTGGATACTGATGAAGGTTCAGATGAGAAAGCAATAACAGCGATGGGTTTATTAAACACTATTGAAACCCTTTTGACTGTTATGGAAGAACAACCAGAAATAATGATGTTGTTGGAACCGACTGTCCTTCAAGTTGTTGTTCACGTGTTACAAAATGAAGTTAAAGAGTTCTATGAGGAGGTTTTAGCCCTGATTTATGATTTAACAAGTAAACACATATCGCAAGATATGTGGAAAGTGTTTGAATTGTTGTATCAGGTGTTTATGAAGAACGGTCTTGATCATTTTACAGATATGATGCCAGCGTTACACAATTATATAACAATCGATACACCGGCCTTTCTCAGTAACGAACAACGTCTTCTCGCTATTTACAA…
iB_00535	CCCTTCAACATCTTGCCACTTGTAAGAAATGCTCGGTCTGTTCGTACGCCAAAACGGCCTACAGGAAGAACAGTCGCAAATACGATCGTAAACTTTTGGGTTGTCTCCAAACACCGTTTATGGAAATGCGCAATATGATCAAACCGCCTCCTTCACCCATTCATGGTGAAGGCGAAAGTCTTTCTGAGTGGTTTTGCCACCTTAATACACCCAATCCTAGCGAATGTTCCTCGTTGAGTGTCCCTTTTGCTGAACTGGCCATTACCTATATGGACGATACTTCAGATACTTCATCACACTGTCTCAGAGATCATGACGTGGACGATTCGTCGAGTCAAGCGGCTTGTAATAGCGGCAAAGGTTTCGGGAGCGATTCAGGTTTTTCGTCCGACATTTGCG…
iB_00536	CTAAACTGGGCAGCTCCTTCTGTGATAACTGTGATAGGTCCAAACTTTGCCATGTTATTCGGAGGAATCACTTATGTACTCTTCATTATGTCATTCCTTATTCCACGAACATGGCTGCTGTATTTCGCCAGTGTTGTTATCGGAGCTGGAGCTGCAGTTATTTGGACTGGACAAGGCAACTACCTCACATTAAATTCCACACAGGCAACGGTTTCAAGAAATTCCGGCATTTTCTGGGCAATGCTACAACTAAGCATGTTTATCGGAAATCTCTTCGTCTATTTTAAATTCAAAGGTCTGGATTCAATCGATGAAGACACTAGAAATGTAGTTATTTGGACTTTGAGTGGGATAGGTATTGCTGGACTTGTCGTTATGGTTTTACTTCCTAGACCGAAA…
iB_00537	AAGTGCCAAATCACCGTCTTTGGAGTATTTAATGGGCCTTGCAATTGACGACGGTGAGTTTGAAGAAATGAAGAAACCGGTGCTGGGAAAACTGGAGTCAATTGCGGGGGAAACTGAAGAGGAAGTTGACTCGAAAATGACCGAAGCTATGAAAAGAGCTCGCAAGTATTTGCGTCAACATAAAATTTTTCAGTTTTTTCGGTTTTTGATTGCTCATATGTTGAGTGAAGTGCCGGAGAATCCAATTCAGTTTCTGGTAGATTTGTTGGATAAGTGCCTTTTGTACAGGTCAGGTTTTGGAAACCCACCCTTACTTTACGAAAAGGCACATTTGGAACAACTGTTTAATCTTATGGACCCTATGAGAACCGGATTTATCGAACCTGACCAATACGAAAT…
iB_00538	TGGCAAACTACGATCGAAAATTTATCACGTACTATTAAACAACTTCACTTGAATGATATTCTAAAAAAAGTCGTGAAACAACTCCAGGATATTCGCAACGAAAAATGGACCGAAAATCACGTTAACTTATCCAAAATCGTTAAAATTTTAACTAATGCTTCAACCCCAATTGATTCAATTGTTAAAATTCTTGCAATTCTTCAAAAAGTTGTTCCGATTAATGTTTCGCTCCCTTTCTTGTTAATCGAATTTGTGCGTCTTTTAACGACGAAAACTGGACTTGAACTTATTGTTGCTTTAATACCGCAAATTAAAACCAACACGAAAACTTCAAAGAGTGAAATTCTTCGAAGCATTTTGCGTGCTATTG
iB_00540	GGGGATTAGGCCGAGTTTTAGTGTGCAATTTAGTGTCTACACCATGATTGTGGGGGCTGTGGTGGCGGCGAGTAACGACATTGCGTTCAACCTCCAGGGTTATATTTACGTTCTTTTGAACGATTTTTTCACCGCAACCAATGGGGTCTACATGAAGAAAAAACTCGATTCGAAAGAGTTGGGAAAATATGGACTCATGTTTTATAATTCGCTCTTTATGATAATCCCGGCGGTGTTTTTCGCGTTTTACACCGGCGATTTGGACTCGGCCTACAATTACAAGTATTGGAACGATGCTCTTTTCCTAACTCAGTTTTTTATGTCGTGTATTATGGGGTTTGTGCTTTCGTACAGTGTGGTGTTGTGTACTTATTACAATTCGGCATTGACAACTACGAT…
iB_00541	AGGTTTCAGGATGCTGGGTATTACTATTGGATTGTTGCGAGACAGTTTCTGGATTTGGCCAAAGATGGCACAAACAATCAGAGCGAAATGTTGGAAAATTACGAAATAAACGATCGCCTCGCTGGCATTTATTACGCTTTTCATGCCGTCCATCGATATTTAGAGGAGCCTTTTACGTCCTACATGCCGGAAGCTTTATTTAATATTTCCCGATTTTTAATGACTGAGACCAATCACAACAACAGACCGAAAGGAATTTCTCTATTTGCAATTTTATACTGTCTCTCGAAACAAGCGCGCAAATTGGGTGCAAATAAACTCGCAAAACAGATTTTAGACCGAATGCAAACTCTTCGAATTCCGCAAAAATTTCAAGAACAAGTCGAAATTGCAACAATT…
iB_00542	GTAAAGAGTTGGGCGATCCAATGGGTGAAGCTACAGCGAAAATGAACATTGCTGACTTACGAAAAATCCTCAATTTGCCTGATAGTCCCGAATCGTGTGACAGTGATTCCCCGAAAGAGAATGACGTCACTCACCAGAGGATACAAAGGGTGAGACGTGAAAGCATGGAACAGCTTAGCCTGATTAAGTTGACACCCGACGGCAAACAACGTCCCGGCTTCACACTTCCACCAATGAAATCAGCCCCGTCACCAACTAAAAACGAAGATGACGATTCCTTCTTCGATTTGTTATCCCGCTTCCAATCGAAACGTATGGACGACCAACGTTGTTCCCTCACTGTTGACAACAACAAGGAAAACACCAACGTGGTGAATCTGCCTCGAAATGAAGGTCCCG…
iB_00543	ATAGCCGGGAGACTGAATCCCTCCAAAGAGAGAAACACTTGTGTAGTTCTAGGGTGTATAGCGGAGACGTTAGCCGGTCCAAGGAATTTAAGAATATTAAACGAACACATGTTAGACTATTTATTAACCAATTTGGAGCCTGAAACTGATCCAAATGTTGTCCTATTTTCCCTAATAGCTTTAGAAAAGTTTGCCCAGTCTAGTCAAAACAAATCAACAATTATGAAGCGGTTGCAAGTCTTGAATCCTTGTCCGATAAATGCGCTAGAAAAGTGGCGGAATGAGAGTCACTACATCAAAAGACAAGTCGGGTTTTGCGCCCAGTGGGTCTTGGACAATTTATTCGTGATGAACAATCGTCAATATTCCTACTTAACCGTGAATATGGAGAACATAAAC…
iB_00544	GGCCACTTTTAAAACGTACCATCGAATTATTGGCTAGTGATATGCATTACAAAGTACGAAGAACTGTAGCGAGTAGTTTACACGAATTAGCGTTTATTTTGGGTCAAGACATCGCATCGGAACATTTAACACCAATTTTCGAAGGCTTTATCAAGGATTTGGACGAAGTCCGAATAGGAATTTTGCGAAATTTGGCCTACTTTTTAAAGATTATTAAACCGGCCAAAAGATTGGCGTGCTTGCCTCGGCTACAGGAGTTTTTAAAAACGGAAACTGAATGGAATTGGCGATTCCGTCACGAGTTGGCTAAGCAGCTCCTGTCTATTGTTACACTCTTCAAACCAGTGGATTCGGCCAAACATATTGGGGTTATTGGGGAAGTTTTGCTATTTGATGTTT…
iB_00545	GCAGCTTGGTTTTGGTCATTTTCGCCCTGTCTTGTGCCCGGGCACGACAGGTTGCCACCCCCGACCCCGGCCCCACCTGCCCCTACCCCTCCACTGAGATAATTTATTTCCCTTACGAGGGAGACTGTACTAAATATTGGGAGTGTTATTCAGGCCACAGTTATCTCTACACTTGTCCTGCAGGACTTTGGTGGCACCAGGAAATCAGCGAATGTGATTATCCTGGAGATTTCTGCACTGATGGCACTACCCAAACGGATTGGACTGAGACAACCGATTCCACACCAACTATTGGTCCAACCACCACAAATGGTGATCTACCAGATTGTACAGGAACTGGGGATGATCCTGTTTATTATCCGTATCCTGGAGATTGTACAAAGTACTACGAGTGTGCTA…
iB_00546	GCCTTAACCGTGCAAAAGATTTTCACACCAAGCACGCTCACGCGTGCATTTTCGGTAACAGCCGCCCGAAAATCTGGCTTCAATTTTGAACTGAATGAAACTCAACGAGAAATGCAAGCCATGGCACGCAAATTCGCTCGGGAGGAGATTGCACCTCAAGCGGCTCATTTCGACAGAACCGGGGAATACCCGATTGAAATTTTGAAAAAAGCATGGGCTGTGGGTTTGATGAATTCGCACATTCCCGAACACTGCGGTGGCTTGAATCAGGGCGTTTTTGATGCCTGTTTGATGGGGGAAGAACTGTCTTGGGGGTGTTCAGGGATTGGGACTGTGATTGGTTCGTCACATCTAGGGCAAGTCCCTGTGATTCTAAACGGGACAAAAGAACAACAAAAG…
iB_00547	CGGCTATTGCCTTCTACACCCATGAGATTTTCCAAACTGCTGGGGACCACATTTCCGCACATTACGCTGTGATGATTTACTACTCCATCCAGTTGCTCCTCACAATGTTCTCCTCGAGTATTGTGGATAAGGCCGGTCGAAGACCACTGTTGATCATCTCAATGGCGGGGTCGGCGTTAGCCCTTTTTGTCGAAGGGACCTATTTTTATCTTTTGAACGAAACGGACATTGATACGAGCTCATTTTCGATCGTGGCCGTTGTGGGGCTTCTAGCTTTTGTGATAATTTTCAGTTTAGGGATGCAGTCAATCCCGATTTGTATGTTAGGGGAGTTGTTTCCCACAAATGTGAAAGCTTTTGCGCTTTGTTTGGCCGATGTTTACTTCAGTGTGATGGCCA…
iB_00548	TGCGGAAAATATTTCCAAGGTAGAGGCACAAACACACATGCTTATACGCATTCGGTGGCCGAAGGCCACCACGTTTTCCTCAACTTGCACACCTTGAAGTTTTACTGCTTGCCCGACAATTATGAAATAATAGATTCGTCCCTCGACGACATTAAATACCTGCTCAACCCCACATTTACCGAACAACACATCAGTACATTGGACGTTAGCACAAAAATGTCCCGAGCAATTGATGGCCTACTTTACATGCCAGGAATCGTCGGTTTAAACAACATAAAAGCGAACGATTACTGTAATGTTGTTTTACAAGCCCTTTCACGTGTTGTCCCTT
iB_00549	TCGCAGTGAGAGCCCTTTATGCCGGGACGTTGGCCCCGCTTTGGACCACGGCCCCGAGTCTGCCCCAGCGCCCCCTGGCCGCCCTCTGCCTCCTTGCCACTTTAACGATAGCGGCAAGGTGCTATGCGTCCTCGAACGCTACGCATCCTTTAGTCCAATTCAGTCCGACGCCCTCTTCTTCCCTTAGTCCAATTGATAATTCCAATGCCCGACCGCATTCTTCCACTTTAGTATTAAGTAGGTTATTGAGTCCTCCTCGACCTGTACAAAGTGATACTAGCGTAATTGTAATAAATTCTAAAAAGTTGTTGCATAATCAAAATTCTAACGAGACGAAGACCACGAGGCGCAAAAAACCGATTAGCGCTAGGACTAAGCGCGAACTCTACGCT
iB_00551	GATTTCGGGAAAACTGTGCTAAGTCACCCCAAGTATCTAGATTTGTTGAATAAAGCAGGCCAACAATTGAAAATCTTACCTCATCATGTACTTAACGATAAGGATGAACCAGTTGAACTGTGCTCAAGTGTTGAATGTAAAGGGATTATAGGTAACGACGGACGGCACTATATTTTGGATTTGTTACGTACTTTCCCACCTGATGTTAATTTCTTGCAACTTGAAGACGAAGAATTGAGCAAAGAGGTGAAACTGTTGGGTTTTCCAATTAAACACAAACACAAATTGTGTTGTTTGCGCCAAGAATTGATCGATAGTTTTGTCGATTCGCGTTACATGATGTTCATCAAGTATGCCGCATATCATTTGCAACAGTTGAATATACGTAAAAACGATGCT…
iB_00552	CCTGCAAGCCAATCTAGACCACTGTGACTTTCCTGAGCTGCTTTCGCCAAATAATGTCGCTATGTATGGCGGGTTGTGCGCTTTGGCCACGTTTGATCGGCACGAGTTGCAAAAAAACGTGATTTTTAGTAGTTCGTTTAAGTTGTTTCTGGAGTTGGAACCGCAACTGCGCGACATTATTTTCAAATTCTACGAGTCAAAATACGCGTCTTGTTTGAAGTTGCTTGATGAGATTAAGGACAACTTGCTCTTGGACATGTACATCGCTCCGCATATCAATACTTTGTACACACAAATACGAAACCGCGCTTTGATCCAGTATTTCAGTCCATACTTGTCCGCGGATATGCATAAGATGGCCATTGCATTCAATCGAACCGTGCCAGCGCTGGAGGACGA…
iB_00553	ATCCAGGAGATGTCGTTCCAGAACAACTGGGATGAGAAGACAACCATCCAGTATATGGTGTCTCAAATGTCCGGGACTGTGAAAGCGTGGTACAACAGCTTGCCCAACTATGACTACACTTGGCCTGAGTGGAAACTTTTGATTTGTAAGGTTTTCCCGGACAATACCGATTTTGTAACCACTTTGAAGAGATTAGTAACACGGTTGAAGCAAGCTGATGAGAGCATGACCACCTACTACTTCAGCAAAATGTACCTGATTGAAGCGTGCAAAATCACTGGAGAGGACGCAGTTTCGTGTTTAATAGACGGGTTGAACAACCAAA
iB_00555	GCTGATTGCATTCTCCAACAAGCGGTAGTCGGTGCCGGGGCCAATCAGTTGGTTTTGAGTTACTTGAGACACTCCTTGAGCGCCCAGTTAGTCTCACATGCGGCTGTGCTTCAACGCCTCAGCAAATACAACCAACTCAGTAAAGTCCACTGCGTGTTTAGCCTACTTGAGTTCCTCGAAGGCATGCTTCCGGGTGTCACTTGTTGTGGCAAACCGGAAGAAACCGTCCTGGCCACTGCAATTTTATCAATTGCTTGTTGGCTCCTGACTATTTTATTGCAATGCAAAGGCACCGCTCATTTGACTCAGAAAGCCTCGTTCTTGCTCACCACGCTCATGAATGACGATTTTTACGTCTCCATGATGTGTCTAGCGAGGTACAGCGATCCTGAATTGTTT…
iB_00556	GCCCACTTGAGGAAGTTTTGTGATTGTCTCGTGTTCGAGTTTAGTAACAGTCCTGGGGGGCAACATGTTAACAAATGCGTGGATACGATCAATGACATGATCTGGAAGTACAATATTGTGACAATCGATCGGTTGGTCTTGTGTTTGGCGCTGCGGACGCAGGAAGGGAGCGAGGCTCAAGTCTGTTCGTTCATCATCCAGTTGGTGTTGCTTAAAGCTACAGAGTTTAGGAATCGGGTGCAGGATTTCGTCAAAGACAACTCGCCCGATCATTGGAACCAGACCAACTGGCACGAGAAACACTTGGAGTTTCACCGGAAATACCCCGAGAAGTTTGCCCCCGAGGAACAGTCAAGTGGTTACCACCCCTATTTTGGCAACGTGTGTTTGCGCTTTTTG…
iB_00557	ATTCGTCTGAACCCGATCAAGTACAAGATATCGTTCGATGCCATTAAGGAGTTCGTCGATTCGCAAGGAATCACCCAAACGCAGAAAATCGAACGTAACGAAATATTGCTAGCCGATGACGCTCGGACCTACACAATTAATAATCTCTCGCCCTTTACCACGTACAACGTCAATGTTAGTGCCATTCCAACGGATCATTCGTACCGACCTCCCACTAAAATCACAGTCACGACTCAAATGGCAGCCCCACAGCCAATGGTCAAGCCCGACTTTTACGGAGTCGTGAACGGGGAGGAAATCCACGTTATTTTACCCCAAGCCTCCGAAGAATACGGCCCCATAAGTCACTACTATCTAGTCGTGGTGCCCGAAACAAAGGAACAAGCCAACATGAACCCT…
iB_00558	GGACTGAAACTGCAGCACAAGATCGTCGATCTGTCGAAGCAGGAACACCTAACCGAAAATTTTCTTAAGCTGAACCCGCAACACACTATACCCACTCTGGAAGACGATGGTGTTGTTATTTGGGACAGTCATGCCATTAATGCTTATTTAGTGGCGAAATACGGGAAAGATGACTCCCTCTACCCTAAGGACCTGGCCAAGAGAGCCATGGTGGACCAAAGAATGCACTTTGACAGTGGACTAATTTTCAGCTGGCTCAGGAACATTGCTCGAGGGGTGAAATACAAGGGGCGGAAGGCACTAACTGAGGACCAAATCGAAGGACTAGAACACGGGTACGAACATTTGAACACGTTCCTGAAGGACAGCAAATGGGTGACTGGTAATGCAGTCACCATA…
iB_00559	GAAGGAGGTTTCTTGCGACAAAAAGTTGAATCAACAATTCTCCATCCCTACGCTGGAGGACAGCGGCTACGTGATTTGGGACAGCCATGCCATTATTGCCTTCCTGGTCGGGAAGTACGGCAAAGACGACTCCTTGTACCCCAGAGACAACCCCCGGAGGGCCATTATAGACGAACGATTGCGGTTTGACTCGGGGGTCGTGTCTTTTTTCACCAAAACGATTCTGAACTCGATACCATACGAAGATAATGAAAAAGCCGTCAATGAAATTTATTCCTTGGTTGAGGAATTCTTCGATGGTAACAACCCATGGATCGCTGGGGATGCTTTAAGCATCGCAGACTTAAGTCTAATTCCTTCGATCACGTCGCTGGATGTTGTGGTCCCTATTGACCCCAA…
iB_00560	TGCAGGACTACATTGCCGTAAAAGAGAAGAATGCCAAATATTTACCTCACTCAGCAGGTCGTTATGCGGCAAAAAGGTTCCGCAAGGCCCAGTGCCCCATTGTTGAAAGATTGACCAACTCTTTGATGATGCATGGGAGGAACAACGGCAAAAAATTGATGGCCGTCCGTATTGTCAAACATGCGTTTGAAATCATCCACCTTCTAACTGGAGACAACCCACTTGAAGTTTTGGTTAATGCCATTATTAATTCTGGCCCCCGTGAAGACTCAACCCGTATTGGAAGGGCAGGTACCGTTAGGAGGCAAGCCGTTGATGTCTCTCCCTTGCGTAGGGTGAACCAAGCTATTTGGTTATTGTGCACAGGTGCAAGAGAAGCCGCATTCCGTAACATCAAAA…
iB_00561	CAGGCCCCAAGACTTATTCAATAACATTGTGAAATGGGCAAAAGAATACGGCACAGTGTACAAAATATTTGTGGCGAACGACGTACGAGTCCTTATTACAAATCCTGAACTGACTGAACTAGTGCTCAGCTCAAACGTGCACATTACCAAGTCGAACGCTTACGATTTGCTCAAGCCATGGCTAGGAATCGGGTTGTTAATAAGCACAGGAAAAAAATGGAAGAGTCGTCGAAAGCTGATAACGCCAACGTTCCACTTTAAAATCCTTGACCAATTCCTGGACGTTTTCAATTCATGTGGGAACGTTCTTGTGCAGAGACTGTCCAGTCAAGTGGGCAAAGATTCCTTCGACGTGTATCCCTTTATAAACCTCTGCTCCTTGGATATAATATGTGAAAC…
iB_00562	CATTGGCCGATACGTTCTTTTATCAGTTTTCCTATGACGGAGAGATTCCTGGATTCGATGTCCATTATGATGGTGCTGAGAGTGTTGCTCATAGTGAAGATTATGCTTACATTTTTTGTGGGGGAACAGACTGCGATGTTAGTAAATATCCACAATCTGATCAAACCACAGTTGATAGAATAATTTCGATTTGGACCAACTTTGCTAAATACCAAAACCCAACTCCAGAACCATCTGAACTGCTGCAAAATATTACGTGGCCTCTAGTTTCCACCGAGAATGGTGACTTTTTATACGTTGACATAAACGAAAATCTTGAAATAAGAAATCATCCAAAGGAAGCTACGTACCAAAAGTGGGTCGAACTGTA
iB_00563	TGAAAAAGAGGGCTTTCCAATCACAGCTTTGCGCGAAATACGAATTTTGCAACTATTGAAACACGAAAACGTTGTTAATCTTATAGAAATATGCCAAACTAAGGCTGCATACCGCAACAGATACAAGTCAACGTTTTATTTAGTGTTCGATTTTTGTGAACACGACTTGGCCGGGTTGTTGTCAAACGTCCACGTTAAGTTTAGTCTAGGAGAGATAAAAAAAGTAGTGCAACAATTATTTAACGGTCTGTATTACATACACAGCAACAAAATTCTTCATAGAGATATGAAAGCCGCCAATGTGTTAATTACAAAGAATGGTGTTTTAAAATTGGCCGATTTTGGCCTAGCTCGTGCATTTAGTACCAATAAGAATGGACTGCCAAATAGATTTACAAA…
iB_00564	TAATGGGTGCGGCTAAAGTCGGCAAGTCTTCCATCATAACCCAGTTCTTGTACGGAACCTTTTGCTCCAAGTATAAGCGAACGGTTGAAGAGATGCATCATGGGGAATTCAACGTGTCTGGAGTTCATTTAACGTTAGACATATTAGATACTGCTGGTTCTTACGAATTTCCTGCTATGAGAGCGTTATCAATTTCTTCGGCGGATGCATTCATCTTAGTGTATGACGTGACTGACAGTTCCACCTTCGAGGAAGCGAGAGCCTTAAGAGATCAAATACATGAAACCAAGGCCACGACTAATGTGCCTATCGTTGTTGTGGGGAACAAAATCGACCTGGCCGGAAACAGACAGGTTGATACCGCAACAACCGAGTCCGTGGTGACGGTCGATTGGGAGA…
iB_00565	TTCAAAACTTGCGGTCACACCTTGGCATTGTGTCCCAAGAACCGAACCTTTTCGACAGAACAATAGCCGAGAATATTGCCTATGGGGCCAACGATCGCACAGTTGGCATGAACGAAATCGTCGAAGCGGCCAAATCGGCAAACATCCACACTTTCATATCGTCTCTACCAGGGGGTTATGAAACTAGTTTGGGTAGCAAAGGGGCGCAGTTGTCTGGGGGCCAAAAACAGCGCGTTGCTATTGCTAGGGCTTTGATTCGGAATCCGAAGATTCTATTGCTGGATGAAGCAACTTCAGCACTCGATAACGAGAGCGAAAAAGTCGTGCAAGAAGCTCTAGATAATGCAAAGAAAAACAGGACTTGTATCACAATAGCGCACAGATTGACCACAATCCAAG…
iB_00566	TGTAATGAAGGGCTGGCAGTACCGCTACTTTACGGTGGACGCAAACGCGGGGCTTTTGCACTACTACCTGTGCGAGGGCGAAAAGCCCGACGGGAGCGTCCCCCGGGGCTCGGTGCACCTGGCAGGGGCTGTGATTTGCCCCAGTGACGAAGACTCCAAAACCTTCACAGTGAACTGTGCCTCAGGGAATATGCTCAAGCTGAGGGCTGCCGACGCCAGGGCGCGGCAGGAATGGGTCAACGGCCTCAGGGCTGTGGCCGAATCACACACCAAGGCAATTAGTGCCAACAGCCCCCCTTTGCCCCCTAGGGAGCACCTCGCGGTGTTGGACGCCATGGGTTGTGTGCGAGCCCAGTTAGCACAGACCGAGCAAGCGGATTTAGCCTTGTGTCGGACGAT…
iB_00567	GAGAATCCGCATTTGGAGACGTCGTTCAAAGATATGAAGAAGACGCACAATTTGGAACAATACGTGCAATGGTTTAATAGACTGAGCTATTTTGTAGCGACGCAAGTTTGTAAATACCAGAAGAAAAAACAGCGAGTGCGCGTGGTGGAATACTGGATTGAAACAGGCCGTGAGTGCTTCAACATCGGCAATTTCAACAGTCTGATGGCCATCATCGCCGGCCTAAATATGTCACCGATTTCAAGGCTAAAGAAAACTTGGAACAAAATCCACTCTGGTAAATTCGCCATACTCGAGCACCAAATGGACCCCAGCAGTAACTTTAGTAGCTACAGAAGCACGCTTAAAGCCGCCATGTGGCGCAGCCACGGCGCCAAAGACCAGCGACAGAGAATCGTG…
iB_00568	CAGCAGTTCGAAAAGGATGGCTATGTTGTTCTTGAAGACTTCTTATCAGAGACGGAAATAAACGAACTTAGGGCAGAATGCGATAATTTGGTAGAAAATATGCCAGAGGAGTCCAAAAGGGCTGTTTTTAGCTCGGCAGATTCAAATATCTTGCAGGATAAAGATAAATATTTTTTAGACAGTGCCGATAAAATCAGTTACTTCTACGAAGCGGACGCTCTGGGCCCAAACGGCGAACTAAAAGTCAAACCTGAACTGTCTTTAAACAAAATCGGTCACGCATTACACGAACTAAATCCCGTTTTTCGAAGAATTACTTTAGATGAGCGAGTGAAAGAGTGCTGTTTCCAGCTGGGATTCGAGGACCCGGTGGTGGTCCAAAGCATGTACATTTTCAAA…
iB_00569	ATCCTGGGTCTCCACTCAAATATGTGTTTTATCAATACGCTAAAGTCTCAGGTTAAATTGTTCCTGTTCAGTTTTTATCCGACTTTGATTGTGAAGCAAGAGCACGTCAATAAGGTGTACCCTTTGTCGTCAAAATTCGCAAAAACGTTGCTGGAAACTGGCTACATGCATTTGCAAGCGACAAAACCTGATACCGTTGGGGTGGCTCTTAATGATTCTCCAATCGGTCTAGCCGCTTATATTTTGGAAAAATTCATAACTTGGACCAACCCAGCGTGGAGGGACTTGGAAGATGGTGGTTTAACTAAAAAATATTCCTACACTAGTCTACTGGATAACGTAATGATTTACTGGGTGACCAATTCGATAACAACTTCCATGCGATTGTATGCGGAAACT…
iB_00570	AAATCCGCAAAATGATCGAGTGGGCCAGAGACCGCATGCAGAAGCTCAACATCCAAACGGAAATCAAGGAATTGGGAAAACAAACCCTGCCTGATGGCAGAGTTATTGACTTGCCCCCTGTGGTGTTCGGGGCCTTGGGCACCGATCCTAAGAAGAAGACCGTTCTGGTTTACGGGCATTTGGACGTTCAGCCTGCCCTCAAGGAGGACGGTTGGGATTCCGAGCCTTTTGTCCTGACTGAAAGGTCTGGAAAGTTGTACGGAAGGGGGTCATCGGACGACAAGGGGCCAGTTTTGTGCTGGTTACATGCCATTGAGTGTTACCAGAACTTGGGGATTGATATTCCAGTCAATGTCAAGTTTATTTTTGAGGGAATGGAGGAGTCAGGAAGTGTGGGGT…
iB_00571	GCAATTGTAAAGAAAGCAGCATAAAAGAGGTACAAGAGGAATGGTTTACACAAAATTTGGACCATTTTAACCCCACAGACGAGACAACTTGGAAACAAAGATTTTACAGTAATGATCAATTTTTTGATCCGAAAAATGGGGGCCCTGTCTTTTTGATGATAGGGGGCGAGGGTGAGGCATCCATCAAATGGATGACTCAAGGAGCTTGGGTTAATTATGCCGAGAAATTTGGGGCCCTGATGTTCCAGTTGGAGCATAGGTATTACGGCAAGAGTCACCCCACTGACGACTTGAGTACCCAAAATCTGAAGTACTTAACGAGTCAGCAAGCTCTAGCCGACTTGGCAACTTTCATAACTGCAATGAACGAAAAGTACAGTTTACCGCCCGACGTAAAAT…
iB_00572	CAGTGGTGTTCAAGGAAGCAAGCTTTATGATTTCAAAATAACAGGATGCGACTCTATTACTTACACAAGCGGAAGTAACTTTAACATCACCGAAAAAGAAGCTCTGCTCTATTACATGCTACCAGACGAGTTCGTCAAACTTGTGGACAATATTGATAAAGACGAGAAAGGGCTTCCGAAAATTCGAACTTTGGTGAATCCCTCAAAACCCGATCTTAACTTGACTTACTGGGATTCGGGGAAAGAAGGTTTAACTGTGGGTGCCCATAACAACTCGTTGTTCACCATCAGTCCAGGGACTTACAAGCTTGAAAATTACAACAAAGAATTGGGGTTTTATCTTGGAGGGGTTTACACAGTTGTGGTTTCACTGAACGACGTAAATCAAGTGCAGAAAGT…
iB_00573	GACCCTCCTCCCATTGATTTAATCAGAACTCCGCAATTTCTGGAATTATTGATTGATGCCTTGTTTAAACCTGGAGTAAAACTCAACCCCGACCACAAGCCCAAATATATCCATTTGTTAGCATATGCAGCAAGTGTCTATGAAATGCAAGCCAAAAAAGGGCAAAAAAGAGTGGTCAATAAAGATGAACTTCAAGCGACTATTCATTCAATTGAAACGGTCCACAATATCTGTAATACCAATAAAGGGAGTTCAGAGCTAATGGCAGAACTTGCAACGCTGTATCAGTGTCTCAGGTATCCAGTCGTTTCTGTTGGAATTATCCGTTGGGTTGAGTGCACTGTTACCGAAGCAAGTTACTTTAAATTGTCAACAGAACACACTCCAATTCATTTGGCG…
iB_00574	CGCAATATCAAAGCTCTCCTTTCTGCTACCAGTGTTTTCTACAATGGAGTTAAAGCAAGTCTCATCAAGAAGGAAGATATCGAAGTTGTTTTGCAACCAAAGTCGCAGGAAACTATAAGAATGACCGTCAAAGCTGACGAATATTTGGAAAAGTTGGTCGAGTATAGCAACCTAAAACTCTATGCCATTGCCTCGGTCCAGGAGACGCGCCAAACGTGGACGGATGAAGACGATTTCGAAGTTTTGAAGCCCAAAATAGATATAAGGATTCCTCCTGAAATTCCCATTGGGAAACCGACACCAGTCACTCTACGTTTTGTGAACCCGCTGAAGAAGATTCTGACAAATTGTAGATTTAATCTCTCTGGCCCCACTTTGATTAGAAATCAGGTCATTCGT…
iB_00575	ACAACCGGCAGTACAACGATTATCCGCCACCGCCGCAGCAACACTACATTAAAGAGATCCATGACACCAAAACCACCACCAATGTCCGTCACCCCTATCCCAACGGATATCCCCCGAATGACAAGACGGTCATTTACAGACATGAGACACACACGACTAATAATTACGGGAAGCCGGTGAATGATGTCGAGAGTTTCGATCCTAAACACCCGCCGTATGCACATGACCGGAGGCCGAACGAACCGGTGAATATCCAGTACAGGTACAAGTCGGAAAGTACGACGACTAATAATTACAAAGCGGGGTATCCCCCAAGTGATGAGACTCAAGCACTGCTCCCTAAGCCCTTCCCCACGGAACACCAGCCGGACGGGCCGCCGAAAAGACTGGACGATCTTA…
iB_00576	CATTGAAATAAATACGCTGAAAGCTAAATTGAAATTTTATGACTCTGACCTAAGCGAATTATTTGAATACAGGCAGATCTTAAGCAAAATGTATTCATGTGAGGTTAAACCATGCAGTGACAGTGAACATGAAGAACTGATAATTTTCATGCAAAGGCAACTACAGAGTTACCAACAAGCTGTTGAAGATCGTAATAATCAAATAATGAACCTGAATTCGGTAAACAAGGAACTGCAGGAAAAGATTGAGGAAATGATACAGCAAACAAGAAGTGACATTCAAAGCTTGTCGCAGAAATACAGCCTGCCTCAGCTGGAAACAATGAGCAACGAATTAAAAAATGCAGAAGTTACAATCAACAGTTTAAAACAACAATTACTGGAAAATGAGCAAACCCA…
iB_00577	CTTGAAGCCAGTTGCAAACAACTCGAAATCGTTTGCACAAACTTACAAAATGAGAAAGAATTGACTGAAAAGGAATTGGACCAAGCAAGGGAAAATGTTGAAATGTTATGTGGACGCGTCAAAGAATTGGAAATTGAAATGGAAGAAATCTCAACCATGAAAATCAAACAATTAGAGGAGGAAAAACAATGTTTACAAGAACAGCTCAATAAAGCTAAACAAGAACTGAAAGACAATCCTACCGTAAATCATTTGAAGAAAGTAGTGGAGGATTTGAAGAAGCAGAAAGCAACGTCAGAAGAGACTTGCGCCAGATTAGAATATGATATGGCTTTGCTTAAAATGGAAAAGGAGAAGTTTGTGACTATGCTGGCTGTGAGGGACAAGGAAATCAAGGAA…
iB_00578	GGAGGAACAACTGAGGGACACTGAGATGAGATACGATGAACGTTTGCAGGACGAACAACGGAGGTCCAGAGAAATGCTGAATAGATTAGAACGAGAGAAACAATTACAGTTAGAAAATGCCAGTATTCGACTCCACGCCGCTGAAACGGAAGCATCGAATTTGAAAGAAGAAGTAGCCAGACAACGGATACGAATAGAGAAACTAGAAAACGAGAGAAAAGAACTGACGGATCAAATCCAGGATCTGACCAATGAAGTGATACTCGCGAAAGAGCAAGCTACTAGTTTTAAGGAAAAAGAAAGAAGACTGAACCAAGAACATGAAGCACAAGTCCAACTAATCGAAGAATTATCACGGGAAATCGAGCGGTTAAGATC
iB_00579	GCAAATAAGGCGATAACAACATGTTACTACAGAAATGGAAGACCCAGTTTTACGTTTAAATCGAAACTGCCAGGGGGAAACCCCGACTGTGGGCACAAATTCACTGTACTGGACTGTATCTACAACAAAGATGTTAACACCTTATTCATTTACGACGTTCTGGCCTGGAACTCGATGTCGTTAATTAACGCCGAAGTCCAGATGAGGTTCTTTTGGCTCAAGTCAAAATTTGACGAATTGCCAGAGCTAAGTTCCATTAATGAACGCAAAAACTTTCGTTTTATGTTGGTCGATTTTTTCCTGGCTGAAGTCGCACTTTTGCAAGATCATTTATTCACTCCCTTTGTGGCAAATGGAGTTGAGTTGTCTCTAGATGGCGTGCTTTTTTATCACAAGGAG…
iB_00580	CCCTGTGAACAGCATGAATTTGGAGCTCCTTACTGAAATATCAAACACTTTGACTCAACTGGAACAGAACAAGTGTAGAGGGTTAATTTTGACCTCGAGTTCCAAGAGTGTCTTCAGTGCCGGCTTGGACATCCTTGAGATGTACAAGCCGGACCCCAGCCGCTTGAAAGAATGGTGGACTGCTTTACAGCAAACTTGGATTAAACTTTACGGTTCTTCGTACCCTACTGTGGCAGTTATCAATGGCCACGCCCCAGCTGGGGGCTGTTTGCTGTCCTTGTCGTGTGAATACAGAATAATGTTGAACAATTTCACCATTGGCTTAAACGAGACCCAACTTGGGATTGTGGCCCCACAATGGTTCATTGCGTCCATGAGGAATGTGATTGGGACGAGACA…
iB_00581	AGGCCAAGCTGTTTATGGTGCGAGGTGAGCTGGAGGATGAAGTTTGCCTGATGGAGGTCCCGTGCGAGATGAAGGAGTTGCGGAGCAGAACTTCGTTTATACTCGTTTTGTGTGAGTTGGCGAAAGTTGTGGTGTGGAATGGGGCCAAGGCGAGTAAACAAAAGCGGAAGGTGGCGAAAATTGCCGCTGAGAATATTGTGGAGAAGAAGGCCGATGAGTTCTGTTGGAGTAATAACAATGACTGTCAGGTGGTTGTTGTGGAGGAAGGGGAGGAGAATGAGGAGTTTTTGGAGGGTGTTGAGGGAGGTCGTGGTGATTATAACGCTTTGGTGGGCAGTGATTTGGATTATGACTACACCATGAGGCTTTTTCACCTTAGTGCTCTTTCGGGGACGTTTC…
iB_00582	CACAAGGTGTGCAAAACCAGCAGTTGTCGCACGTTAATGGCATCGCCTTGTGCTGCGGCAAGGAGGAGAGGGCCTTCTTTTACATGCCGCAAACGTCATTGCACATTTTCTCAACGAGTAATTCCGTTTTGAAAAATCGATCAGTGGCAACTGCGAGCAATTTGCATAATTTTATCACCGACAAAGGCACAAAGCAGGGACAATCAGGAGGCATGATATGTGACACCGAAGATAATATTTACTACGGAATTTTACCGCTAAATGCTGTCGGTAAATGGAATGTTCAAAAGCCGCTGGAAACCGCAGCGATTGTTGAACAAAACGACGAAATTATTAACTGGCCCGACAGTTTTTCCATTTATGATAATTATTTGTATTTGATCACAAACAGTATTTCCA…
iB_00583	CCAAGGGTGAGACCATGATTTCCAGCTGCCATCCGTCGGACTTGGCGTCGGCGAAGGCTTTCAAGGAATTAGGAGCCGAATCTCTGTTCGAAAACGTCCCCGTGGTGAAAAAATCGGACGTTATCATCGTCTCCGTGAAACCCTCAGTGGTGCCGATCGCCCTCGGCGACATAAAAAAGGCCGCAGATGTGAAAGCCGACAAATTATTTCTATCAATCGCGATGGGAGTGACAATAAAGCAGCTGGAACAGTTCTTGCCTTCGGAGTCTCGAGTGGTTCGAGTGATGCCGAACACGCCCGCCCTCGTCCGCAGCGGCACTTCCGTCTTCGTCACCGGCAGCAGGGCCACCGAGAAGGACGCCGAAACCACCAAGAAGCTGCTCCAGGCCGTGGGGACGT…
iB_00584	TTCGTGGATGCCTTTCTACAAAGCAACAGATTGGACCATGTGAGTCAGGTAATGGGGTATCACACCTCATATTTGGACCACTTTCTCAAGACTCAAAACTTCATACTGCGAGGAGATGGACCACTTCCGTTTCATTATAGGCATTACATTGCAATAATGGCCGCAGGACGACATCAGTGTGGATATTTGATAAATCTCCAGAAGCAAGAATTTCTCCTGTTGGGGGGCGATCACAGTTGGCTCAAAGGCCTTAGTTCTATACCACCAAAGTTAAAAAACCTTTACGATATCAATAAAATACTAGCCCATAGACCTTGGCTGTTGAATACGTCTCATATTGAGAAATTGACTAAGGGAAAAGATAGCTGGTCTTTGGCCGAAGTCATACACGCTATAGTC…
iB_00585	TCTAGCACACGGACTGCCTAATCGCTTATTGTGTTCTGTATATAAGAGGTTTCAGAGATTGTTTTTCCCAAAAGAGATTATAACTGGAAGGTTTGACCCAAGGGAAGATAAAGTCATTCTGGACTATTTGAAAACATGCAAATCGGAAACGCCATTCTCAGATCTAGCGAAAATCCTAAATCGGGACAGACTTGCGATTGAGAAAAGGAGCAGGAAGTTAAAATACATCAACGAAGGCATAACTGAGGTCAAGTGGACGGCGGATAAAATAGCCGAATTTATGCAACACTTTGTTGATGTTACGAAAGTCGACAGTGTTGACGAGCTGGAAGACAGGCATATCACTGTTGAGGAGTGGAAGGAAATGTCTGCTAGGATGAATCTACCGAGTATTAAGCT…
iB_00587	AAGACATACGCGGAAATGGACCCAACTACTGCAGCTTTAGAGAAGGAACATGAACAAATAACCAAAGTTAAATATATTGATAAGATACAAATTGGGCGGTTTGAGATCGACACATGGTATTTTAGCCCATATCCTGAGGAATATGGCCGACAGAGCAAATTATGGATATGTGAATATTGCCTCAAATACATGAGATTAGAAAAAAGTTACAGATATCATATGAGCGAATGTACATGGAGACAACCGGTTGGTAAAGAAATTTACAGAAAAGGAACACTTTCGGTTTATGAAGTTGACGGAAAAGACCACAAAATTTATTGCCAGAATCTTTGCCTCCTGGCGAAGCTGTTTCTAGACCACAAAACACTGTACTTTGACGTTGAACCTTTCCTCTTTTAC…
iB_00588	GTTGCAATGTCGCAAACAATATTTTGCGGCCGGATTAATACACGGTCTTTCGATACATTTCCGCCTGTACCCGATCGTGTACAGCCTCACGTTTTACATGTATTTGAGCAAGTTTTCATTTTACTCGCTGGAAGATAGGCGCAAAAGCCACTTGAGGGAAATCACCGGTGCGAGCGACGGCAGGGTTGCCACCCGCAAGCCGGAGAGAAAAACGATTTTCAAGAGGAAATATCTGCTTTATTTGGTCCCGAATTTCGATCAGATAAGGCTCGTCCAGGGCTGTATCTTGTCGCTTTTCTCCCTGATTGGCATATTTTATTTTCTCTACGGCTACAAGTTCGTCTACGAGACGTATTTGTACCACTTTACTCGCAAAGACACGCGCCACAACTTCTCGCT…
iB_00589	ACACGGAGGGTTACGTGAAGATTGCCGATTTCGGGCTCTGTAAGGAAGGGATGGGATTCGGGGATAGGACGGGGACGTTTTGCGGGACGCCCGAGTTTCTGGCGCCGGAGGTGTTGACGGAGACGTCGTATACGCGAGCGGTGGATTGGTGGGGGTTGGGGGTTTTGATTTTTGAGATGTTGGTAGGGGAGTCACCGTTCCCGGGGGATGATGAGGAGGAAGTTTTCGATTCGATTGTTAATGATGAAGTTCGTTATCCGAGGTTCCTATCGTTAGAGTCAATAGCGATCATGAGGAGATTGTTGCGCAAGATTCCAGACCGACGGTTAGGTTCCAGCGAAAGGGATGCCGAAGACGTTAAGAAACAAGCCTTCTTTAGACACATTCAATGGGACGAGT…
iB_00590	ACACATCTCGCTGCAATGACAATGCAACAGTATTGTTTGCGATGGAACAACCATCAACCAAACTTCATTTCGGTCTTTTCTAGTCTTCTGAACAGTGAGTCACTGGTCGACGTTACTTTAGCCGCCGAAGGCAGGCACTTGCAAGCGCATAAAGTGGTCTTGTCCGCTTGCAGTTCATATTTTCAATCTTTGTTCACTATCAATCCTTGCCAACATCCCATTGTGATATTAAAAGATGTTAAATTCACTGACTTGAAAGTTATGGTCGACTTCATGTACTATGGAGAAGTCAACGTCTCACAAGAGCAACTACCACACATTCTCAAAACTGCTGAAATGCTAAAAATCAAAGGTTTGGCCGAGATCCCCGTCGACCAATCCGTCTCAAAAGCCCAGAAC…
iB_00591	AGGGAATACTCTGCCGTGTGTTCACTTATCCACCGGTCAGGGTTACAAAATTTGAGCCACTTGCCGTACTATTTGGATAAAAGAGAGTTCCACTCTTCGGTGAAAAATTTGCAGCAGTCTTCCGGGGGCAAACCTGGCGGTGATAAGAATAAACCAAACGATGATGACGATAAAGACAAGATTTCGTCATTGTTGGCTAAGGCCTTTCTGTGGATGCTTACAGCCTACATGGTCATAGCAATAATTTCGTTGATGTTTCCTAGTAGTAGCCAACCAGAGGTTGTACGATATGTCTCCTGGAACGAATTTTTGTACCAAATGTTGGCCAAAGGCGAAGTGGAAGAAATTATCGTCAGGCCTGATATCGAAATCGTTACGATTATCCTACACGAAGGTGCC…
iB_00592	GCTACCTCTATGCCGAGTGCTGCTCTTGCGTTGACATGTGTCCGAAACCAAACGACACCGAAGGCGCCCTCAGCAAAAAATCCAACGTTGAGGACTTCAGTGAGCCCGTCCCTGGGCTTTTTAACGTTTTGACCGAATATCCGGATAGTGAGCGACGATGGAACAGCACTACCTTCCCCATTGATATCGATACGAGTCAATACGGACCGAAGAAAGAAATCAAAATTCATATGCAAAGTGCCGAGCAAGAGGTGGCCCCCATCAAAACCAACGTTATCACGCTTAACTGCACGGTTGCCTTCATGTCAAAATGTATGAGCTTGACCAAGTGCAGGTCCAGCTGCCAGACTATGGGGGCTTCCAGCTATCGCTGGTTTCACGATGGGTGCTGCGAGTGCG…
iB_00593	GATCCCAACAAACCCGATAACGAAGGCAATACTCCCCTGCATTTTGCTGCTCAAGCTGGACAAGTTGAATGTTTAAACTGTTTGTTGAGTCGTCGAGGAATCGAAATCGATGCTAGGAATAATTTAGGTTTTACGGCTTTGATGAAAGCTGCGCTTCAAGGAAGAAACAAATGTGCCAAATTATTACTGTTCGCAGGAGCGAATCCAACATTGCGTGATAATGGACGTGGATTTCGTGCCGATCAGTGGGCGAGATTTTGCGGTCGGTATGTTTGTGCCGATGTTATTGAGAAGCATGCAAGACAACGACTTTTGGAGAGATCGACGTCGTATGGGAATTGGGGCGGAGAGAACGAGCTGGGGGCTAGAGTCCTTATGGGAAAAGTCGTGCCCGTTCCG…
iB_00594	TGCACACAATTTCCCAATGTCCAAAGAGAAGATCGCGAATTTGTGTGCGGAATGTGAACGTTATATCGGCACTCAGGGAGGTGGAATGGACCAAGCTATCGCTTTTTTAGCCACTGAGGGTTGCGCTAAACTTATTGAATTCTCTCCCTTGCGATCGACCGATATTACGCTACCTCCAGGAGCTGTGTTTGTCATTGCCCACAGTTTAGCTAAACTCAACAAAGCTGCCACAGCTGATTTTAACTGCAGAGTTGTAGAATGTAGACTTGCGGCACAGCTAATCGCGAAAAAACGCGGCTTGAATTGGCCCAACATCAAGCGACTCGGTGATTTGCAAAAAGCTCTCGGAGTCGACCTGACTCAAATGATAACGATTGTACAGGAGACAATATCCGAGGA…
iB_00595	CGCAGTGTTTATCGTGTTGGAGGTCGGACACCCCACTGTGACGAAAGAAAACCGCGAAGTTCGAACTTTCAAAGTGGCCGATCAAACGGGGTGCATTAACGCGAGTGTCTGGGACGAAGCGGGCCAACTGTTGGTCCCCGGAGACATTGTGAGACTCACCAAAGGCTACCTCTCAATCTGGCGCAACTGTCTTACCCTCTACACGTCCAAAGGGGGCGATCTGCAGAAAATCGGCGAGTTTTGCATGGTTTTCAACGAACAGCTGAACATGAGCGAGCCCAATCAGGCGTTCCCGCAGGCGCCCCCAGCCTGCGGGCCCCCCAACAACCTCCCGTTGAACAACGGGACGAATAATGGGGCTGGGAGGATAGGGCCCCCAGCGCCAGTTACTACCTCCTC…
iB_00596	TCGAGGAAAAGAAACGTGGTTTTTTCAACAATAATTGCTTTTGGTCCAGTTTATTTACAAGTGTTTTGATTGGAACTTACTACATTCCTTCCATATGTTTGACGTTCTATCAGCGATGGCTTTTCCAGACATTCCATTTTCCGTTAGTCACGGTTTTGGTTCATATGATTGTCAAATTTCTACTAGCTGCGCTAATCAGGGCTGTGTTGGAGCGAAGACAGGGCAAACAAAGGGTTATGTTGGAGTGGAGGGAGTATCTGGTCGCAGTGGCCCCCATGGGGGTCTTCAGTGGCCTAGACATAGGCTTCTCTAATTGGGGCTTAGAACTCATTAAAGTCTCATTATATACAATGACCAAGTCCACGACAGTTGTGTTTATTTTGGGATTTTCGATGCTAT…
iB_00597	TCGACACCAAAACGCTATCATTTAGGAAAATTATCATCACCCTCATTTCGGGTTACACAGATTTAGAGAAACGAAGTTTAGCATTAGACAACCAAAACCAGGACGATGAAGACGAGAAGAGACTCCTGCGTGAGCGGTGCCCCTTTGAGGGGGCGTCGCAAATCCAACTCCAAGACAACCTAGAGGACATCAAACTGAGACAACGACAAGAACTCCTAAACGAGGTGGAAACGGTTCAAAGAGACACTGAAGACTTGAACCAAATTTTCACCCATTTGAACCAAATGGTTGAAGGGCAAAGGGAGCAGGTCGAGCATGTTGAGGAAACGATTGAAGAGAGTAAAGAAAACGTGCAGTCGGGGTTTAAACAACTCGTCAAAGCCCACAAATTGAAAACTG…
iB_00598	ATTGGGACGAGTGTGTTTCCGGAATGTTACGAATAAACGAGATTATCACAAGCACAGAAAATCGGCGTCTTGGTTGTACTTATCAAGAATTTCAGCCACTAAAGAATTTGCTTACATGAAGGCGCTGTATGATAGGAAGTTTCCAGTCCCTAAACCCATTGATTTTAATAGACATTGTGTCATCATGGAGTTGGTCAAAGGGCGGCCCTTGTGTCACGTAATGGAATTAAATGACGTGGAGGCGCTTTACGATGAATTAATGAATCTTATTGTTAAGTTTGCCGATAGTGGAGTGATTCATGGTGATTTCAATGAGTTTAACATAATGATAAAAGACGATGAGAAACCTGTAATAATTGATTTCCCTCAAATGATGTCAACAGCTCATGAAAACGCTGA…
iB_00599	GTTCTTTGCCCCAGTCATTGGGTTCTACCTCCCGGCGGCGATCCCATGGTACTTCTGGGGCGAGAACTTCTGGACCGCGTTTTTCGTTGCGACCATGCTGCGGTACTGCGCCTGCACCAACATTACGTTCCTTGTGAACAGTTGGGCCCATATCTATGGGTCCCGCCCATACGACAAGAACATTTATCCCACCGAAAGTGCCACGATTGCGGTTTTGACCGGTGGGGAGGGTTGGCACAACTACCATCACACTTTCCCGTGGGATTATAAGACCGGGGAGTTTGGGAAGTACCGAAGTAACCTTACCACGGGCTTTTTGGACTTTATGGCGGCCATAGGCTGGGCCTATGACCTCAAGACCGTGTCGGAAGAGATGATAATGAAGAGGGTGCTGCGCAC…
iB_00600	CGTGTCTGATTGTCGTCGTTAGACATTCAGGTTCCGGGGCCGTGGCCCTGGCCCATCTGGATGGGTCCGGGACGGACGAGGCTGTCTGCACCATGGTCCAGAGAGTGCAGGAATTGGCTCTGGGGTATCCCGAGGGCCGGATCGAGCTCCAACTGATCGGAGGATTCACCGACCCCAGACACTACTCCGAAGAGCTGTTCTATAACGTGATGACATCTTTCCACAAGCACCCCGTGGAGATCGACTTAACCCTCGCGTGTGTGGGCGAGCTGAACACCACGATCCGCGGCGGCATCCACTGGCCGATAATCTACGGCATAGGAGTGAACACAAAAACGGGTGAGATCTTCCCGGCAACATTCCCCGACAAAGGGCCCGACCAGGCGTTGCGCTGTTCCC…
iB_00601	ACGCGGAGTTGATGAAAATCCCGAATTTCCTCCACTTGACGCCCCCCGTGATCAAAAGACAGTGCGAGGCTTTGAAGAAGTTTTGCACTCCCTGGCCCAAAGCCCTCGACAGTGACGAGAAGTGCGAGAGGTTTTTCCCCTTGGAGGTGGCCTCGAGTGACTATTGTCACTCCTCGCCCACAATCAGGGACCCCTTGGCTAGAATTGTGAGTGTTAAGTTCAAATTGGGGGTCTTGGGGCTTGAAGGCCGGGCCAAAGACAAGTTTTTGAGGCTTGTGGGGGAGCGGTACGACGAGCAAACTGACATTGTGACTATTGTAACAGACAGGTGCCCCCTCAAGAAGCAGAATTACGATTACGCGATGTATCTAATCACAGCGCTTTATCACGAATCTTTGA…
iB_00602	ATCAACGTGGACAGCGAAATTGAACACGTGCAAAGGAAAAGCAAAGCCCTGTTCTTGCAAGAGTTAGGTTTTGCGGTTCATTTGGGGGTTCCCGTGATAAAATTTTCCCTAACTAAGCGACACAACGCACAGTTGGGGCGCCTCATCAATGAGAAACTCGTGAACGGGTTTACGTCCAGTTTTTGGGTTACGCTCCCCATGGTGCACCCGTCACAATTTAGCCCCATTTGCACCGAAGATGAGAAGGAGGATTCTTGGGAGTGGTGGAACGATTTTCGCACTTATTGTAATTACGATAAGCACGTAGGTCTAGTTTTGGAGTTGCCTGAAATTGCACATATTCCTTCACAAAGTGAGGTCAATAGGTGGATTGGGGAGCCCGTCAAAGCGCTAATTATC…
iB_00603	GAGTTTTTCCAGCGACGAAGTGAATTTCCTTGTTTATCGGTACTTGCAAGAGTCGGGTTTTCAACATTCTGCTTATACTTTCGGTATTGAGTCGCATATTTCCCGATCAAACATCAATGGGGCTCTTGTACCGCCCGCCGCACTTCTCAGTATTTTACAGAAAGGTTTGCAATACACTGAAGCTGAAATCAGTATAGGAGAGGATGGACTGGAACAGAGATTAGTGGAGAGCTTAAGTTTAATCGATGCTGTGATGCCTGATGTGGTGGCGAGTCGCCAAAATCAGCAGAATGCACAAAAACAGCCGATCAAATCGGAAATTACTGATACAAATGGCGAAGAAGCTGTAGTGTCAACACAGAATGAAAACATGGAAGTAGACACATCTATCGAGATTCC…
iB_00604	TTAGAGTGCATTGGCGGAGTGCGAATCAACAGACTGCAAGTACCGGAAGTGACGCAATTGGGCGACCCAGTCGTCCTCGATTGCGATTACACACTAGAGGAGTCTTTGGACGACGGATTGGTCGTTAAGTGGTTTTTTAACGAGACTCCCACCCCGATTTATCAGTGGATTCCCAACAAAAAACCGCAGGAATTAGGTATACTTAAGGGACGTCTCGATTTAGAATATTCGGCGAGCACCGATACGAATAGTGTGCACCGCGCCTTGCATATCATACAGCCAGGCCCGGATCTTTCCGGGGATTACACTTGTTTCGTTTCCACGTTCAGCAGTGAGGACAGGAAAACGAAAAGGATGCTTGTTTTCGTGCCGGAAAAGCGTCTAGAGTTGCGACAAGAA…
iB_00606	CCTGCTCCAGTGCGTGTTATAACAAAAGTGGCAAAATTAGTGTCTTATCACGATGATAATATCGCGTCCGACGAAGAAGCCGAACCTGACGATGCAGTGCCCCATCATGAGGTGATCATGTTGACAGAGAACGAAACCTTGAAGCCTGAAGAGACCGAAACGAATGAAGATGGCGTACAAATACCCCCTGAGCCCCCAGGCCACTGCTCGGCCGATTTACAAGAAAAAATCGCAAAGTTGTACGAAAAAATGCAACACCAACAATTGGACATGAATGCACTGATTCAGAAACGCAAAGATTTCCGAAATCCGAGTATTTATGAGAAGTTGATCCAGTTTTGTGCGATAAATGAATTAGGCACAAATTACCCTCCAACGATTTACGACCCGTTAAAGTGGG
iB_00607	TGACAGTCAGCAGCATCAAAAGCAGCCACTCAAAGACACAACAAACACAAGTCCATCATCAAAACAACACAAATTCAACAACAACGAGGAAGAACAACCGAGTAATCAAGAACCGGAATCAACCCAACGCGACCCTTCTGAAAGTAACAATAATCAGCAAGCAAGTCGATCCCTTCAATGCTTAGAGACCTTAGCCCAAAAAGCAGGAATTCACGATATAACAGCCGACGATTGTAAATATGACATCGCAAACACTCTCCTAAATTTAGATCGCGGACACGAGAATTCAAGACAAGAAGCGAACAATCAATCAAACATGAGCGAGATTAAAAGCCAGCAACAGCAAATGGCCGATGCCAATGCCCAGGCTCAAGCTCAAGCTCAGGCCCAAGCACAGGC…
iB_00608	GATTGCGAGCACTTCGAGTAGCAACAGTTCGCAGTTTTATTGCGATATTGATAGTATGCCCAGTTCGCCGCATAATAGCATCGATCGTAAACTGAGTCCGTCGCAAATGTCGAATTCGAGTAGTAATTCGTCGCTTCCGTCGTTGGACGTTTCGTTGAATAGTTCGCACTCGGGTGGTGCGAGTAATAAATTGCAAGTTCCGTACGTGGGGAACAATACGGGGACGTTGAGTCCGAGTCATTCGCAGAAGAGTAGTCCAGATTTTTATATTATTAAAGTTACTTATGAAACGGATAGTGTGGAGACTGATGGGATTGTCTTGTATAAGAGTATTATGTTGAGTAATAATGAGAGGACGCCGCAGGTTATCAGGAATGCGATGTACAAGTTGGGGTTGGA…
iB_00610	TCGAAATCGTCAACGAAGAAGTTCGTGATTTACTTGATGACAGTAATCATTTGAGAGTTTATGATGACCCATTGAAGAAAGGTTCAGTTTGCTTGAAGAATATGACAAAGTGTACGGTTTTTAATGTTCATGACGTAAATGATTGTATTATTGCTGGTAACAAGTTAGTATCGAAGAACTCAAATGGTGGAAGTTCTCACGTTATAATCACCTTCACGGTGGACACCAGAGAAAGATTCTCTAATGGCACAGAGTGTATAAAAACCGGTCGTTTAAATTTCGTTGAGTTAGCCGGTAGTCAGAATATGACACGCTCTACACAACAAAGAGCCAAGGATTTTGCTTTGACCAATAAGTCGCTAATTACATTTGGAAACGTCATTAAAGCTATAGAGCAAA…
iB_00611	AATGGTGCCAAAAGTGCAACTTTTGAAAATGTGACCGTTTTATTAACAACAGAATGGAACAAACTCTTCTACCTAGGACGCACTCCAATGGAAAAAGTTTACGTAGCGTCGTCTAACACGATCGCAGAGTTTGTTAATTTGCAACCCTTGGAAATCGTCTGGATTCGTAACGAACATATCCCATACCTTCGCGAAAATTCCCTTTCCAATTTGCCAAATATCGTCCAAATTTCAGTGGTGTCAAGTGGGGTCAAAAAAATCGCCCCTGGGACGTTTCAAAATGACCCAAAATTGGACGTTATCAACCTGGAAAGCAACCAGATTGAGGAAGTACCAAATGGGGTGTTTACAGGTCTCCAGTTAAAAGCCTTGTATTTGAGTAATAACCAAATTTCAAGA…
iB_00612	AAATTCAAGGCGCCACTTACGAAAATGTTACAATTTTGTTAACTACGAGACATACAGTGTACTTCATTAATGATACAGTAGCACCGACCAAACCTGTTCGAATTCGTTACGACAACACCCTTGCCGAGTATGTCAACAACCAGCCGTGGGAAATCGTCAAAATTCAGGACCAAAATGTCCCGAATTTACCAGAAAATGCAGTCTCACGTTTACCCAATATTACAGAAGTTAGTATTATTTCAAGTGGTTTGGAAACAATCGAGCCTGGGGCGTTTGGGGATTTACCAGCGATGGAATATCTCTACATTAATGAAAATCCTTTAAAAGTGATTCCAAATGGTGTTTTTGCACACTTGTCACGTTTGAGTTCGCTTCATTTGGAAAATAATTCGATAGAGA…
iB_00613	CAGTCGCGATTTGCAGATTATTTTGGAGGAGTTTTACCAACCGATGTTAGTGGCTGGGTTATTGACGCCGGAGCAACTATCGGCGATTTTCCTCAACGTGGAGGAACTTCTGGAAAACAGTCAAAGTCTGGCGGAACGGTTGCGAGACGCTGTGGAAATTGCAGTCGAACAAGGAGATGAAGATCTCCTAACTGTTAACATCGGGAAGATTTTCCTGGAGGCGGCCCCCATGTTGCACGGATTTGAGACCTATTGCGTCCGGCAAGGCGCAGCAAGTCTGCTTTTAGCTAGTCTAGAGAAGGAAAAAGAGCTCCTCAGGATATTCCTCCGGGTGTCGCAAATGGAGAACACGATGCTGAGAAGGATGAATTTGAATTCGTTCCTCATGGTACCTGTCCA…
iB_00614	CTCCTGTTATCGCGAAGCTCGACGTGCGGGCTTGCGAGGAACTTTCCGAGCTTTTCTATCCTCTCGCGTTCAAAACGTCGATTCCATTGTGCGACTAGCGGATCGCAAGCTGCCTGTATCTAATCTCCGAGGTGAAGTACTTTTCAACTCCTGGTCGGAGATGTTCAAAGGGGACGGCGCGCCATTCCCGCATCCGCCGCGCATTTACTCTTTTAATGGCAAGAACGTATTAACTGATCTTTCGTGGCCGCACAAAGCCGTATGGCATGGGGCGCTGGTGAATGGCGAAAGGGCTCTGGACACGTCATGTGACGCCTGGCACTCGGCCTCCAGAGACAAAGTGGGCCTTGCTGGATCGCTCAAAGGACCCACACTTCTAGAGCAAACGCCCTACACTTG…
iB_00615	TCGGAGGACAACACAAAGAAATAACACGCTATGACGAAGAGTTGGAGTTTGCAAAGAAGAACAATATCAAAAGACAGTCCATGACAGCGATTGGTTTCGGTCTATTGTGGTTTTTCATCTATGGCAGTTACGCTCTTGCGTTTTGGTATGGAGTTAAGTTGGTTCTAGAAGACAGAAACAAACCAGCCAAGGACAAAGTCTACGATCCTGGTACCATGGTCACTGTGTTTTTCAGTGTGATGACTGGTAGTATGAATTTCGGAATTTCCTCACCGTATATTGAAGCGTTTGGTGTTGCAAGAGCTGCAGCCAGCAAAGTTTACCAAATCATTGACAACATTCCCAAAATCAATCTATCGAAAGGCAATGGAGATAAAATTGATAATCTCAAGGGAGACA…
iB_00616	TCCAGGAATTGGAACAACAAAAGTACAACATCTCGAAGAACAACAACACTGAAGTGAAGATCATTCGCATGCGACGTGACGAATTCATGCGCAAGTTGGAGAAGTGTTCGTTCGTTTTGCGGCGAATTGACAACGATTTGTCCGTTTTCGCCCATCAGGAGTCCGACCAAGAGGAATCAACTGACAGCGACAGCGACAAATCGAAAGACCTGGACAAACATTTGTCCAATCTATCGTTGAATGTGATCCATGACCTGAGCTGTTCGGTCATCGTGAGCAACACCAAGACCTCAATTGACCACGTGTACAACATGTCGCAGTCATTTAACGAAAAATTGTTGCAAGAAAAATCGGTTTTGGAGACCGGGATTGGCACCAAATGTCCAAGTCAGGATGACA…
iB_00617	TGGAAGTATGACGGGGAGAGAGCTCAGATTCACATAAGCGGCAAAGACGTTTTCATATTTAGCCGTAATCAAGAAAACAACACTTCTAAATACCCCGACATCATATCTCGAATAGACAAATGTAAAGACGAAAAGGTGCAATCATGTGTTCTTGATTGTGAAGCTGTTGCTTGGGATCGAGAAAGAAAAGTCATTCTTCCTTTTCAAATTCTCAGTACCCGGAAGCGTAAAGATGCGGATGAATCGTCAATCAAAGTCCAAGTTTGTGTCTTCATGTTTGATCTTTTATACTTAAACGGCGAATCATTAGTGAAAAAACCGTTCATCGAACGTCGAAATCTCCTAAAAGAGCATTTCAAAGAAGTGGAAGGGGAGTGGTGTTTTGTCACTTCTCTAGAT…
iB_00618	CTCTGATCTGGGAAGTTGACAGTTACACACCAATTATAGAATACAATCTATGGTTCCAACCTTACAAACCCAAAACTGGGTTAAGTAAACCCAACTGGACCAAATTAACTATACCGACAGAACACAGTTCAGGACCAGTTTATTCAAAATCGTACACTATCAAAGGTTTGAAAGAAAAAACCGTGTATGAGGCTTTACTGGTTTCAAGGAATAGGTATGGGTGGTCAAAACCGTCACCTATTTTGAGATTTGCTACAGCTGGCGCGGATTTGAAAGAAGAGATGATTACTCCAGTGCAACACCATACAGAAGATAATATAATTCCCCTAGATTTGAGCAGTTCCTCGCAAAATTGTAAATTAGGGAATGTTGGTTTTATGGTTTTGG
iB_00619	ATCGCAATGGCTACTGTGTGAAAAGTCCCATTGGTGTGAATACCATGGGCATCATACCCAAAGAAATTGCAGCTTTCTTAAAACTACCCAATCCAGACCGTTACACCGGCCATTGTTTCAAACGGACAAGTGCCACTCACTTGACCAATCGCTTTAATAACATGTTACTAGTCAAACGTTTTGACAATGGCAACCCTGAGGTGTTTCAAGATCAGTCAGATAGTACTGAAGAAACGTCTTCTGATTTGAACTTACCAGGGTGTTCTGGCATGTGCAACACCAATAGTTACTTTACTGTCAGTAGCAGCAATTTTTATAAAGATATCATTGTCCAAGAATTTCAAGACAAGAAAGACGAAAACGAAACGGAAGAAGAAATCTTAAATAAATTCGGAAGCT…
iB_00620	TCACCTGCAGAACTCGAATGCCAGTTCATTTTACGTCTACCGGAAGAACCAGCCCGTGTCCTTCGCGAAGCCATCCGAAACAACAGCACCCTCAAAGACAGGGTGGCCATCAAAATAGAAAATGACATGCGACATGGTGAAGTCCGAATCGACCACTGGCTTTTACCAGCTAAAGTTATGGACCTTCCCACTATTATCGAGTCCCTTAAAACTATTGATTCGAAAGGTTTCTACAAAACAGCCGATATTTGCCAAATGCTCATATGTAAGGAAGAGGACGACCAAACGACTACTGATGAAGAGTCCCCACAAAAGTCGAAACGTAAAGACCCCAACAAAGTGGAGAAAAAATATCTGATGCCACACGGGATCACACCACCGACGAAAAACGTAAGGAAG…
iB_00621	CCAGCCTACCCACAACAAAACTCGACATTCAATGTATCAGGATCGACGCGACAGATAATAATGGAGGAATTTAAATTGGGTCTACAACTTACGGACGATATAATGTTGAGCAAACAAACGTGGGATAAACTTTTCGAACCACCGTTATTTTTTATGAAGTATAAGCATTTTATTGTTTTATTAGTTAGTGCTGAATCGCCTGAAGATCATTTGGAATGGTGTGGTTTAGTGGAGAGTAAATTCCGATTGCTTATAGGAACATTGGAGAGGAATCAGCACATTACACTGGCACACATAAACCCGGAAAGTTTCAGTCTCTTGGAATCGCAACGCGAATCAAATACGCATTGCTCCATGTGGTTCATAGGTTTAGAATTTGCGAAATCAGAAAATCTAAAC…
iB_00622	CTTGTGAAGTGTCGCAAGGACATATCGACAAACCTGAATGCCAAGCGTTGAACTGCAGCAAGATTTGCGTGGATGGATATAAATTGAATAAGAGAGGTTGTCCGATTTGCAAATGCAATTCGTCGTATAAGTACGACGATATTTTGCACAAATATAATATCACTAAGAATGAATTGAGGGAGATTCTTGAGGATTATTTCGCACACAATCGAACTATTTCGACTACGACGACGGTGGATCCGGTTGGGTCAGCCAGTGGTGACAGTTTGGAGGATGACGAGCGGTTCACAACTCCTGTAACTGAATTAGATGAAAACTCCCAACTAGTTACATGGATTGTGCCAACAATAATTTTGGCGCTATTGGTGGGAACGCTAGTAATACTTGGATTTCGTTGGT…
iB_00623	ATGGCATTAATCGGCTGAAATATGCCTCAGAGTGTGTTCTTGCCCTAGCTGAAGAATTGAAACAATTGACTAAAGCTGGAAATTGTAAAACTCTAGTGGCAATTGATGGTTTCAATGCGTTTTTCTACCCAAAAACTCGTGTTTTTAAGGAGAAGAAGGAAGTGGTTCCGCCAAATAAAATCACACTGACTGAGGCTTTTCTCAGTTTGACCAAATTTGATTGGAATAATGCGGCAATCGTTGTCACAGTTGATGAAATTGCCATTGCTGAGGAAGATCACAAGTCGCATTTTCCAAGGTATCTCTTGGGTAAGGAAGGATTTGAACATTTGGACCCTTTTGTGC
iB_00625	AGCAAGTGCCAATTCTTCGTCTAGATAACAACAATGAGGGTGACGGCAATTACCAGTACGCTTATGAGACGGGTAATGGTATAGCTGCCCAAGAAAGGGGTCAGTTGAGAGGCGACTGGGTGGCAGCTGATGGGTCCTTCTCCTTCACGTCGCCAGAAGGTCAACAGTTCAGTATTACGTACACTGCTGACGAAAATGGGTTCCACCCGCAGGGGGCTCACCTTCCCACGCCCCCGCCAATTCCTGAAGCGATTTTGAAATCGATTCAGCAGAATTTGGCTGAAGAGGCTCGTGGGGGTTATCAGGATGATGGGCAGTATAATGGAGGACATGGATCATCTGGGGGGTCTGGAGGACATGGAGGGGCTGGTAGTTTT
iB_00627	CTTGCCAAAAACAGGAAAGCCCAAGGAAAATGAATGGACGATATTGTCTTGTATTGTCTTAGAAGACAGCGAAAAGTACGAAGTAGTGGCATTAGGAACGGGAACAAAGTGCATAGGACAAGACAAGATGTCTCGAGATGGGGACATTCTTAACGACTCCCATGCTGAAGTTATCTGCCGTCGAGCCTTCCTCCGATTTATCTACGACAGTATTTTGTCCCAGCATACGTTTTTGTATGAACCGGAAAAACAAATTTTTACTTTTAAACCCAACATAAAATTCCACTTTTTCTCAACCCACGTTCCCTGTGGGGATGCTGCGATTTTCGCAATACAAAATGTGGAAGATTTTGGCGATTTGATTCAAGTTTCGGTCCAAAATTCGCTAAAAAGGACGGC…
iB_00628	GATCAAACAGGCTGCCAAATATGATCACACCGATTCCGATTGCTTGTGCATTTCCGTTCTCACTCATGGCGACACCGGAATTCTCTACGCCAGAGACACACAATACAAACCTGATTTGCTCTGGAGTTATTTTGCAGCCGATCGGTGCCCCTCTCTAGCCGGCAAACCAAAAATTTTCTTCCTGCAAGCTTGCCAAGGCGATAAATTGGACGGTGGTGTTATTTTATCAAGAACTGAAACTGATGGTCACCTGGAAATTGATTCGTATCGCATTCCAGCACAGGCTGATTTCCTCGTGGTTTATTCAACTGTAAAAGGTTATTATTCGTGGCGCAACACCACTCGAGGCTCGTGGTTTATCCAAGCCTTGTGTGAAGAGCTGCGAAATAAAGGCTTTGA…
iB_00629	GGCCAATCAATTGGACAAAATTCAAGAATATTTGGATTCAGGGACAGTCAGGGATATTAATACGTCAAATGCGAACGGTCTGAACGCTCTACATCTGGCTGCAAAAGATGGTCATGTCGAGATTGCCCGAGAACTGCTAAAACGAGGTGCTATAGTTGACGCTGCCACCAAAAAGGGAAATACGGCACTTCACATAGCTTCATTGGCGGGACAAGAAGAAATCGTGAGGTTGTTAGTTCAGCATGGTGCTTCTCTTAATGTTCAATCACAGAATGGATTCACTCCACTCTATATGGCCGCTCAAGAGAATCACGATGGTGTTGTTAAGTATTTGCTATCGAAAGGAGCAAATCAGACGTTAGCTACTGAGGACGGTTTTACACCGCTTGCTGTAGCAAT…
iB_00630	CGAGGAATATTTTGGCGAATGGTCGTTTATTCCTTACTACTTTTATTTCGCAGCATCTCCGTTTTTTTACTACAATTACTTTAAGCTTTGTTTTACTTTTGTTTATGCAGTTTTGGAAGCGGGATTACAATTCTTTCTAATTGAAGGATATTTGTTGCAAACGTATAAAGTGGATTATTTGAAACGTTGGAAATGTTTAAAAGATAATCGATATCAACAAGAACTTGGAAAATCGTTACGACTTTGTATTGTTCATCATATTGCTTTAAAGAAATTGGTTAAAATGATTGTGAATCTTACGGTAAATGGCATGCCGATTTTTCTGCTACTTGGGTCTCTTCTTTACATTAGTTGTTTTACGTTTACCATAAATCTCGTCAACTCGTTGACCAACATTTT…
iB_00631	AGGTGGCGATCTAAGCAAAACTTGGATTTCGCCTTCCTCATGTCCTACTCGCAGCCTAAAGGAACGTTTTATCTACAACTTGAAGACGATATCCTCGCCAAACCCAATTACGTTACCGAAATGAAAAAGTTCGCCATCGAAAAAATTGCCAGGAAGGAACCGTGGTTCGTCTTGGATTTTTGCCAGCTTGGTTTTATTGGGAAGATGTTCAAAAGTGCGGAACTTCCGTGGCTCATCCAGTTTTTTCAGATGTTCTACAACGATAAGCCGGTCGACTGGCTTTTGGACCACCTTATTTTCACCAAGGTGTGCAATTGGGACAAGAACAGTAACTGTAAGCGGGATAAGGCCAAAATGTGGGTGCACTACAAACCTTCGCTTTTCCAACATATTGGAACA…
iB_00632	GCCGCTTTGAGCACTTTATCCGCTTGTCTTAACTGTTTGGCAGGGACCATGTATGAGGATTTTATTTCGAAAATAATTGGGCATGTGGAAGAGAAAACCACGACTTATATTTTGAAATTGTTGGTGGTTATAACCGGAGTTGTGTGTACAGTCCTAGTGTTTGTTATTGAGCATCTTGGAGGGATTTTAGCCCTGGCTATAAGTCTGGCAGGGGTTACCTCAGGGCCTTTGTTGGGCATGTTCACACTAGGGGTTTTGTTCCCGAAAGCGTCAAGTAAAGGTTCTCTGTACGGAGCAATTATTGCACTACTTTTTGCTTCATGGATTGTCACAATGGCCCAGTACTACAAAGCACAAGGAAGCATAGTTGATGTGCCAAAACCGACGTCTGTGGATGGT…
iB_00633	TGATGTGAACTTCCGGCATATGCTTTTAGAAGAGGGCAACTACGTCTACCGCAAACAATTTTTGAAAAAATCCATCGACGAGAATTACAGAATGCTCGTCGTCAATTGGCTGGTCTACGCCCATCAAGTGTTGGAATTGTCCGAAAACACGTTCTTCGTTGCTGTCCGAATGTTCGATTATGTTGTAGCATCTCAGAAAACGGCTGGAAATAAATACATTTTAACCGCTATCACGAGCACTTGGATCGCTAACAAAATGTTCGATGTTCGTCAAATACATATCTCCAAACTGTTCGCCTTGTGCAACGGCAAGTTTTCCAATCAGCAGTTTCTATCAACGGAGCGGGAAATCTTGAAAGTGTTCAAATTCGATATTAACATCTCTGAACCCAGTTCGTT…
iB_00634	ATGCCGTCCAAATCACAAATTACGAGATCTACACCGAACTGTTCTACAACAAGACCAATCCTGACGGTTGTCCCGTCCAAGCAACATTCTTCTTGTCCCACGAGTACACGGATTACACCAAAGTGCACGAATTGTACGTAAACAAACAGGAAATCGCTCTGCATTCGATCACGCATCAGGCTTTGACCGATTATTGGAGGAATCTCACTCTGGACGGACTTCAAGCAGAGTTCGGGGATGAAGCGACTTTGATTACACACTTTGCCAATATCCCACAGGAGGCCTTCAAGGGAATGAGGATCCCCTTTTTGCAGTTGTCAGGAGATAACAGCTTCCAATTTGCCAAACAGCTCGGTCTGACCTACGACTGCTCGTGGCCGACCCAGACCTTCCGGAAGC…
iB_00635	ACGAAAGTTGGGTGGATCTGCTCCAAAACCTGACCACTTTTATAACAGCTTCAGCCAGTTTGGTCAACAGCCTGAAACACACAATCGAAGTGGCAAAACTGCAACCAGCCCAAGAAATCCAAGAGGAAATAGCGAAAGTCGAAGCCAAAACCTCCACTTTGCAGCAAAGTACTTCAAAAACATCTACACCTAAACCGTCCACTTCCAAGCTAGCAGTTGGAAGCACTTCCAAGACGTCCACACCTCTAACTCCTAAAACATCGGATGCTGCTGTTGTGGCCAAGACGTCGAGTTTGTGTGTTTGTAAACCAAAATCTAAAGGTTCCGTAAAAAATAATCCTGCAAAGGCTGAGTCATTTGCAAAAGAAAAATCTGTAAAGCTTAATAAGTTGAAAGAGG…
iB_00638	GGCATTGTATGCAGTTGTGGAGACAGGATCAGACCAATACGGGGGTTTTACTGCTTTTGTCAAGCATACATTTCCAGTGCAGGCGTTTAGACAAATCCGCACATTTCAGCACTTTGGCAATCAAACAAAATCCACTCCTCGCCGAAGCTTACAGTAATTTGGGCAACGTGTACAAAGAAAGAAGTCAGCTGCAAGAAGCACTCGATAATTATCGACATGCAGTGCGTCTTAAACCAGATTTTATTGATGGATACATCAACTTAGCTGCAGCTCTTGTTGCTGCAGGAGATATGGAGCAAGCAGTTCAAGCATACATTACCGCATTGCAGTACAATCCAGATCTCTACTGTGTTCGTAGCGATTTGGGT
iB_00639	AGCGGATTACCAAAGCACAGGGTTCTGGGTTCAGGAACCAATCTGGATTCGTCCAGATTCAGATTTTTGATGTCGCAAAAGCTGGGAGTGGCTCCGAGCAGTTGCCATGGCTGGATTATAGGCGAACATGGCGATTCCAGCGTGGCGGTGTGGTCCGGTGTGAATGTAGCCGGTGTCCGCTTACGCGAAATTAATCCGAGTATGGGGACGCAACAGGATCCGGAACGTTGGGACCAGGTGCACAAGGAAGTGGTTAACAGTGCCTATGAGATTATCAGGCTGAAGGGTTACACCAATTGGGCGATTGGACTGAGTGTTGCCTCATTGGCGCAAAGTATACTCAACAATTCGCACAATGTTCATGCTGTTTCTGTTAATGTTAAGGGCCTTCACGGCATT…
iB_00640	TTTTCCGGATTTGTTCAACCAACGGGTGCCAAGCCCGGATTTGCCGCCGCCGTCACCGCCCCCAGTTCTCGAAGACGAGGTTTTCCATAATGACGATCCGTTGCCTCCGCCGCCCCCGGAATGCAACGATTGGGTTGAAGACAGTCAAGTGGCGGCGCCACAAGTCGAGAAAAATAAATCGCCGATTAAACAAACCGTCGGATTACCGGAGCAATGTCGGTATAGTAGCGTCCGGTCTTCGATTAAGACCAGACCAGCTGGGCATATTATCCAGCAAGTGAGTAGTAGACCGTACAATGGAGGGCTAAATCAGTATGCGAAACGGTCAAGTACGAAATATCCAGCCACTCAGAAGCTGGTCCTGAATGGGAATGTGGCAGTGAGTCAGAAGG
iB_00641	CCAACGAGTGTTTTCCGATTTGCAACAATTGATGGATCCGTCGAGAAACATGAGCAAGTACCGACAACTCGTCAGTGCCGAGCAGAGCCAACCGCCTATAATCCCCTTCTACCCCGTGGTCAAAAAAGACCTCACCTTCATCCACCTGGGCAACGATTCGCAAGTTGAGGGCCTAGTGAACTTCGAAAAACTGCGCATGATCGCCAAAGAAGTGCGTTCGTTGAGCAACATGTGCAGCAGCCCCTACGACCTTCTGACGATGCTGGAATTGGGCGGACAGCCGGCCAGCAACGCCATGGTGGCCCTAAACCAGCTGACAACGGCCTCCTCCCAGCACCACCCTCAAGGCCAGACCACGGTCAAACGGCGCAAAAAGTCAACGGCTGCGCCTAACCCCAA…
iB_00642	AGTGTGGTCGCGGATTCTACACCATGCTAGATTATAAAGAGCATTACGCACGACATAAAGGCCTTTCGCATGTTTGCATTCACTGCGGCAAAAATTACTTGGACAAAAATGGCTTCAGACGCCACATCCGCACCCACGATCCTAACTACGTGAAACCGGAGTATAAATGTAATTTGTGTGAGAAGGTCTACACGACTCGAGGAGGCCTCAATGTGCATAAAAAGTTGCACCAAAATGTGACCTACATGTGCGATATTTGCGGCAAGTCGGTCACTTCTCGGACCAGTTTGAAGCAACATATGATGTTGCATACGGGGGAAAAACCGTTTGTTTGCGAGTTCTGTGGCAAGAATTTTAACAAGAGGATGTTGCTGAAGACGCACGAGAGGATACACACGA…
iB_00643	TCGGAGCTCCTGATAACTTCACAGTTAAACAACACACAATTATCCATCACACTAGAGATTTCCCCTTTAAGTGTGACGAGTGCACCAAAGGCTTCATCAGTAGACAAAACCTGGCTCAGCACAAGAAAGTCGACCACGAAGGTGTGGAATTTGTGTGTGACTTGTGCTCGAAAAGATTCAAGAGTCAGGCAAATCTACGAAGACATGTCGCTAAACACGATCCTGATTATACCGCTCCTTCATTTCCATGTGAAGTGTGTGGAAAAGTTTTGGGCAAGAAAGCTTCCTTAGAATATCATTTGAAAACGCACAAAGGCGAGGCTAGTAATTATGTTTGTCACTTGTGCGGGAAAAGTGTCACCTCTTCAATGAGTCTTAAGTACCATATGGATAGACATG…
iB_00644	ATGTGCGGCAAAATCCTAACAGTCCTGTCCTGGATGATCGTCGTTTTGACGATGCCCTTCTCCCTCTTCGTCTGCTTTAAGGTCGTTCAAGAGTACGAAAGGGCCGTCATTTTTCGCTTAGGTCGTCTCTTGTCCGGAGGCGCCAAAGGGCCAGGAATTTTTTTCATCTTGCCGTGTATTGATGCCTACGCCAGGGTTGACCTGCGGACCAGGACCTACGACATCCCTCCACAAGAGGTTCTGACCAAAGACAGCGTGACCGTCTCCGTGGACGCCGTGGTCTACTACCGCGTATCCAACGCCACCGTCTCCATAGCCAACGTGGAGAACGCTCACCACTCGACTCGCCTCCTCGCCCAGACCACCCTCCGCAACATCATGGGCCAACGTCCCCTCCAC…
iB_00645	ATCCCAAGAACTCGCTTTGAAGAAATCAAAATTACAACAGGGTTTGTTTATCAGTTGCTCAACAAACACATCGGACCTATTCACCGCATGAGACCGTACAAACTCACTTTCCGTAACCAGATATACGAGTTGGGTGAAAATCTTCTAGCTGGTACTTCAAATATGGAAGAGTTCCAAGTATCAGTTGGTACTTTAACTGAAATCGAAGATGGTGTTTTCAGAGGCGAAAAACTGAAATATCTCAACCTGAGAGACAACAAAATTTCTGAAATCGCGTCACATGCCTTTGACGATATGACACAGCTTACGAAAATTTCTCTCATCAATAACCAATTGGCGGAATACAACCCGAATTGGTTCCACAACTGTCCGAAGCTTCAGACAATACTTTTGAGTTAC…
iB_00646	GTCCAAGGCATGAACGAGATAATTGGCCCCATTTACCATGCATTTGCCTGCGACCCGGACATCACTTTCAGAGAACACGCCGAGTGTGACAGTTTTTTCTGCTTTACGAATCTAATGTCAGAAATCCGAGATTTCTTTATAAAAAGTCTCGACGAAACCGACCACGGAATTAACAAAATGATGAGCCGGATGTTAGTACAATTGAAAAACAGCGATCTCGACGTATGGCTCAAGTTTCAACAGTTGGAACTCAAGCCGCAATTTTATAGTTTCAGGTGGATTACGCTGTTGCTATCGCAGGAATTCCCCCTGCCTGACGTGCTCAGGATATGGGACACCCTGTTCTCAGATGAGTCACGTTTTGATTTCCTGATCTATGTTTGTTGCGCCATGATTGTT…
iB_00647	CCGCAATACCAGAACCACTTGAACCGCAAGTTACTCAAGTACCCTCCAAGCACCGCTAGCGACACTTTGAAGATGCGTGACGACATGTCTTCCGATGAGTACGACTCCGGTCCGTCCAAAGCTCAGCTGGGAAGTCTCAAATTGGACTTACCGGTGGACGAGGACGACTATCTCATGCCGTCGCCGCAGCAGACGCAAGGCGCGTCTGCCTACGTCGACTTGATCGACTCGAAAAACAGCGACACTTCAAACCAGAGCGTGTTCAGGTCTTTGGACTTCTACAAGAGCAATATTGACAATCCTGAGTACCTTATGAACAACGAGGCG
iB_00648	TTCCAAATCGAACGAACTCCTTCGCTCTCTACGAAAACTTTACGACCTTAACAAAAAAACCACCTGTTACATTAAACTCGACTCTTTTGTATACAACTGGGGAACGCTTGATTCTTCAGTTATTGCCAAAAACTTAGCTTCGGTTTGTAGCGAAGTCAAGGCAATTTTTCTGAAAGAACGAAGATTGCTAGACATTCCGTCACCAGTCTACATTTTAGGCGATTTACATGGAAATTTCACTGATTTGCTCAACTTTGAGCGAATTTTATGGCACGTGGGACCTGCTTTGTGTCCTTGTAATCTTCTTTTTTTGGGGGATTATGTTGATCGAGGTTACTTCAGTTTCGAGGTCATTTCCTATTTGTTCTCCTACAAGATACAAAGTCCCAAAAAAGTGTT…
iB_00649	CCAAGTGCGCATCTTCTACAACCTGGAGAACGAGATCAGCTCGGTGGCCGTCGTCGGCCTGGGCAAGGAGTGCCAGGGCTACGACGTCTTCGAGCAGATGGACGAGGGCAAGGAGTCCATCCGCATAGCGGCGGCCGCCGGCTGCCGCGCCCTCCAGGACCTGCGCGCCACCAAAATCTTCGTCGAAAGCTTCGGACACGCGGAGAGCTCCGCCGAAGGCGCCGCCCTCGGGGTGTGGCTCTTCCAGGAGAAGAAGCAAAAGGAGCACCAACTCTTGATCCCCCAGCTGGAGCTATGGGACGACTGTGATTGGACGGGCTGGCAGATCGGGCTCCAGAAAGCCGCCGCCCAGAACCTCGCCCGCCAATTGATGGACACCTCGGCCAACTACATGACGCC…
iB_00650	TGACAGTGCTGACGACTTCCCCATTGCCCAAATCGCCCTCAACTTAAGTTTGGAAAAAATCAGATTGTATTTGAACCGAGAACTGGCCCAAAACCCCACATATTATGCCGTCTGGCAGGAAGCCACAAAAATCTTCGAAGAAGATGTCGCCACCGGAAAATACGAAATCATTGCTCCCAACGAGTTTTATCAAGCAATTATCTCGTACACTTACGTGAACGGATCGCTCTACGTGTATTCTGATTTCAATGCCAAGTCGAGGCAATTAACTGATATCGATTCCTGGAACCGATTTCCGTACAAGAGTCTCTACAGTTTGCTGGCACAGTCGGTCAACTATGTGATAAGCATGCCCAACGCTATCAGGGACAAGATACAGATCTACAGAGGACTGGATTT…
iB_00651	CTTCAACTCAGGCCACAACAGAGAAAAGGGCGGAGAAGAGGAAAAGTGGCTTGATTTTCCCGAGTGTGAAAAATAAGCCTTCGCCGGCGAATACCACGTTTGCGACCGAAGTTTTGGCCAATGTCAAGGATGTTAAGGGGTATTCTTGCGTGGACCTGCTGAACGCTGGAATGCGTGATTCCGGTGTTTACTACTTGCAAATCCGGGGAACCACCTACTGGTTCTTGAAGGTGTATTGCGAGCAAGAAATCGCCGATGGTGGATGGACGGTGATCCAGCGCAGAGACGACTTCGGCGACCCTCGAGAGAACTTCAACAGGGACTGGAACGACTACAAGAACGGCTTCGGCGACCCGGCCAAGGAGTTCTGGCTCGGCAACGAAAACATCTACATGCTGA…
iB_00653	GTGCGCTCACAATCACAGTTTTACATTCCGGTTTTGTACAATATTTCGCATCCGGCCCTTAACCACACCCAATGGAAACCACCGGCCCTTAATAACACCCAGTGGAAACCACCGGCCTTTAACCAAAGTCACTGGGGCCCACCGGCCCTTAACTTTACTACACTCAGTGGTGACGTAATAATCGGCCAAATCGGATATTTGGATCGGCTACTCTTCAATCAGATATATTACAAGCCTAGACGTAGTTGGTCAGGACGTGAAAAAATCATCGAATATCCCAAAGATATGACCGGAAAACACAACTACGAAACAATTAATTCAATCAGAATTTATAACAAATTCTACGATGGTTTGGATTCAAAAGCAAAAATTTTGTCAGGTGGAGTTGGTTCA
iB_00654	AAGACCAACCAAAAGCAACGAAACTATCACAAAACCAATTTTTGGGCCCCAATATAAATTCCCTAAACCAAATTTTCCAACATGTCCGAGGAAAACTCAGCCCAAAGTCACTAAAACGAAATGGACAATCTTGAAAGATATTCTTCTAGATTCAAATTTCCACGCTTTGGTTTCGCTAATCATGACCAATGTCTACCTCTTCGCTCTATTTTGTGATTTTGCCAAAAAACCCAGTCCTAAGACACAATTTAACCGATTGGACGAAACGCTACTTGAAGATTTGGTGAAGAGTAACAACGTTGAAGAAATCAGGAGATACCTCTTCAAGGAACTACCCTTCTGGAACGCCGAGTTTCTTCCAAAAACTCTAAAGAGGAGGAAGAAATGTTCCGTTTCGGT…
iB_00655	ATCTGATCGCAGAGGCTGATGAGAAGCATGAAGACAAGGAAAATGTGGATGAAAACTCAGCCGTTTGGATGACCTCCGATCGTGATTACACCTACGATGAGCTTTTGAAACGTGCCTTTGAAATAATGCGCGATAAAAATCCCGATATGGCCGCTGGCAAAAAACAAAAATTCGTTATGAGACCACCACAAGTCGTCCGAATTGGTACTAAAAAATCGTCATTTGCCAATTTTACAGAAATCTGTAAAATGCTCCATCGTCAACCGAAACATTTACTCGATTTTCTATTGGCTGAATTAGGTACAAGCGGTTCAGTGGACGGCAACAGTCAATTGATAATCAAAGGTCGCTTCCAACAGAAACAAATCGAAAATGTTTTAAGAAGGTATATTAAAGAGT…
iB_00656	AAGCATCTGCCGAAAATCACCAACTGAGAGCACGACTATATTTTTCTACCTCACTTATTTATACAGTAGTGATTGTCCAACACCCAAAATCGAGGCCTCGAATTCTTTGGATTCTTACGTTACTAAAATTTTCAACAGCATTTTGATCGACAATAATCCAAGTTTGGATGCAATTGTTAAAGAACTACTCGAAAAAATCCACTTGTTTCCAGACCATGTTTCTGCATCTTCCAGAACCTCGGTCTTTTTGTTGTGTTTCATTATTTTGGATGGCACTTGGGTGATATCAGCTGTGGCCCTTTTAATGGGTACTTGTTTTGGGATAAAGGAATCGTTATCGTTGTTTTTTTATGGGCCTTGGTTGGTTCTAACCATTTGTGTTTGTCTCTTTGACGCCGC…
iB_00657	ACCAGGCTCGTTTGAGTGTTATTGTGAGGACAATTACAACCTCCAGGAGGATAAAAAAAGTTGCAAGGCTCATTTTGGCGAAGCTTTGATGTTTTTCAGTTCAAAAGACCAAATCCGGGCTTATTTGTTGCGTTCCGAGTTGTATTTTCCAGTAGCTAAAAATCTGAATCAAGTGGTTGGAGTTGATTTTGATGGATTGTATGTCTACTGGACTGATATTTTATCGGAACATGAGAGTATAGTCAGGTCGTTGAAAGACGGGGAACAGAAAGAGTTGTTGGTAACTGCCGGTTTGGGTGCCCCTGAAGACCTCCACGTAGACTACATTACCAGAAATATCTACTTCACTGATGCGGAGCGTCAACATATCGGAGTTTGTACCAACGATGGGTCGTA
iB_00658	GTCGTTTGATGCGTGGATTAATCGAGATACCTCTTGACGGTTATCTACTAACTCCAGTGCAACGTATTTGCAAATATCCCTTACAGTTGGCTGAACTGCTCAAGTACACCAGACCTGACCATAAGGATTACGACGAAATCAAGGAGGCCTTGGATGCGATGCGCGGCGTTGCCGTCTTGATCAATGAGAGGAAGCGGCGCATGGAGAGTTTGGAGAAGTTGGCGGCGTGGCAACAGCGCGTGGAAGGGTGGGAGGGTGAGGATTTGATCGATTCAAGCACACAATTGATCCATCAAGGGGACGTGGTTAAGGTTACGACGGGGATGTGGACGAATAACATCACCTTGTTTCTCTTCGACCACCAGGTCGTTTATTGCAAAAAAGACATTTTGAAGCGTA…
iB_00659	CTGGGAGATCACGTTTCCACAGCCAGCGTCCGATTACGTACAGTTTCGGAAGACTTTGGAAACAAAGAAGGTGTCGTTGGAGAATGTAATCGTCAAAGAGCCCGAAGACCTCATTGTGGGAACGGTGAAAGTGAATAATATTTCGTTCCAAAAAGAAGTCATAGTTCGCATATCTTCTGATAACTGGAAAACATTTGAGGATGCTTTTTGCAACTTTGTTCCAAATGCTGGTTCTTCCATGAGTCCTGCCTACGTCTTATACGACACTTTTTCCTTTAAAATACCTTTACGTCCAAGAGCGAAGAAAGTAGAATTTTGTGTATGTTTCCGTTGCAACGAGAATGAATACTGGGACAACAATGATGGAAAAAATTATATAATAATGAAGAAAATTCAAGA…
iB_00661	TTTTGTCCGAAAGCTTCCACAAATTAATAATACAAGTAAACGTACACCCGGTCAAAATCGCGCTAAACATCAACAGTTTTATCGGGTTATCGCAACACTTGGCGAAAATCAAAAAAGTGCTAGAATTGATGTACGACAAAGAAATGCAAAGAGGGGCCGGTAATAACGAAGTGATGGCGTTCAAACTATACTACCTGGCGTTTATAGTAGGCGAGGTTATGACGATTCAAAACAAACACCAATCGCCTGACGCCACGTTGCAAACGTTTTGCAAAAAAGTGCTAAAACCGGCTACAGATGGCGCTTTAGAAATACTCGATGGGTTGTTGCGGGAGTGCATTAAACATTTCCCATTTCGGGAGTGTACACTTTTTCGCCAAATGGTTACAACACTAACGG…
iB_00662	GGCGATTTAAACTTGGAGCAAAACAACCGGTCTGAAGCAGCCAACGATTTTGTTTTTGCAGCCAAATGTTTAGATAAATACGACACAAACGGCGCTGTAAAATACCTACTCAAAGCAATACAGATTTACACCGATTTGGGCCGCTTTATCACGGCCGCGAAACTGCACAACAACATTGGAGAAATCTACGAACAAAATTTGGAACTCGAAAACGCGATTCAACATTACGAACAAGCAGCCGATTATTACAAAGTTGAGGACAATTTCATGTCGGCCAAAAAGTGCCTCCTTAAAGTTGCAGAATACGCGTCTTCAGAGTTTCACGATTATAACAAAGCGGTAAACATTTTTCAAGAAGTGGCGTTTTTTGATTTGAAAACTCCAATTTTGCATTACAAT…
iB_00663	TGTGAGACTTGCACGAAACCCGAAGTAACCTCAACTTCCTTCACCACACAAGATGCCACGATTGTCACCAACATCGCCTACATTGCCGATTTCACCCTCAAGTGCAGCAACGGGCAAGTTCCGCCCTTGTACGCCGAAGTGAACGGGAACATTGTCCCGGTTTCGGTGGTTGGACCCAACCAATACCAGATTAGTTGGACTGAAGACATCAAAACGGCGCGCAGTGGCGACAAGTTAGTGCGCGTTTTGGACGAAGACGGCTTTGCAGCGGCCCGCAAAGCCCTCAGATCGGGAGAAGATCTATCAGGAGTCTCCTCCATAGCTGACGTGGTCATCAACTACCCAGGTGCCT
iB_00664	GTGTGAGGAGAACCCGAAGATCAAAGTGCCCGCTTTGTACAAAGTGGTGGGTTGGGAGTACTTGCGCACCCACGCGTTGTCGGTGAAAGACGGCGGCATGGAGCTGGCCAACCAGCAGAAGGGCTTCCAGATGGTGAACCCGACCGAGAAGTGGTTCCCAGGGATTGAGGAGATTCGGGACAATTTGCAAGGCTGGCAGTGGCGGTTCGGGAAAACCCCCAAATTTACGATCAGCCGCTCGTTCACCGTCCCCGAGCATTTGATCAGCCAGGATGTGCCTGATGATTTGAAGGTCACCATGGTGGTGGAAGGGGGGAAAATCAGCGATGTGAACCTGTATGTTCCACCCGGGTTGGTGGCAAACGGTTTCAGTGGGAATGTTAATGTTATAACTAGTCT…
iB_00665	GGGAAGTCATCCCGATAGTACAAACAGTATTACTAGTACTGTTGGTAATATCGAGTTAGAGGAGACTATAGTTCAAGATAATTCGTCAGAGAAGGTTTTTCATACGTATCAGAAATCGGCAACGGCCCCCATTGCCACCCCGGTTATAGCGCAGACTTCGTGCGTGAAGGAAGATTTGGCGACGAGTGAACAAAATACGACACAGGAAGCGATTACGATGAATATGGCGCCGGCGGAAAACAACAAAAGTGAACCAGGCAAAGCGTTAGAAAGGGTTCAGTCGGTATTAGTGACAGCGTGTACTTCAAACGGCCCTATGTTGTCGCATACGCCTCCAAGATACCGCAAAGCATCAGAATCAGCAGGTACAAATAATGAACCTTCTAACAAGGAGGAATT…
iB_00666	TCGATGTTCTTAGCCACACAAAATAAAATTAGGGATGCTGTTAAGGAGAATCTGGAACGAATCAGTGGCTATGAGGAATTGCTAGCTGATGTTGTCAACATTTGCGTGCACATGTTTGAAACGAAAATGTACCTCACACCCAGCGAAAAACACATGCTTGTTAAAGTTATGGGCTTCGGGCTTTTCCTGATGGACAGCGAGTTGTGCAATATTAATAAGCTAGACCAGAAGAAGAAATTGAGGCTGGACCGCATTGACCGGATTTTCAAAAACTTGGAGGTTGTCCCTTTGTTCGGGGACATGCAGATCGCCCCTTTCAACTACATAAAGCGGAGCAAGCATTTCGACCCAAGCAAATGGCCTTTATCAAGTAGCAATACTCCCTCTCCCCAAGCCGAT…
iB_00667	GCCCCACCATAAGGGTAAATACTTGTTGGAATATGTGTGTCAACAGTTGAATTTAGTAGAACAAGACTACTTAGGGCTCCGCTATGTTGATATTCAAGACCAAAGACACTGGCTGGACTTAGGGAAATCAATCTGTAAACAAGTCAAAGATTTGGATCCGGTCCTGTTTAGTTTTCGTGTTAAATTCTACCCTCCTGATCCATTCCGCCTTAAGGAAGAAATAACACGTTACCAAATATTTTTGCAATTAAAACGAGATCTACTACATGGGCGCTTATATTGCGCCACGAACGAAGCCGCAATGTTGGCAGCACTTATCTTACAAGGTGAATTGGGCGATTACGACCCTGAAATTCACGTTGGAAATTACATGAGCGAATTAAAAATACTACTTAAACA…
iB_00668	TTAGGGATCGCTGATGTTCCCAACATTGGTCACGACGTTACGTTCAATCTCTACACGAGAAAGAACCCGCAAGTTGCCCAGATCTTGCCCCCCAGCTACCCCTCTCTTATCCCCTTGTCCAACTTCAACCCCAACTTGAACACCTATTTTGTCATTCATGGGTACACAGACCACAAACATCGGGAGATTATTGCTCGATTGAGACTTGTGTTGAACAACGCCGAAGACTCGAACGTAATTGTGGTTGATTGGAGCCGTTTGGCGGCGTTTATCTACTTCGACGCTGTGAACCACACCGTTCCTGTGGGAACATACGTTGGCGAGTTCCTGTCCCTCCTGGAATCGAATTTTATCGATCTGAAGACCGTGCATTTAATCGG
iB_00669	TATGTGATGGGGTTGCAATGTTAGAAGCTTTAATACAAATAGCACCGGTCCACTTTAGCAAATTAGAACCAAAAATAAAGCGAGATGTTAGTTCAAGTTGGAGGCTGCGTGTCAGTAATTTAAAGAAAATTTTTGAAGCTATTAGTGAATATTATCAGGACGTCCTCACCCTCCAACTGCTTGAAGATGGGCGACCTGATGTGACTGAAATTGGGGCCAACAATGATCCTGTGCAATTATCCAAGCTTTTACGGTTAATTTTAGGATGTGCAATAAACTGCGAGAGAAAGCAAGAATACATCACCAAAATAATGGACATGGAAGAATCAGTGCAACAAAACATAAAACAAGCAATTGAACAGCTCGACTTAGTGACTGGGGGCCGTTCTGGCAGTCTTT…
iB_00670	AAGTCCCCGAGTACGATTCCGGGGCCGCGGCCCTGGCCCCTCATCGGCAGCATGCACCTCCTGGCCGGGCACGAGACGCCCTTCCAGGCCTTCACCGCGCTCAGTCGGGTCTACGGAGACATCTTCAGCATCCACCTCGGGTCGGCTTCCTGTGTCGTCGTCAACAACTTCAAGCTGATCAAAGAGGTGCTCATCGCCAAGGGGGGCGACTTCGGGGGCCGGCCCGACTTCGCTCGCTTCCATAAGCTCTTCGGCGGCGATCGCAACAATTCGCTCGCCCTGTGTGACTGGTCCTCGCTGCAGAAGACGCGCCGCAGCATCGCCCGCACTTACTGCTCGCCCAGATTCACTTCGCTCCAGTACGACAGAGTCAACAACGTCGGCGAAGAGGAGCTCAAG…
iB_00671	ACGACCTGATTTACCGCAACACTATGGGTAGATACGTCCTGGGGGCCCAAATAATCACACTTTTGGCCGGAGGCGCCGTGTTGTTGGGGTACGCCTTATTGTCCGAGTATGAACACTTTGAGGGCGAGGTCACGAAGTGGAGCCCCACGTCTCGGGCTACCGATGACCAGGAAGTGATTTATGCCGCGTTTTTTGTACTGTTTGCGATTTCGATTCAAACAATGATCAGACGTGTCCCCATCAGGATTTACAAAGTGCCACAAACGCCCAAATATATTTCCATCAATTATGGCCCCTTTGGGAAACAAAGGTTCAGTTTTAAGAGGGGCGAAGTCTTTCACGGGAAGGAGACTGGGTTTTTGCCATGGAAGGAAAACAGATACGTTGTTCAGACGAAAA…
iB_00673	TGTTCAAGGAAATGACAAACTCATTGTTTTATATACCGGTCTTCCCAATAGCCAGATTTTCGAAGCATTGTTTCACTTAATCGAAAAGTTGGACATAAAATATTACCACAAATGGACAGTCCAAAAGTTAACTAGAATTGACCAACTCTTTTTAACCCTAGTAAAATTACGACTCAATTTCCCTCAACTTGATTTGGCGCAACGCTTTGGGGTTGCCCAAAGCACAGTTTCTAATATTATTTTAACATTTGTCCATGTAATATATGAAATTTTATATAAACAGTTTATGACGACAATGCCTTCGCGCGAAAAAAATAAATCTTGCTTGCCAACATGTTTTAGCAATTTTACTAATTGTAGAGCAGTTCTAGATTGTACCGAAATTTTCACTGTGGTATC…
iB_00674	CAGAGGTGTCCAGGAAGGAATAATTACAGATGCATCCCGAAATGGCTTTTCTGTGACGGCAAAGACGACTGTCGTGACAAATCGGACGAACTCCCCGAAAACTGCCCACAATGCAACCCCGCCACTGACTTCAAATGCGCCAACAATCGTTGCGTCCCCAACCAATGGAAATGCGACTTTTCGGACGACTGTGGCGACAACTCTGACGAAAGTGACGATCTCTGCAAAGGCACGTATCGTGAATGTTCCGAATCAGAATTCAAATGCGCCAACGGAAAATGCATCTCATCGCGTTGGCGTTGCGACCATGAAGATGACTGTGGCGATAATTCGGACGAAACGAGTTGTCGCGAATTTCAATGCAAGAACGGAACCTTCCAGTGTGCTTCCGGTCATTGC…
iB_00675	AAACCAACGAATTGGAGACGCTAAGGAACATGACGTTAACTCACACCGAAAACACTTTTACCAACCCCCAAGTGAAAGAACTTCTCGAGTCAAATGAGACTTTTGATTTGGTGATAATTGATTGGTTTTTCAACGAAGCTTCGCTTATTTTCGGCCACCGGCTCAAAGCGCCGGTGATTTACGTGTCGGCGTTTGGAAATATGCTGTTTCTGAACGACTTTACGGGAAATACTTTACCGTATTCTTACGTCCCGGGTGCTGCATTGTCCACTAGTGACGAAATGTCCTTTAAACATCGGGTGGTAATGACTTTACTGAACTTGGGCTATAATTTAGTGCTTCCCTGGCGGAATCAAGCCCAGTATGAGATTCTCAAGCGCCATTTCGTTGATCCTCCAA…
iB_00676	CAAGGGCTTCACCAAAGAAGAGGAGCTGCTCCTGCAGGACTTCAGCAGGAACGTCTCGACAAAATCCTCAGCCCTGTTCTACGGCAACGCACTGATTGTTTCCGCCGTCCCCATTTGGCTGTTCTGGAGGATACACCTGATCGACATTTACTCTTCCCTGGTGCTCTTCGTGGTCGTAACCTCCATCGCAACGTATTTGCTCGCATTGGCCTACAAGAACACGAAATTCACCCTCAAGCACAAGATCGCCGTCAAACGGGAGGAAGCTGTGACCCGCGACTTGTCCAAGAAGCTGTCCGAAGACAAGAAGATGAGCAAGAAGGAGAAAGACGAGCGGATTTTGTGGAAGAAGAACGAAGTCGCGGATTTTGAAGCCACAACTCTTTCAATTTTCTACAA…
iB_00677	GCTCACGAGTTCCTCTCGTCTCGTAAAAATTCCGAACATTTGCTAAGTATTGTACGTCATTTCGAATCGGGTGCGGACCTGTCATCATGTTTACTCACTTTGGAATTGATATTTACGAATTTATTAAAAGACAGGGATATGTACATAGAAGTGGTTCCATTAAAACCCATCGAAAAAACTGAAACGAATCAATACAAGGAATGGTTGAGGAACTTGTATGAAAATTGCTTTAGTAAAATTCTTGAATCATTTGAGAATGACTCGAATAAGATTCAAATTCAGGGTTTGTCCACTGCCATGAATATTATTTCCTATGAAGGAAAATTTCCTTTGGAGAATAGAGGGAATTTGGAGTGCTATGTACCACTGAATAGACTAAAGCCTGTTTTGATGAAACTA…
iB_00678	CAACCAGTGTTGATGGAGGAAGTGCGTTATTTGTGGCATGCCAATGTGGACATATGGATGTGGTTAAAGAACTGGTTAAGAGAGGTGCCAAAATTAATACACATATGAAGGATAAAGCCACGCCACTTTTTATTGCGGCTCAAAATGGACACTACAAAGTATTGGTATTTTTATTGGCACAAGGAGCAAACGTGGATGCAAGTAGAACAGACGGAGCTACGCCTTTGTGGATTGCGGCACAAATGGGTCATGATCACATTGTAGCACAGTTATTGAAAGCTGGAGCTAGAGTTGATGCGGCTCGATATGATGGAGCTACAGCAATTTTCAAAGCTTCTCACAAAGGTCATTCTGCCGTTATTGGGGAATTACTGAAATATAAACCCTCACTGGGTCTTT…
iB_00679	TTCACATGCAAAACATTGAAGAGTTGAGTAATACACCACAGAAAAATTTCTACAACACTCTCAACTTGTTTGCTTACGGAACCTACAAGGATTATCTAGCAAATAAGAAGGATTTAATTGAATTAAGCCCAGCTCAGAAGAAAAAGCTTCAACATTTAACCATTGTTACGTTGGCCACCAAATCAAAGTGTATTCCGTACAACACCCTTCTGGAAGAGCTAGGCATAACAAATGTTCGTGATTTGGAGGACTTAATAATTGAGGCGATTTACGCTGACATTATTCATGGAAAATTGGACCAGAAAAATAGTCAATTGGAGGTTGATTATGCCATAGGTCGTGATATTCGTCCTGAAGACATTAATGTAATTGTGAATTGTCTCCAAGACTGGTGTTCGG…
iB_00680	CGATTTTTGTCCGAACTCTTGAATTGAAACAACAAATGATTAAAGCGATAAATGATGCTTTGGATAATATCCATCCAGCTGCTATCAAACGTACAAATCACACATTCGAATTGCAAACTTTTAACGGTCCAGTTCAATGTTTTCATTGCTCAAAATATTTACGAGGTTTGATTTATCAAGGTTATAAATGTGGAGTTTGCGGAATCGGTGTCCATAAGCATTGTATAGCACATTCGGGTCGTTGTGGCTCACATAATCATCATTCAACGTCCGATTTAGTCATGAATGGAGCCGATGCTTGTCTTAGAGATAAATTATGGTTTGTTGGTGAAATGGACCGAAGTCGCGCACAAAATGAATTAGAACGACGAGAAAATGGCACGTTTCTAGTCAGGATTA…
iB_00681	TGGCAATGTTCGGTTTGATAGTATCAGGGCGTCCGGTCCAAACCGAATTCCAGCCGATTTCCGAGACACAATTCATAACCACAATCCCAGAAGCCGACAGTATAAACCACATCGTGGTGTTCCTAACAGGGGCTATACCGTTCCCCGAAGGCACCGCCGGTCAAGTCTACTTCAGTTGGCCTGACCCACACGCGCCCCCCAACTGGCAGCCCCTCGGCCACATTTCCAACATAAAACCGTCGGCAATTTTCAAAATCTCATCACTGAAAAAACTCGAAGAGATGGGCGACTCGATGAATATTTTATTCGGGCAAAGTCACATCGTACACAATGCGCAAATAGGGATCGCTATTGAGCCGCTGGCGAATATTCGGGAAATCGAATCGGCGAATAATCCCA…
iB_00682	TGGCACGTCATTCAGAAATCTATCCAAAAGAAGAGGAATTGCAAACAATCCAACGTATTGTCAGTCATACAGAACGTGCCCTGAAGATGGTTTCCGATCAATTGGCCGAAACTACGAAAACTAAAGAAGGTGGCCAACCACAAACAAAAGAAGGTGAAGCAAGTACAAGTACTCCAAAGCCAGCTGAAGAAACAAAACCGGAACAACAACCACAACAACAGAAAGAAGATGGACGAGATAATCAATTGTTTTCTTTTCAACAAGACAGGGATGCCAACCGTATCCTTAAAGGTGTGATGCGTGTCGGTCATTTGGCTAAAGGATTACTCCTACGTGGTGATACCAATGTTGAATTGGTTGTTTTATGTGCTGATAAACCAACATTGGCACTACTGCGTA…
iB_00683	AACACGCTCTGGCCAATAATATTGCAGCAAGCAAATTGACGGTTAAGACAATTGAACGCGAATTCGGTCTCGATCGTTTCGTCCCGGCGTCACTTCTCGACACAATGAAGCGTAAAGAAGTCCGAAAACTGATATCACATTTTCTTAAACTTCATTCCAATATGGCCGGTTCCGGTAAACAATTGACACCACTTCAAGCAAAACTTCATTATTTGGATATTGTTGCACAGTTGCCTAGTTACGGTGCAAAATGTTTTTCGGCTGGTCCGAAAGCCGACGCACTCGAACGTGTAATACTTGTAAGTCCGAAATTTGGACTTAGTCAAATAACGGGAACTAGAAATTCGATGCCGGTACCGATTGCTAATATTGAAGATATGAGACGAATTGAGGTTAGAT…
iB_00684	AACTCCGGAAACTCCTTTCGAAAAATTTGGCAATTCCTTTCCATGAAAAAATTTGCCCGACGTGTCATAACATTCCGGAATTCGCCAACTGGATGAAAACTCGTGAAACACCAAATCTGGGCGTTTTCCATGTTGGTAAAAGAAATGGGCGGTTTTTCCACTGGGAGCCCATTTTTGTTGGTACTAACACTGATCCATGGTACGACGAGAGATTGTCATGGGAGGGGAAAAAGGATAAGATGACACAAGGGTACGTTTTGTGCGTCCAGGATTATGATTTTATGATTCTGGATAATGCGTTCTTGGTCCATAAACCAGGGATTAAGACCAGGAATCGGGATTCCGAAAGGAGGAAGAAAATTGTTAAAAAAACCAAAGAAATTATTGAAGGACGGATTT…
iB_00685	GCTAAACCCGAATTCACCAAAGCAGCGGAATTTTTCAAGGACGATCCCAAGGTTGAGTTTGCAGCAGTGGACTGTACGACGTATCAGGGCGTTTGTTCGGCTCATGAAGTTAGCGGTTATCCCACCATTAAGTATTTCAGTTATTTGAATAAAGTTGTTAAAGCGTACAACTCAGGCCGGACGGCCGATGATTTCATTGCGTTTATGTCAGATCCAGAAGGCAATGGCTCAAGTCAAAAAACAATTGTTCCACAATTGACTGATGCCAACTTTGAGGAAGAAATCTCAAGCAAGTCGGCTGTGCTTGTCATGTTTTATGCACCATGGTGCAAACAGTGCAAAGAAATAAAACCAGAGTACCAGAAAGCCACCAATGAGTTGAAACAGGACGGATTTATT…
iB_00686	CGAGCAGATGTTCGAGTTGATGAAGCAGATGAAGCTCTGCATTCAGAACAACCCCACTGAGGCCAGGCAGATGCTGCTGCAGAACCCCCAGTTGGCGTACGCTCTGCTGCAGGCGCAGGTGGTTATGAGGATTATTGACCCGCATACGGCGGCTACAATGTTGCATCCGCAAAATCCCGTTCCTTCGTCTTTGACGCCCAAGGAAAAGACTAATCCAGGCCCCATTCCGATTAATAGTAATTATGTCTCGAATCCCACGCCTGTGCAGCCCCCAAGACAGGACTTTCAGCCGGTGCCAGCCCCCGCGATTCATAATAATTCCAATCCGGTCTTCACAGGTC
iB_00687	ATATGCGTCCAAATCCAAGCAAAGTAACGTATTGCCACTTTGGGGCAACGAACGCACCATGAATTTGAATCCTTTGATTTTGACAAACATACAAAGTTCGCATTATTTCAAAGTCAATCTTTACGAATTGAAGACGTACCACGAAGTCGTCGATGAAATCTACTACAAAGTTAATCATTTGGAGCCCTGGGAGAAGGGTTCGCGTCGCACTTCGGGTCAAACGGGTATGTGCGGAGGGGTGAGAGGTGTGGGGGCCGGAGGCATTGTCTCCACCGCCTACTGTCTCCTCTACAAACTGTTCACGCTAAAACTGACCCGTAAACAACTAAACGGCCTCATAAACCACTGCGATTCGCCCTATATTAGAGCGTTAGGTTTCATGTACATTAGATACACTTT…
iB_00688	TCAAAGCATTTGAAGCGAGAATCTCGAAATGCGGCTTCGTCAAGTAGCGACAGTCGTTTTATTGCTCCAATTACAAAAGTATTACCTTACGATTTAAATTCGCTTACATGGGACACATATCATCGGGTAAACGACGAACACATTTATTGTTATTGTGGTGAAAATGGCGAATGGTACAAACAAATGTTACAATGTACAAGGTGTAAACAATGGTTTCATGAAAGGTGTTTGGATTGTCTTCAGTATCCGTTATATTGCGGCGACAGGTTTTATGTGTTTGTTTGTTCGATTTGTAATCACGGCAAGGAGTTTTTAAGACGTTTGGAAATGAAATGGGTTGATCTTGTTCACTTGATGCTTTTCAATCTCACAGCTTACAATAGTAAAAAGTATTACGAT…
iB_00689	TGCCGAGTTCGATGATTATGACGATGAATATCCTGATTCGTCGTTACCACAAAAGACTGATACCGTAAATACATACGAAGCGGAAATGAAATATAAGTACGTAGGACACAGAAATGCTCGAACTATGATAAAAGAAGCTACATTTTGGGGCAATGACTACGTGATGTCGGGCTCAGACTGTGGTCACGTATTTATTTGGGACAAAAACACCACAAAATTAAAAATGTTGCTACAAGCTGATCAACATGTGGTCAATTGTTTACAACCTCACCCTACTTTGCCACTTCTTGCCACTAGTGGAATAGATCATGATGTTAAATTATGGGCTCCTATTTTAGAAGAGCCAGGTTTTAACGTCAAGATGGCTGAAGATCTGATCAACCGTAATGCAATCATGTT…
iB_00690	TTGGGATGTGTGTTGTCACCGTTCTTTACATTCTAATAGGAACCCTCTCGTACCTGAAATACGGCGAAGATATAGAGGGTAGTGTTACTCTTAATTTGCCAAAGGGTGATATCTTGGCCCAGTCTGTGAAAATAATCATCTCGCTGGGAATCCTCCTGACTTACGCTCTCCAGTTTTACATCGCTGTTGAGATCATGTTTCCAACTCTTGAAAGAATGTTGGGACCTTTCAAGTATCCAGTTTTCGCCGAATTATCCTTTAGATCTGTGTTAGTTTTAATAACATTTATTCTGGCTGAAGCTATTCCATTTTTGAATCATTTTATTTCGCTGGTTGGAGCTGTTAGTAGTGCGACATTAGCATTGATCTTTCCGCCAATTCTGGATCTTGTTACAAGCT…
iB_00691	TGCTTTCGGAGACTTTGGTTAGTGGATTTACGACTGGGGCCGCCTTTCAAGTCATTGCCTCACAAATCAAGGATTTGTTAGGATTGAAAATACCGAAACAAAAGGGACTTTTCGTTTTCATAAATACTCTAAAATGCGTCTTTGACGAGATCTCTGAAACAAACACGGCGGCTGTTGTCATTTCTTTAGTCACTATCTTTATCCTCATTGCAAACAACGAAGTGATTAAGCCACTTTTGGCCAAAAAATCCTCATTTCCAATTCCAATCGAGTTAATCGCAATCGTATTAGGGACTTTAGTGTCGCGATATTGCAGCCTTGAGGAAATCTACTCGATTAAAGTAGTCGGAGAAATCCCCAGTGGCCTTCCGGCCCCAAATATGCCCCCAATGTCGCTAC…
iB_00692	CCTAATGCTGTGGCGATTTTTGATGGACCAATTTTATCCATTCGAGCTTTACAAACGTTCCAATATTTAGACTGGTCTCAGATAAAAATTAGTTATATCGACATTTTAAACACAACGAAAGATCGCCAAAGTGAATTAGAAGCCGCTTATTATTTCTTGTGCAAATGTCCGAAATGTCTCGAGCCTGAACCACCTGAAATAAACGCAGCGGCGTGTCCTAATGAAAAATGTGACAATCACATCGATACCGAAATTATAACTCCTGGCGATAAATGTGCGAAATGTGACACAGTTGTAAGCGAAACGTTCCTAAAGCGTTTTAAGGAAGTAATCGAGTTCACCGATTTGCATTTACAAAACATGAAACAATTAGCTTATTTTGACGTTTGTGAGATTTGT…
iB_00693	TCAAGAACCGAACCGAAATCCTACAAGCGGTTCGGAAATTTTAGACAGAACTACACACGAATTAAAACTAGAGAAAAGTAATATTTTGTTACTTGGACCCACTGGTTCTGGTAAAACGCTTCTAGCTCAAACTATAGCACAATGTTTGGATGTACCTTTTGCAATTTGTGATTGTACTACTCTAACACAGGCTGGATACGTCGGTGAAGATATTGAAAGTGTGATTGGGAAATTGTTACAAGATGCAGGGTTTAGTGTAGACCGGGCTCAGATCGGAATTGTTTTTCTTGATGAAGTTGATAAAATTGGAGCCGTCCCTGGAATTCACCAGTTGAGGGATGTTGGAGGAGAGGGTGTACAACAAGGAATGTTGAAAATGTTGGAGGGTACAGTCGTAAA…
iB_00694	GGCCTTTGCTCAAGACACAGGTGGTTTCTGTGGCTTCGCAACACGAGATTTTGGCAAAACCTGCCAAAAAAGCCTCGCCAAAAGCGCCACAGAAAGTGAGATTTGACGACTCAATCCTCAATTCCGTTCACTACTCTCCAGCTGGATCAAATTTGCAAAGTCCTGAACGAAGTGATGGTCCAGACGTTGCAAATATCAAGCGACTTTTGTCAGTACCTGCTGAAGATTTGGGTGTTTCCCGTTTTCGAAAAAAAATCGACGAGTCTTGTCTAACAACTGAAAACTTTTCGACAAAGTACAAAGAAGGGCGTCGTAAACTCAATTTGCTCCTCCACGGTAAGGAAAAATTAGACAACGTGCAGTTCGACGACGCTAAACTCGAAGAGTCTGTTTTAAAAT…
iB_00695	GGCAAAAACGCAATTAAAGCCAAAGCCTTGAGGATCCTAAAACAAAAGAAAATGTACGAACAACAACTTGACAATCTAAGGGGCCAGAGTTTCAACATGGAACAGGCGAATTATGCCCACCAGGCCTTGAAAGACACGCACACCACTGTTGTAGCAATGAAAGATGGCATGAAGCAGATGAAGAAGGAATTCAAGAAGATTAACATTGATGATATTGATGACGTTCAAGACGAGTTGGCTGATTTGATGGAACAAGCAGATGAGGTACAGGAAGCTCTTGGCAGGAGTTACAACACTCCAGAACTAGATGAGGATGATCTTGCTGCTGAACTGGAAGCACTGGGCGATGAAATTGCCCTAGATGATGACACCAGCTACTTAGATGATGTCATAAAAGCA…
iB_00696	CCAATTGAACGCAAAGTCCTGTTCGGCCTTACTTTGGAACAGCAAAGAAACAACGCTGTTATTAACAAATCGCTCTTTACCAACATTGTCACCAAGAATAAGTCTTTGCCGGATGGAGCCGTTCGTGACTTGATTGTGGCCACCATAGCCTTGAAATACACACAAAGTAACTCGGTTTGTTACGCGAAAGATGGGCAAGTTATTGGGATTGGAGCGGGACAACAATCTAGGATTCATTGTACGAGGCTTGCAGGGGATAAGGCTGATAACTGGTGGATCAGACAGCACCCGAAAGTTATCAACATGAAGTTCAGGAAAGGGGTGAAAAGGGCTGAGATTTCAAACGCGATAGATAACTACGTTAACGGGACTGTTGGCAAAGATATGGATAGGAAAGTG…
iB_00697	AAGGGTTATACCTTCCGGGTTACTTATTTTCGAATATGTCTCAGCTTGAGGAAGTTGACTTGACTGATTGTAAACTGAAAGGAATTTCATCCGATATTTTCAAACATTCCCTAAACTTGAAACGAATCAAACTGGCCCACAACACGCTGGACTTTATACCGCAAACTCTTTTCGAAGGCCTGACAAATCTGGAAGAGATTTATTTGAACAACAACAACATTGAGACAATTGACCAAATTTTCAAGACACTTAGACAACTCAAAATCCTGACGCTTGAAGGAAACCGGATCAGGGACGTTGGAAAAGCCGCATTTGACGACTTGATACGTTTGGAGAAGATTATTTTGCGCCACAATCAAATTACAAAGATCGACAACAGAGCATTTTACAACAATGGTA…
iB_00702	ATGCTCATGGGAGGGTTATGCAAGCGATATAAAACACCATTTCGAAAAGGAACATTGCAATCTCTTATCTTATACCAACTTTGTCGATATTGATCTCGAACAACTGCCACAGAATAAGTTGCTGTTTCTCGATGGTAAAATATACTTGATGCAAAATAGTTTAAACGATAAGGGACTTGTAATAAGGTTGCGATATCTTGGCTCCAAGGAAGTGGCTTCAAAACTGCGATTTAACATCACAGTCAGTGTTAATCAAATTTTGTACAAGTATGAGCCTTCGAGATATTTTTCCTGCATCGTTCCTAGAACAGGAGGATGGGAGATAAACCTACAAAGTCTCCAAACATTCCATCAAGACTTGAAACTAATCCAGTGCTGCGTGCTTATTGAGGAAAACCA…
iB_00704	AACCAACACGCCTCTGTACCGCATGAGGATTTTCGCCCCTGACCCTATCGTGGCCAAATCCCGCTTTTGGTACTTCTTGAGACAGTTGAAAAAGTTCAAGAAGTCAACTGGTGAAATCGTGTCAGTGAAGCTAATTCCGGAGAAAACTCCGAGCAAAATCAAGAATTTCGGAATTTGGCTTCGGTATGATTCGCGGTCTGGTACCCATAATATGTACAGGGAGTACCGGGATTTGAGCGTTTCGGGGGCTGTGACGCAGTGCTACAGGGACATGGGGGCGCGTCATCGTGCGCGGGCTCATTCAATTCAGATTATTAAAGTGGAGGAGGTCAAAGCGGCGAATACAAGGAGGCCTCAAGTGAAACAATTCCACGATTCAAAGATTCGCTTCCCGTTGCC…
iB_00705	CCAGGTCCTTCAGGAAACAACGTCACAACAACCATTTCTCCTAACTCAACTACAACTTCAACAACTCCTACAACCCCTACAACTACAACGACACCTACAACGTCAACAACTACAACAACTGTTACACCAACAACCTCAACTAAACCAACAACTCCAACAACAAAGCCAACTACATCTACTGCTCCTACAACTTCTACCACTGCAAAAACAACAACGAAAACACCCACACCTTCACCTTCCTCCACTACAACAAAAGCAACCCCAACAACAAAATCGCCGGTAACAACAGCGGCTCCTACTCCAGCAAATAACCGGAAATTTGATGGTCCTAGTTTTGTTGGTGGAATCGTTTTAGCGTCTGGGTTAATGGC
iB_00706	TGCAGAGGATTCTTCCAACATATACTTGTTGACAAATATTCTTTCCAGTGTCCGGAAGGTTATGTATGTTCAAGTGATTCCAAATATACCTGTATTAAGGATCCAGACAGTGAATCTGACGAAAGCAATGAAATTATCACAACTCAATCCGATGTTTTTACTACCAAAAATACAGATCACAGTAGTACCGAAGAGTCAGATGAGAGAGGAAGTACGCATTTTGCAGAAACAACAACTTTGACAACTTTAGTTACCGAAAGTGCAGAGAATGAAGACAAAGAAACAACAACATACTCACCGGATTCATCAGAGGAGAACAAAATTAATGACCAAAGCGAAGAAAGTGATTCAGATGAGACCATCGACGATAATGACCAAAACATTAACATTGAGCCTACA…
iB_00708	CGGCCGATAGTTATGCAAATATTGTGCTCTACTACCTGTCCAAGTTGAAAGGTCTGTTTCACTCGCCGGTAAACCACGAAAAAACGAGTTACTACGCCCGGGATGCGTACGATTCGTCCAAACCCATCTTGAGGAAAGATTCCCGAAAAATGGGCTATGGAGATAGTGACATTGATGCAAAGGAAAAAGCTTGTGAAATTGTTAACGCAGCGATTCAGTACGGATGTGCCAATAATATCATAGAAAAAGTCGGGAATTATTTCCTTCTGAAGAAGTCTGAGCAGCCGAAGCAAAGAATGGCGGTCCGGAGACCCACTCCAGGGCCTGACTACGTCCGGTGTGCTAGTTGTAAAAACTTGACCAAATTTTCCAGAAAATATAGTGTAGTGAATGTAAGAG…
iB_00709	CTTTGCGACCCCTTCTTGTAAGAGTTGCCCCACAAACGCGTGCCACTCATTACGTTTTCAATCGGTTTAACATTAATTGCGATCGCAATAATCAAACTGTTACGATTAATATTGGCAATTATCGGGCAGTCTCCCTCGCCATGTCTATGCAAACGGTTGATGATTTTATCAGACCGTTTGCTAACGCTTTGAATATTTTAAATTCGACGAATTGTACGACCCGAGAAGCCCAAACTTCGTACGTTGTGCAGGACAATTCAAACGATTCGAGTTTCGAAAAACAAATCCTGCAAAACTTGCAGGCGAATCTCATCAATGACCTGACGAAAAGCGATTCAGACTCGAGTGAATGTGAATCAGAATCATCCGAAAGTGATAAACACAACTTGCCAAACTCCA…
iB_00711	GCGTCAGGTCTTGAATGGTTTAATGTTTCCGAACCGTTGTCCTTTTCGAAGCATTTGAAGGGTAAAATCGTCGTGTTGGACTTTTTTACGTATTGTTGTATCAACTGTATGCACATTATCCCCGATTTGCGCGAAGTTGAGAAGGAATTTTCGGTGGAAGATGGGCTAGTTGTGATAGGTGTCCACAGCGCAAAGTTTGAAAATGAGAAAGTGTCCTCGAATATTCTCGCTGCGGTGCAACGTTACAACATCACCCATCCTGTCGTCAACGATTTCAATTCCCAAATGTGGAAGAACTGCGAGGTTAGTTGTTGGCCGACTTTACTTATTTTGGGACCAAATGCCAACCCGATCGTCATGCTGATGGGGGAAGGCCACAAGGAGAATTTACGAACTTAC…
iB_00712	CATGACGGAGAACAACATGCCCAAACTGATAGTTTGCGATGAGAAAAAATTACAGGACGACAAAGTATGCACAGCGCAGTGTAGCCAGAAAAGTTCCCGTGAAGATGTGGCCCCGAATCTGTCCCAAAGACTCGTCAACATGCAGAAGCAGCTCGTGGCCGGAAACGCCGGTCTTACCGGAATGAGTCGCAAACTGGAATGCGACTTATTGCAGAAAAACCGAACGATTGAGAACTTGCAAAAGCAACTGTGCCAACTCCAGTGCGAAATGAACAACATTTCGAAACAGAACGCAATCCTCAACGAAAAAATCGAACAAGCGACTGGACACCAAAAGCCCGACGCGCAAATTCCGTGCGGGAAAAACTACGCCTGTTTGGAGAGTCGTCTAAACGAGTA…
iB_00714	GCCGGAAGTCATCAAGAAAATTATCAAATCAAATTGGGACAAACCAAGTCAGAATAAAATTACAAATCACGACACTGCGGTCCAAAATAACTGGAAGTTGTTTAAAAACGGGAAAATGGGGGATTTACCTGCGGATTTGGCCCAACATTTGAATAAGTTTACAAATCGCGCACTCAATTTGAATCAGTTTAAATTACCAGACTTTAAAACCAATGTAGTGACTGTTGGGAAAAAAATTGGAACGGAGTTTTCTGATATTGTGACTAGTTACGGTGGTAGCCACCAAAATGAGGATGAAAAACTAGAAATAGAAGCAAAAACTTTGCCCGATAAAAAATCAAAAAGTCGAAAACCTGTCACACTTAATCAGCTTCAAGTAAAACTGGTCAAAAGGGCAGA…
iB_00715	CGACCTGACGAAAATTAGAGCAGGAACTTTTAGCACAGTCCCAAGTGTAACATATCTAGATTTGGGCGATAATAACATCTCGTACGTTGATCCTCATGCGTTTGATAATTTGACTCGTTTGTACTCGCTTGGTTTGGACAACAATAAATTGGTTGACATAGATTCACACTGGTTTGAGGACAAACCTGATCTTAAAAACATCTACGTTACGGGTAATTTGATTAAAAAAATTTCGGCCGATCAGTTTGCAAGTTTAAAAGGACGAAAATCGGTGTCTCTTTATTTGGGTGATAATCCTGTTGAGACAATCGAAGACGATGCGTTCAAAGGATTTGAAGATTTGTCAGTCTTGTCTTTGGAAAATATAACTCTCACAAACTTCACCGGAAAATTCCTCAA…
iB_00718	TGCAAAATGTGGCTGACTTCGGACGTCCTCTGCTGCACGGCTTCAATTCTGAATCTGTGTGCGATTGCGTTGGACCGCTTTTGGGCCATCACAGACCCCATTAACTACGCGCAAAAGCGCACCCTGAAAAGGGTCCTGTTGATGATTGGAGGCGTGTGGGTTTTGTCACTAGTGATCAGTTCTCCGCCACTGATCGGCTGGAACGACTGGCCTGAAGCCGACGAGTTCCACTTGATTCAAGAGTGCAAGTTAACGGAACGGCAAGGCTATGTCATTTACTCATCACTGGGGTCGTTCTTCATCCCTTTGTTCATCATGACGATCGTCTACGTTGAGATTTTCATCGCCACGAAGCGCCGCTTGAGAGAGAGGGCACAAGCCTCGAAAATCAACGCAATC…
iB_00719	TGTATTTGCCCCCTGTTAGCGCGAAAACCGCCAGTGGTGGAGGGCTTTTAACTCCTCCAGATTTCAGCAGTCGGTCGTCTTACGTCCCACCCGCGTCTGGACCGCTTCCATCGCAACTTTATAACGCACCATCTGCCAGGACTTATTCAGGGGGTGCACCTGTTGCTATACTTCGATTCGACAATGACAACTCAGGGGATGGAAACTACCGATTCGAATACGAAACGGAAAACCACATCAGTCAACAGGAAATCGGCCAATTGAAAAACTTGGGGAACGAGGAAGCCAATGTCGTACAAGGCACTTATTCGTACACGGGCCCCGACGGAGTTACTTACACTGTTAGCTATATTGCGGACGAGAACGGGTTTAGGGCCACCGGCGATCATCTTCCCACGC…
iB_00720	AAGTTTTCCTTCCGGTGTCACACAGTGCAGGCGATGATTGTCAATTGAGTGAAGATAATTCCCTTTGTTTTGTATCTGGGGATTCGAGGGTTAATATCCACCCTCAGTTAACTGCCATGCATACAATATGGCTCAGAGAACACAACAGAGTTGCCAAAGTCTTGTCTGAGCTTAATCCAGCTTGGGACGATGAAACTCTGTTCCAAGAAGCAAGGAAAATTGTGACGGCGGAAATGCAACATATCACGTACAATGAATGGTTGCCGCTCGTTTTGGGCAAGAAGTACTTCACCAAAATACAAAAGTACAACAGCTATGATGAAAACGTTAATCCGTCAGTGAGTAACGAGTTTGCAACGGCTGCGGTGAGAGTTTTGAATTCACTCAAGGACGGAAAGT…
iB_00721	AATTATTCATCGGCGGTTTGGATTATCGGACAACCGATGAATCGCTGAAGAAACACTTTGAAAAATGGGGCGAAATCGTCGATGTTGTCGTAATGAAGGACCCAACAACAAAGCGGTCGCGCGGGTTTGGCTTCATTACGTATTCCAGGGCACACATGGTTGACGACGCCCAGAACGATCGCCCCCATAAAGTCGATGGGCGGGTGGTCGAGCCCAAGCGAGCCGTCCCAAGACAGGACATAGGGAGGCCCGAAGCGGGGGCCACTGTCAAAAAACTATTCGTTGGGGGGTTAAAGGACGACGTGGAGGAGGAGGATCTAAGGGAGTGTTTCAAATCTTATGGTACCATCCTGTCTTGTACCATCGTCACTGATAAAGACACCGGCAAGAAGCGCGGAT…
iB_00722	TGATGGTACAGGATGCAAGGGGGACAACGATCCCATAGATGTTATTGAAATAGGGTACAGGGTTGCGAAACGGGGGGAAGTCCTTCAGGTGAAAATTTTAGGAACCATTGCGTTAATTGACGAAGGAGAAACAGACTGGAAATTAATTGCTATAGATGTTAAGGATCCTTTAGCCGATCAAGTGAATGATGTTAGTGATGTAGAGAAACATTTCCCTGGTCTTTTGAAAGCCTCAGTTGAATGGTTTAAAATCTATAAAATTCCAGATGGTAAACCTGAAAATCAGTTCGCTTTTAATGGCGAAGCGAAACCGGCGAGTTTTGCGCTGAAAGTGGTAGATGAGGTACACCGTTTCTGGAAAGCTTTGGTCAATAAAGAAGTTGATGCCAAGGGCATTTC…
iB_00723	GTGGTCAAACCGACGTTCTTGTGCGGTTCTGATAACAGGACTTACAGTTCCTTGTGTAGATTAGATTACCACAACTGCATCCACCACACGTCGATCAGAGTGACGTGCAAGGGATTCTGTCCTTGTAAAGAAAATGAGGCGCATCTTCGGAAAAAGCAGCGACAATCGGAACGATTGAATTCGTTCATGAATAAGTATAAAGCCACTTTGGATAAAAGTGGAACTGTTGGTGGATCCATTAATGGCGCAAAGCCTGCGCAACCGTCTTCTAAATCCGATGTATATACATTCACCCCACAAGACTTCAAATACGAAAACAAACATTACAAATACATAAAATATACAAAGTACAACAAGGACAATAACAATATTTTATACGCGGAGGATAAGGACCGGCTT…
iB_00724	CAAAACCAACTTGTGCCAAAAAATCAGGGTGACACAGGGACAAGGGGTGATGCCCGATGGTACCAGTAGATTCACGTGCAATGGTAAAAAAGTGTACCATTTTATGGGTTGCTCCACCTTTAGCGAGTATACCGTTGTTGCCGACATCTCAGTTGCTAAAGTGAATCCCAATGCCGAACTTGACAAAATTTGTCTGTTGGGTTGTGGCGTCCCAACTGGATATGGAGCAGCCTTAAATACCGCCAAAGTTGAAAAAGGGAGCACCTGCGCGGTTTGGGGCTTGGGGGCTGTGGGCCTTGCCGTCGGGATTGGATGCAAGGCTGCGGGGGCGTCCAAAATCATCGGAGTCGATGTCAATCCAGACAAATTCAAAATTGCCAAAGACTTCGGCTTCACCGA…
iB_00725	TGTAACCGGTTGGAGGAGAGTCGGAAAGGGAGGTATTGTTTCCTAACAGGTGATGGAAGGGCCAACGAAAATTTGCACTTGACTAGTATGCACTTAATTTGGGCAAGACAACACAACTCAATCGCCAAACAATTGGCAAAATTGAACCCTGATTGGGCTGACGAGCGCTTGTTTCAAGAAAGTCGCAAGATAATCGGGGCGCAGATGCAGCACATTTGCTACAGAGAGTTCCTCCCGATTCTTTTAGGCCGGGGTTTGATGGAAAAATCGGGCTTGTACCCACGAACTTCCGGTTATTTCACTGAATACAACTCAGCCGTCGACCCATCTATAGCCAACAATTTTGCAACAGCAGCATTCCGCTTCGCCCACTCCATAATCCCGGGTTTAATGAAATTT…
iB_00728	GCCAGATTCCCGTAAGTCAAGATGCGTTTGATGATGCCATCTCGGATTTTGAAAGGACTTTGCAACGTTCCAAAAACAAATTGTACAATAATTTACCAGATGTTACAGCCGTTTCAGAAACCATCAAAAGGGTGCCATCGAATTCTTCGATGTCCTCGGTCTCCGGTTCGAGTATGACTGTGCTGCCAGAAACAACAAATCGCGATTTCGATACGGTCAGTATAGAGTCATGCGGCTTGAGCCCTTTGGCCCTACAAAGCATAAGGGAACAGATGGCCATCAGCTTAGAAAGAACCAAACAGCTTGAAGACCAAGTCAAACTTATACCACAACTCAAGGAGCAATTATCCTCGTTAAGGGAGGAAAACCGCCGTCTGCACCTCCAACTAAAATCCGATG…
iB_00729	CATGGCTTCGGCTATGAAATCAGTCACAGAAACCGGAGTAGAATTGAGCAATGAAGAACGAAACCTCCTTTCTGTCGCGTACAAGAATGTCGTTGGTGCCAGGAGGTCATCGTGGAGAGTTATTTCTTCAATTGAACAAAAGACTGAGGGCTCAGAACGCAAACAGCAGATGGCCAAAGAATACCGAGAAAAGGTCGAAAAGGAACTAAGGGAGATCTGTGACGACGTCCTCCGAGCAACGCTGATCAAAAGTTTTTTACTTGAAAATGAAGGGAGATTACTACCGGTATTTGGCCGAGTAGCCACAGGAGACACAAGAAACGCCGTCGTCGATTATTCACAAAAGGCATACCAAGACGCTTTTGAAATCTCAAAGGCAAAAATGACGCCCACACATCC…
iB_00730	CCTACAACTCCTGGCGGATATTTCTCCTGATTTGTGCAATACCATCACTAATTGTCGCAATCTTACTCTTCTTCTTGCCCGAAAGTCCGAAATTTCTGCTCTCACGGGGGCGAAGCGAGGAAGCAATCGAAATTTTCAAAATCATCTATTCGACCAACACAGGACGGGACAAGGAGGAATATCCAGTCAAGCAACTTATACTTGATGAACTATTAGAACAACAACTCATCGATACCAAAACGCCCCTCAAGGGGAAATACAAAAACATGATAAGTGATATTATAGAAAATAGCAAGCTACTTTTCGTCACACCTATACTCAAGTTCACCGTCATTTCGATCACAATCAACTTCACTTTCCACATTGGTTATTACGGTTTGATGATGTGGTTCCCC
iB_00731	CTACGTCCTGACGGGAAAAGGGGAACAGATCAGCTTCGCATGGTTTCTGGAAAACGTTTCGCCCTACATGTGGGCCTCCACAGGGATCGGCTTCGCAGTGTCCCTCTCGGTCGTGGGTGCCGCCGGCGGCATTCACACCACGGGTGTGAGCATTGTAGGTGGGGTGAAGGCCCCCCGGATCAAGACGAAGAATCTGATTTCGATTATTTTCTGCGAAGCCGTGGCCATTTACGGCCTTATCACGGCCATCGTCCTGTCGAGTAATTTCCAAGTAATGACCTCTGCGGTCAAACCGGCGGATAATCTGTTGGGGGCTTACATTATTTTCGCGGCTGGGGTCACCGTCGGTTGGGTCAATTTGTTCTGCGGGCTCTGTGTCGGGGTTGTGGGCTCGGGGGC…
iB_00733	GCCCGAATTTATCGACTTTGTTAGCGTTTGTCTTGTTAAAAATCCCGAGGAAAGGGCGAGTGCCACTGATTTACTCAGTCATGTATTTATAGGTAATGCTAAGCTCCCTAGTATTCTAAGCCAAATGATTCAAGAAGCACACGAAATTAGAGAAAACCAAAGTTATAGGAATGTATCCTCTACCGCTAACATTGTAGGCGTTAGGCAGAACATCACTGAAGAATCAGATGATGAAGTAGCTTTAGGCAATCAGACTATTCTTCCTTGTACAGATGAAGGCACCTTGGTACCCGGCAAAGGTGGCACTTTACTGCCAGTATCACAGAGTGGTACTTTAGTAGAGCTTGGAACTATGGTTATCAACAGTGACGTTGACGAACAAACCATGAAACGGCAT
iB_00734	GTCCGGATTTTGACTGAAGCAGTTGACGATATTACAACAATTGATGACTTTTTGGCTGTATCGGAAAATCATATTCTAGAAGATGTAAATAAGTGTGTGTTGGCGTTGCAAGAAGGCGATGCCGATACCTTGGACAGAACTGCAGGAGGTATTAGAGGGCGCTCAAATCGTGTCTGTAATGTTGTCACTGCTGAAATGGATAATTATGAACCTTGTATTTACACTAAGCGCGTTTTGGAAGCCGTTAAAGTATTAAACGATCAAGTGATGCCCAAATTTAGTCAAAGGGTCCAAGTTGCCGTTCAAGCTTTGTCTAGCGTTCCCACCAAAGAGGTTGACGAGAATGATTTTATTGACGCATCACGATTGGTGTACGATGGAGTGCGTGAAATTAGAAGA…
iB_00735	CTTTGCCGACGTGTTACAAATATTTAAACAAATCGTGTCGGCTGTTGAGTACGTGCACATGCATGGCCTAATTCATCGTGACTTGAAGCCTAGCAATATATTTTTTTCCTTGGATGGTCAAATCAAAGTGGGTGATTTTGGTTTGGTGAAAGACGAAGAGGAATCTCACGACACTTCAAGTGGCTTGAGATCACTAAAAGGGCACACGAAAGAAGTAGGAACGCGCTTGTATATGAGCCCCGAACAATTAAACGGCCAGAAATATAATTACAAGGTTGACATTTATTCGTTGGGATTAATATTTTTCGAACTGTTGGTATATTTCTCCACGGATATGGAAAGAATACAAACTATGACCAACATCAGGGATAATAAGTTTCCCAAAGATTTTACTGAACA…
iB_00736	TCAGAAATCGGGGACAAAACCCGGAAAGTAACGTTCGTCGAAGAGAAAACTGAATCAACTCCGTCTGTTGGTGGAAGCGGTGGTAGACAACTAGTCCCTGGAATATTGCTGGTCGGAGACCAGTCTACCAACTTCCAACAAAATAAGCCAAAGGAAAGTGTAATGAATAATAACTCGAATTCTTGCGTGGATACTAAGAAGACAGGACAGACTCAAATGAAAACTCCTCCTCAGCCGATTCAAGGTGTTCGTTCAAAGGATCAGTTGATGTACTTGGCTCAACTGATGAACATCCAAGTTCAGTTCTCTGATTTTCCTAAAGCCAATCACGAGATGTATTTAACGTTGGTGTCTCTAAGCACCAATCCGCCGCAGGTTTGTCATGGAGAAGGCCCCACA…
iB_00737	ACGTCCAGCCAGACAACACAATTGTGGCCAGAGAGTGGGCCCCGGGCGCTGTGCAGTTGTTCCTAACAGGAGACTTTAATGGCTGGAACAGGGACAGCCACCGTTACAAGAAACTGGAGTTTGGCAAATGGGAATTAGTCATACCGCCAAAACCCGATGGTTCATGTGCCATACCCCACTTATCCGAAGTCAAAGTGGTTGTGGAAACACAATCTGGAACAAAAGAAGATCGCTTATCGCCCTATGCCACATATGTGGTCGAGCCGCCAAAAGACCAAGGAACAATTTACAAACAAAAGTTCTGGAACCCGCCAAACTCAGAGAAGTACGAATTTCGGCACTCAAGACCGGCGAAACCGAAAGGCTTGCGCATATATGAATGCCATGTCGGCATAGCCA…
iB_00739	CGGCAGCGATGAGAATAAACTCGATGAAGTCACAATGATGCTAGCCATCGCGGTTTTCGTCCTCCATGCGCCTTCGAAAGTTGTAACAGCCCCCAATTTGCAATACCCCTGCATTAACCACTTCCGACAATGCCTCCAAAGCTCGAATTCGACGGTAAGGTTGAAATGTGTTCAAACTTTGAAATCTTTGTTTGCTCATCCGGATCGGAAAGTCGCAACTCCCTATATTCACACACTCGCTCCGCGGCTCGTCGAATTTTTGTATTCCGATGCTGCGAGGAATATTTTTTCAGACGGGGAGCTTTTTGTTACGTTGGAAACTATCGTAACGGTTGAATCACTGATCGAGTTGGCGGAACCACAAAATCGAATTCAGATGCTCACCCTTCTGGTTCCGAT…
iB_00740	TCGTCATGAAGGTGTAAGCTGTGATTCTTGTTTGATTGGAAATTTTAGGGGCCGCCGATACAAATGTTTGATTTGTTACGATTATGACTTGTGTGCGGCTTGCTATGAAGGGGGGGCCACCAATACAAGGCATACGACTGACCACCCTATGCAGTGTATCATCACCAGGGCCGACTTTGATTTCTTCTACGGTGGTGAGGCCTTGACCAGTCTTGAACTGCCTCAGTCCTACACTTGCCCGTACTGCTCTCGTATGGGCTTCACTGATGTAACCTTGCAGGAGCATGTTTCGTCCGAACATGTTGATACTTCGTTTGAAGTTGTTTGTCCATTATGTGCTGCCATGCCAGGGGGTGATCCTAATTTAATGACTGATGATTTTGCCGGACATCTCACTCT…
iB_00742	GATAGCCAGTACCCGTTAGGGCCAACGCTGCATATGTTGGCAGCGGCTGAGGCTGGGGTGCTGACTCTACTTGTTACAAATCCAATTTGGGTGGTGAAAACTAGGCTGTGCTTGCAGTATGGACCAGAAGCTCTGTCTTCTAGAGAATGTTATAACGGGATGACAGACGCGTTAGTTAAAATTTATAAAACAGAAGGTGTACGGGGTCTATATAGGGGTTTCATTCCGGGGATGTTTGGTGTTACTCATGGGGCTCTACAGTTTATGACTTATGAAGAAATGAAGACGTTTTATAATCGCTACAGGGGAATTCCCTTCGACAATAAACTTACAACAGGAGAATATTTGACATTTGCTGCCGTTTCTAAACTAATTGCGGCTGCTGCTACTTATCCATAC…
iB_00743	TGGAGCAATACGATGCTTTCATTAAAGATTTGCACGTTACTTTTATACAATATATGGAACAATTGTGGTCACAAACGTACGCTTTAATAGTTAGCAATTGGCATAAAACACTAGCGGCAATAGAGCCGACATTTATAAAACTGATACACTATTTGGAGACAATAGCGTGGACTACAAGTCGTGAATTCTTGGATTTCTTATACATCCGTAAAAGCGAACTAATCGAATCGCCTTATTTCGTTAAATTTGCAAATTTCACACACGACATGGACCGATTTTACAAAGACATTACCGGAAATAACACAATAGCTAGCATCACGAAATATACGAAAATAGTTTGGAACTTTTTGAAAGAGAAGTATTTCAACACGGTGCCGTTCGGTAAAGAGTTACAAGAAG…
iB_00744	GCGCTAGTTGAAGCAATTGAGTCAGGAGAAACAAATATAAGCCGCGAACAGTTCCCCCGTTATGTTCAAATGCTGCAAAACCTAAACACTGAAGAGAAAAGTCAGTTGTGGAAACCAATTGACGTACAATTTAAATTAGTCACGAGTTTTCAATGTAAAGACTTCAATCTCGTTTCGGCAAATAAAGTGATAAATCAGCCAAAGAATAGGACGGCAAATATTTTGCCGGTGGAAAGTTCCCGTGTACATTTAACTCCGAAACCGGGCGAAGATGGCTCTGATTATGTTAACGCAACTTGGATGCAAGGGTTCCACAGTTTGCGTGAATTCATAATAACGCAACATCCACTCAAGACTACAATTAAAGACTTTTGGCAAATGGTCTGGGACCATAACGCA…
iB_00745	ATAACCCGGAGTTCAAACGATACATTTACGTTGAAAATAAGAATGGCCAGTTTGAAGAAATCGACTTGCTGGCCGTTGATCCTGAAGAAGTCCAATTCAAAGTGGTCCAATCGGACGTCGAGTATGACCTATACACGCGAAAAAGCCAAGACTACCCTGACGTAGTCACAAACGGAAATGTGGACCAACTTGCGAAGTCCCATTTCGACCCCAAAAAGATCACCGTTTTCGTGGCCCACGGCTGGAACAACAATCGCAATTCCGCGGTCAACACCCACATCCGACAGACAATTTTCACCCATCACGACGTCAATTTATTCATAGTTGACTGGAGCGGCCCCGCGAACAAATTCTACCTCACTGCCAAAAACTCCGTAGTTCCGGTTGGCGAATACGTCG…
iB_00746	TTTGTCGGTGATTTCGTCAACGATCTGATCGAAACTTATGGTGTTAGTAGCTCCAAAATTGTTTTAATTGGACACAGTCTCGGTGCCCACATTGCCGGAAATGCTGGAAGCGGGGTGAAAACCCCAGTGGGGCACATTATCGGGTTGGACCCCGCAGGGCCTGGATTTTCGTTGGAAGAGACGGGAGATCGCCTTGATCCAAGTGACGGGCAATACGTGCAAGTTATTCACACGCATGGGCGTCTTCTGGGTTTTAGTTTTTCTATTGGACATGTTGATTATTTCCCCAATGGTGGAAAGGTACAAGCTGGGTGCGGACTCGATCTTGCTGGTGCTTGTTCACACGCTAGATCTTTCCAATATCTGGCCGAAGCGATAACTGGCGGAGAATTTGTAGCA…
iB_00747	CATCCAAAGGGTCGTGCTATAATTCGGATGTTTGCTATGTTGCAGGAGAGTCTCGTGTCAATCAAAACACTCAATTGACAATCATGCATACTATGCTGGTGAGGGAACATAACAGAATTGCTGATATTTTGGCCAGTCTTCACCCGGAATGGGATGATGAAACTGTCTATCAGGAAACTCGAAGCATTGTCGTAGCTGAATACCTCCACATCACCTATAACCACTTCCTGCCGAATATATTAAATGAGAATTTCATGATTAGAAACGAACTCAGGTCGAGAAATCAAGGATATCACAAATATGACGAAGAAATTCCCAATATTGTTCTCATAAGTTTCAGTAATCCCGCCTTTAGGATTTTCCATTCCGGTCTACAGGGAGTTATAGGTCTGTACAACT…
iB_00751	TGTTTTGCCACGATTTGTTTCGAAAGAGTCCTGTGTGTACAATTTCATATGGGAGACTCCCCAAGCTTGTCCCCAAATCAGAAATTGTACAGTGGGACACCAGCCAGGTTTAACATTTGACCTAAACCAAATAAAAAACAAAATTGTCAGATTAGACATCGATGGAATCTCGAGTAAATACGAATTTGACTTGTGTAAAGACTTTTACACAACAATTTCCAATTCGAATAAAACAAATCGCCTCAGACGCGACTATGTGATTACGAACCGAAACTCGTTCGTGATTTTGGATCTGTACGAAAAGTGTGCAAACGCGACGCCTCTTACCAAAGTCATTTTTAAATTGGAATGTTCGGACAAAGACAGTCATTTCGAGCAAACAGCGTTC
iB_00752	CCAAGACACTCAGCCAGACAATTGAGGAGGGTATATTGCAATTGGATGATTTCTCGTACGAAAAAATGATCGGGATTATTGACACTACACTGGCTTGTATCGTTTCGTGGTTAGAAGGTCATTCGTTGGCTCAAACCGTTTTCACTAATCTTTATTTACATAAGCCTTACAGCATAGAAGACAGGACTATGAAAGCTTTCTGCCTCATGGTGTACAAACTATTGGAAATAATTAAGCATTTTGTGCACAAAGCCATGGTTTACGAAGAAGAGGACTTCCAACCGATGCAATACGGCTACCACCTCAATCCTGACATCTCCGAACAGAGAATTATCGGAATGTTACGCGAAGTTGAAGAGGAATTACATCGGAAAATTCGGTCGAAACAA
iB_00753	CTCGACTTGCGGATACACTGTATGAGTACTTTATTCAAACAAGCGGCCGAACAAATCAAGCAGTTGAACGAGAACTGGAAAATTGATTTTAGTGGGAACCACGTTGGGATAACCGAACTGCCAATCAAATTCGAGCGCATCATCCAAGACGTGATCCAAATCGTTAAGGAATCGGTTTTATCGACGGAGCAGCGCGAAACACCTCTCTTGGAAAATCCGACTGCGCATAAAGAGTTGGATAAACAGATCGAAGCAGTTTTAGTGTCGTTTCACAACGTTTTGAACAATTTATCGTCGGATGAGAGTTGTGATGACGATGAGGATACGTCACCTGTCGTCTCGCAACTAATCGGAACTCCGATCAATGGCTATAGAACGAATTATACCAATAATAATATG…
iB_00754	CGACGACATCGACATCAAAGAGGAACAGGAGCAAAGTGATTCATCGAAACCGGAAATGGACACGAAACGACGAATCAAATCGCCACCGCACGATAGCATCCTAACTATCAAATCGGAACCGCCTTGGGAAGTCGATTCGCTGCATTCTGTGGAAAAACGACCGGAAATCGAATACACGATCGACATGGACGCCAAAACAATCCTAAGACTGTGCAAAGGTGAGGGCATCAAGGGCGAAATCAGCAACTCGTTAATATCAGATCGAGCGCCGCCCCCTTCACCCCCCGACCCCCCAGCAATAAAACTAAACCACCAACAGTTACTTCCGCCCACCCCTTCGGTCTACTTAGATAATAAAAAACACGCGTTTAGTCCACAGTTACAGGAGTTTTGCCTCAA…
iB_00755	CGAATTGTTCGCGTCAGTTAACGTCCCAGTTTTCCAATCATTTGAAACGCCTGCAAAGTACCCTAATTATCGCCGAGCACGACAACAAGGGCCTTAACCCCATTACGCAAAATGCGTTGACTGCAGCTAAGAAAATCGGGGGCGAAATCTCCGTCCTTGTCGCCGGCACAAAATGCGGCCCTGCGGCGGAAGCCCTAGCAAAAGCAAACGGACTTTCGAAAATCCTCATCGCGGAGAGCGATGCCTTTAACGGCTTCACGGCCGAAAGCCTGACCCCTCTCATCATCTCAACGCAAAAACAGTTCAATTACACCCACATCATAGCCGGGGCTTCCGCCTTCGGAAAGGCCCTTTTGCCCCGGGTTGCTGCCAAGCTGGACGTCTCCCCCGTGTCTGACG…
iB_00756	ATAGCCGTCGGGACATACAATGTCAACGGCGGCAAACACTTCCGCAGTGTCGTGTTCAAAGATATCAAACTATCTGATTGGTTACTGGACCCTCATATAAAAAATCCCGGAGCGCTAGTCGATACGGGATACACCGACGAAAATAAATCAATTCCTGTCGATATCTACGCGATTGGTTTTGAGGAAATTGTCGATTTGAACGCCGCCAATATCGTTAACACCAGCAGCGAAAACGCGAAGTCTTGGGCGACGGAGTTGCAGAAGGTGTTGTCGCGGGATCGCCCTTACGTCTTGGTCACATATCAGCAATTAGTTGGGGTGTGCTTGTACGTTTTTGTAAGGCCTGAACATGTGCCTTACATCCGCGACGTTGCGGTCGACTCGGTTAAAACCGGTCTA…
iB_00757	ACTCGCACAAGCACAAGCTATGGCAGTTGCAGGCTTCTTGCCGGAGCCGTTGCCCTACGAGTGTAGCGTCCTCGGCGCTCCCGGCTCGCTCCAACCCTTCACCTCGGATTCGGAAGGGGACGGCCGGCATGCGCGTTGTTCCCTCCTAAATCACAGGGCTTCCTTCCATGGCAGAGCACCGGCAGGAGAGCCGAACGGGCATGTGGGTTCTGAGCGATTGTCGCATTCTTTGCCTGGAAGCCCAGCAGACCGCCGGCCGACGTCCTTTGAGGTGGTGGGTTCGGCGGAAAGCCTTGTTGGGAGGATACTCGTCGAGCAAGGTTTAGGGAAGTACTGCGATCCGGATTTCGTGCGTAATACGTCAAAGGAGATGCAGGAAGCGCTAGATATGACGCAGGA…
iB_00758	TGTCGGAAATTTGGTGACAGTCGTGGCGCTAATCCGGTGCCCGAAATTGCGAACGCATGCCACAACTGCGTTTGTTTTGTCATTGTGCATATCCGATCTTTTGTTTTGTTCGGTGAATCTTCCCCTGACCGCCTCCAGGTATATCCACGAGGCCTGGACGCTCGGGGATGCTCTCTGCAAATTGTTTCCGGTCTTGTTTTACGGAAACGTGGCCGTTTCTCTTCTCAATATGGTCGCGATTACATTGAACAGGTACGTTCTGATCTCGTACCATCAATATTACAATCAATTGTATTCGAAAGCCTCCATATGGTTGCAGCTGCTTTGTACTTGGGGTTTCGCTTTCTTAATAATGTTGCCGTCACTTTTGGGAGTTTGGGGACAGCTGGGTCTTAATCC…
iB_00759	GCTACACGCATCATCAATGGGGGTTTCGCCATTTTTTGTGGAAAACGTCAGCGAACTCCAGTTGGCCTGTCTCAAACTTGTAACAACGATTTTCACGCGTTATGAAACACATCGAAGACTATTGTTAGACGATATCTTGGCTTCTATCGCTCGTCTTCCTAGTACAAAACGTAGCTTACGAACCTATAGGCTAAATAGCGAGGAGCACATCCAAATGTTAACAGCTTTGGTTCTACAATTAATACAGTGTGTTGTCGCATTGCCTGATAATCTAGCGAATAAAAATTTTCAAGATAGCACACAGAGCGCAAACGTGAAAGTTGTGGATAAGGACATTTTAATTAGTAGTAAATATGACAAGGCGGCATCTACCGCAACAACATTTCTTAGTGTGTTCTT…
iB_00761	TTATTGACGTCACCCCAACCGACTTACTAGTCTCAGTGTTGAATAAACTAACAGAAATTACGTACTGGGGCTGCAGCTGTTTGAAGAAAACCAAGACCGACTTAGTAACCCAGCTAAACGCCCACTACGAGACTGAAAACCTCGCATTATTATTGGTCGAAAACGACTTTAGTGTTCCCCGATTTGAGTTGCCGATCACTCCGAGACTGACGTACGGGTCTCTATTGTGCCTGGCTGACTATTTGTGCAAAACCCTCAATCAGTTGTCTCCTGCAACTCCTTCGAGAATTTCGAGAAGTCGTCAAGTGTCTCTAACCGATCTTAACAATCAAATGAAAGTCAAGAGTTTGGGGAAAATTTTCGAGCATTGCACCGCAACGTATGAGGAATTTATAGGTT…
iB_00762	CTGCATCAAGGGTGTGTCTGAAGTACCGGTGAAAAATTGCACCGAACTTTTTGAATTGTTGATGATCGGAGCCAGCGATCGCCACATGGCTAGCACTAACTTAAACCGTCAGAGTTCACGCTCTCACACCATTTTTACAATTGTCGCCACCATTCGCGAGTTGTCCAACGGGGTAGAGACCATCAAAACGGGTAAAATCAATCTGATCGACTTAGCCGGGAGTGAGAACATCGGCCGTTCTGGGGCCACCGAAATGCGGGCCAGAGAAGCGGGGACCATCAACAAGTCACTCCTAACTTTGGCCAAGGTCATTAAAGCTCTCGCCTTGAAGTCCCAACATATCCCCTACCGGGAATCGAAACTGACGCGAATTTTGCAAGACAGTTTAGGCGGCAAGAG…
iB_00763	GAAATGTATTTCGGCCCTCAAAGCCAAGAACTTTTGGGTCGGCTCCATTGACCTCAACGAGAACTCCGAGGCTGATTTAAACATTGTTTTGGAAAAGGACTCCGATCTTATGCAACAGGAAACTACAGTCCTCGAATCGATCAAGACCGCCCTAAGTGGGGCCAAACTAGACGCCGTGATCTGCGTCGCGGGGGGCTGGGCAGGGGGCAACGCCGCCAAAGATTTGGTCAAAAACTCCGACCTGATGTGGCGCCAAAGTGTGTGGAGCTCCCTGATTTCGGCCTCCATCGCGGCCCAGCATCTCAAGGAAGGGGGCGTCGTGACCCTCACGGGGGCCAAAGCGGCCCTCGAGGGCACCCCCGGGATGATCGGCTACGGAATGGCCAAAAGTGCCGTCCA…
iB_00764	AAGTTTGAGCCCGTTGTACGACCCCGCCAAGGACTTGTGCTACTTCGACCAAATTTACACCAAGGAGTCTGTAATTGGGGAAGGTTCGTTTGGGGTTGTTTTCAAAGTGAAGTCGGAACAAGACGATAAGTTTTACGCCGTGAAGGAGTTCAAGTCGTGTCATGCCTTGCACTACGGTTACGCCGAAGTGGAGAATTACGAGAAAATTGGGGAGCACGACAATTGTGTGAAATTTATTATGGCTTGGGAAGAGCTTAAAATCGTCCACATTCAGATGGAATACTGCGATTTGAGTTTAGCCCAATATGCGGCTCTCACACACAAAATTGGAGAGTCGCAACTCTGGGAAATACTCTACGACATGCTGAAAGCGCTTGACTATTTGCACCGGAAAAACTT…
iB_00765	GTGAAGACGCCCAAAGAAAAGGAAAACTTCGAAGTGGACGAAGACCTTGCTGTGAAGGCTTTTAAGGAGGTCATAGCTCCGGTGTTTAATGCGGATGTTGACCAATTATGCCTAATCTTCGCCGGGAAAATCATGAAAGACAATGACACCTTGCAGCAGCACAATATTAAAGACGGCCTCACCATACATCTGGTCATCAGGGCTGTGCCCCGCAGCACCGAGTCGGGGCCCTCGCGCCCGCCAGCGGACGTAAGCGCAACCCCGTTTAATTTGGGTCCTTTGGGTGGTTTGGCGGGTTTGGATTCGTTGGGTGTGGGTTCTGGCAATTTCATGGAAATTCAAAGTCGGATGCAGACTGAGCTTTTAAATAATCCTGACATGCTAAGACAACTCTTAGAC…
iB_00766	GCGTTAAGGAGATGCTCGTCAGTTTGGGACTTTTGTGTCTAGTGAGTCTACTTCTAGCGTTGTTGTCGCTCATTTTTCTACTGAAAATATCACCAGTGACCGCCAGTGACATCAGAGAGTTGCTAAGAGCTGAACAATTAACGGTGATTACGGCCGAGGAGTACGTTGTGGTGTATGAAGTGACGTTAGCCTTATGTGCACTGACTTTATCACTCAATTTATGTTGTTTGCTGGTGTGCGCCATCCAGTTTTTGTTCGCCGTTAAACTAGTTAAAAGCCCACACGGCGGAAACGATAGAACCAACAAATATCTCCAGAAGTCATCTGTAAGCCGCGTTTGTGCGGTTGGCGGTTTTTTCATCTCAATTCCCGTATTTCTAACTGGCATCATCCTGTACA…
iB_00767	TACTGGAACGCGGTTCTCTTATCTGAATTTAATACCCTCCTCGGCAATTTGGCCAAAGTCCAGTATTACAACAACATTGCGAAAGAGTGGATGGAGGCCGTGACTGCTGTTTTATGGCACGAAGAAGTCGGTGCCTGGCTAGACTATGACTTGTCAAATTCAGTGAAACGCGATTATTTTTACCCGACTAATATTGCGCCACTGTGGACCGGGTGTTACAACCAAACGGACAAAGGGAAAATCGTGCGTCTGGTCTTGAAGTATTTGCAAAATAAAAACATTCTCTACCCTGGTGGTATCCCCACCACGGTGGAACACACCGGCGAACAATGGGACTACCCCAATGCCTGGCCTCCCTTGCAACACATCATGATTGTGGGCCTGAACAACACGGGAGAT…
iB_00769	GCCCGGAAATTAATCCACTTGGAGGTGAAACAGGCGATCAAACTCCAGATAATTCGCGAATTGAAAGTCTTGCACGAGTGCAATTTCGCGCACATTGTGGGCTTCTACGGCGCGTTTTACAGCGATGGGGAGATCAGCATCTGTATGGAGTATATGGACGCTGGGTCTTTAGACTTAATTCTTAAAAAAGCCGGACGGATTCCCGAAAATATACTCGGGAAGATTACCGTTGCGGTTTTGAAGGGGCTGAGCTACTTGAGGGATAAACACGCGATTATGCACCGCGATGTTAAGCCCAGTAATATACTCATTAATAGTAGCGGCGAGATCAAGATTTGTGATTTTGGGGTCTCGGGACAACTTATAGACTCGATGGCGAACTCTTTCGTCGGAACGAGA…
iB_00770	TGTTCGACAAAACAAGTGTGCATCAAACATGATTGTAAGAGTGGTTGCAAAGCAAGTAAGGCTTGTTGTTCATCAGCTTCTCAATCTTCTTCTCCTCCGCCTCCTCCTTCATCGGCTCCTCATTCTTCTTCCGTTCCTCCTTCATCGGCTCGTCATTCTTCTTCCCCTCCTGCTCCATCGGCTCGGCATTCTTCTTCCCCTCCTCCTCCTTCCCAAAAAGCCGGTCCGGGAGATATTACAATTGCTATTAAAAAGAAGCGAAAGGGAATAGTTATTGAAGGAAGAGCTCCAGCGAGTTGTAACAAGGAAGTTTGTGAAATTTACAAAAACAAAAATTTGGTACCGGACAAACCCGAGAAACAACAAAAAGCTAAAAGTTCGTCTGACAAGCCC
iB_00771	AACCAAACACCCCAGTTGTCCTAAACAACAGACAAAATACCGAATCGAGGACTACTGGTCTTACATGGTCATCAGACCGTACACCGAACTGAATAAGCCCGGCATCGAATTTAGTCTAACTTATTTTGATAATCCCGGAGTGAATATTCCAGCTTCTGTAACAACATGGGTGGCAATGAAAGCCATGCCCGACTTTCTGGAACGCTTGCGAGAAGCCTCTCGAAAATATAAAGTTTACTGTAAAGAGTCGGGTGTGTGTAGTATTTGCAATATCCTCGATTCGCACGAAAATAACCGGGAGCCGTACCAATGGGATTACTTCGAAGACGATGTTACGGATAACACCATCTACGAAGCTCATCACAAAATCAAAGCGCCTGAAATGGACACAAAACCATC…
iB_00772	CCTGAAGACCAACACCGTTTAGAGCAGCAAAATTCGCGCTTAGTATCAGATTTTAAAGCTTCACAATTAGAGAAAGATGCTCGGAAGCACTGGGATTTGTTTTATAAACGTAACGAGGCACGTTTTTTCAAAGACCGTCACTGGACAACTCGCGAATTCAGAGAATTGTTGGACAATCAAACAGCCGGCACGAAAAGGGTGCTTTTGGAAATTGGATGCGGTGTTGGCAACTTTATTTTCCCCTTGATTGAGGAACAGCTAAATTTTGATATAATTGCTTGCGATTTATCCTCGAAAGCGATTGAGATCGTGCGAAGCAATAAGCTTTACAATGAAGGGTATATGAGGGCGTTTCAAGTCGATATAACAACAGAAGATGTTCTAAACCAAGTGGATGCG…
iB_00773	GAATCGGCCTATTTCAACGATGCCAAAGGTGCCAAGAAAATGGCTGAAGACGGTAAAGCTTACTACGGAGGTCAACACTTCGACAAAGAAGGGAAACACGGTGGTCAATTCAACGAGAAGAAAGGGCACAAGAAGGGACATGTCATCAAAGGGTTCAAATCCTCGCACCATAAGGACGAAACCGGCAAAACCGAAGAATTCTACGATGAGGAGAATGACGAAGGTGCGAAACTTAACTTCAACGGAGAAGCTGGAAGCTTTGGCGAGAAAGGCGCTTCGCAATTCAAGGGAGGTCACGAAGCTGGGGAATTTGCCGAAGGAGCTGCCAAGAAAGCAGGACACTTCGATAACGAACACTTTGTTGATAACAGCAATGCTGGACATGGAAACTACGGGGAG…
iB_00774	ACCCCGATTTGTTGACTGAGAGTGAGATCATTCCCTCGCCCAACAGCAGCAAGATTTGGAGTGTGCGACGTTCGTGGAAAATCACGAAGAAGAAGGAAAAGAACGCGAAGGAGGCTATAAGTGAGGAGCAAGTCAACGGTGCGAGTGTCACTGACACGGAGGACGCCTGTTCCGTCGACGGAGGCGGCGATAACAACAAGAAGAAGCTGGGGTACAACTTCGTCGCAGAGGACTTCGAAGGTGTGACCCTCCGGCGCACCAGGTGTCTCGAATGCGAGAGCGTGACCGAGCGCAAGGAGCCGTTCTACGACATCCCGGTGCCAATCCCCGTCAAAGACACCGATTTCGAGCCGGACTCTGCGAGCGAAATCTACCGCAAAGCGTGTGTCACTAGTGAAA…
iB_00775	GCTCACCTTCGACCCATAAAATGTCACCCATGGTGCGCAAGATCTTCCTCCAGTTTATGCCCAAGTTGTTGATCATGCGACGAACCACTTACACTCTTCCAGAATACGACGATAATCAACCACCACGAGGGTACACCAACGAAATGGAGCTACAACTGAACATGAGAGACCCGTTTAACACCGATTTTAAAATCACAACACGTGAACCAAGCTTCGTTTTGCAAAACCCAGACGACGACAGTAAAATGAAAGCGCACTCATCAATGACTGGCTCCTCGAATATGACCCCACGTACGCTCTCTGCTAACGTACTTTCGGCACTACAGGGTGTTAGATTTATCGCACAACACATAAGTGACGCTGATAAAGACAACGAGATTGTTGAGGATTGGAAATTCG…
iB_00776	GATTTGTGAGAACGGGGAAACGCTCCAACACGAAATATTCCGCACCATAGAAACGCACGATTCTTTAATCGAGGTTATGATGAAGCGGAATTGTGGGGAAGAGTGTCTTAGGGACTTTTCAAGTGACGACGAAAAAGTCTCCAGCGACACGATGAAAGTCTCGGGCAAGAAGCGAGAGGTGGACGATTCAACACTCCTTGAAGAGTTCAAGGGGCTAAGCGAGAAATTACGGGAGTTTGTACAAATTTTGGTTCTCCAACTGGAGGAGAAAGACAATGAAATTGCACGACTCAAAGCCGAGATTTACAAATTAGAGTGTGAAAAAAATAAAGATGGTACTAAAAATAGCAACACTCTCAGAGTCATTACCGACTCTTCGGGAGGGACTTCCCCTTATGT…
iB_00778	GCGTTGAAACAAATGGTGAAAATCAACTTCCAGTTGAAAAACTACAAAGAAACCATGACCAAATACAAGGAACTCCTAACTTATATCAACACCGCTGTGACGAAGAATCACGCCGAGAAATCAATTAACTCAATCCTGGATTTTACTTCGACATCAGACGATATGGAAATGCTGAAAGGTTTCTACGAAACGACCCTCGAAGCACTGAAAAACTCGAAAAATGATCGTCTTTGGTTCAAGACCAACACCAAGCTGGGCAAAGTGTATCTGGAAAGGGGCGAGTTTAACAAACTTTCATCGATCATCAGACAACTGAAACAAGCTTGCGGGTATTCCGAGAGTGATTTGCATAAAGGTACGCAACTTCTCGAAGTGTACGCTCTGGAAATACAAATGTAC…
iB_00779	ATCATCACTGGCGCTTTCTTGTCTTGTCCAAATTGCGTCAGTTCGAAGATCGTTGTTTAGCAACACCGAGCGGGCGAAATTCTTGACTCATTTGGTCAACGGAGTCAAGCATATTCTACAGAACCCGCAAGGGTTGAGCGACTCGGCGAATTATCACGAGTTTTGCCGGCTTTTAGCCCGACTCAAGTCCAATTACCAGCTCGGGGAGCTGGTCATGGTTGACAATTACCCAGAAGCGATTCAATTGATCGCCAAATTTACAGTTCAAAGTTTACAAATGTGGCAATTTGCGCCCAATAGCGTCCATTATTTGTTGAGTCTTTGGCAAAGAATGGTTGCTTCGGTTCCGTACGTTAAAGCAACCGAACCACATTTACTCGAGACGTACACTCCTGAAGT…
iB_00780	CCACCGAAAACAAACACAAATCCATACTTTATGATGAACACAGTGTGCATAAAGTCGAAATGATAACGAAACACATTGGTATGATTTATTCGGGCATGGGCCCCGATTATAGATTACTGGTCAAACAGGCGAGAAAAATGGCCCAGAAGTATTTTCTCACCTACCGAGAGCCCATCCCTACTGTACAACTTGTACAACGTGTGGCGGCTGTTATGCAAGAATATACGCAATCAGGGGGCGTACGGCCCTTTGGCGTGTCTTTGTTGATTTGTGGGTGGGACAGTGGCAGGCCTTATTTGTTCCAGTGTGACCCCTCAGGGGCCTATTTCGCGTGGAAGGCCACAGCGATGGGCAAAAACTACATCAATGGCAAGACTTTCTTAGAGAAGAGATACAGTG…
iB_00781	TATGTGGACACGTGGAAAGCCATGGAACGGGTGTGTAAAAAAGGAAAGGTGAAGTCGATCGGTCTCTCCAACTTTAACAGAAAGCAAATTGAACGTGTGATCAAATACGCGAAAATTCACCCGGTGGTAGTCCAAATCGAGTGTCACCCGTACTTGACCCAAACCCGAATGTCGGAATTTTTGCAATCGAAGGGAATAATTTTAATGGCGTATAGTCCACTCGGTTCCAAAGACAGGCCGTGGGCCAAACCCGGCGATAAAGAACTACTGAACGATCCCAAAATGCACAAAGTTGCAGTCAAGTACAACAAAACTGTAGCTCAGATTTTGCTAAGATATCACATCCAACGCGGACACGTTGTGATCCCAAAATCGGTCAACAAGGCGCGACTTCAGGAA…
iB_00782	TCGTCAGCAATCAGACGTTCAAAAACATGCACGAGCTGGAGGTTTTGAAGCTGGACGAGAATAAAATCGTCGACTTTATCCCTCATTGGGAAAATGTGGCTCCGCGCGTGACTCTCGACGGCAACAAGTGGTCGTGCGACTGCAATTCGTTAGGTCGTCTTGAGATCTGGATCCGGGAGACCGGAGGCGACCCTTCCAAATTATTTTGTCTGGATCGGGACGACTCCGAAACGGTGGCCGATGTGATCACCCGCTGTGATAACAAAGACAATGCCATTGCCACGTCGGTCATTCAACGAGAAGTGCTCAAAAACAACCCGCTTTTGGGTGGCAGTTACGTGCCGCTTTTGGCCGCCACGCTCGTCGCTGTCATTGTTTTCTGTTTGCTGGCTGCTGTCG…
iB_00783	TGGTCAGTGGAACGCATAAAAGAGTTATTTAAAGGTGTGCCAGTAAAAACTGACTTAGCAGACATTCAGTTCACAGAGATAGATAAATGTGAAGGGGAGGCTTCTGCTAATAATAGGAAAGGCAAGCTCATATTTTTTTACGAGTGGGATTTGAGCATTAAGTGGACTGGAAAGTTGAAAAATGGGAGCAAAAGCTACTCAGGCAAGGTGAAAATACCCAACCTTTCCGAGGAAAATGATGTCTCAGAGCTGGATATCAAGGTTTCTGTGAAAGATTCGGACGAGGAGGGCGACAAGCTGAAGGAAATTATGTTGAAATCCTGCAAAGATGTCGTCCGACACCAACTCACCAAATACATTTCGAGTTTAAAAGAAGAATTTTCCAAAGGCATGATTTTG…
iB_00784	AACTTTTCACGCAAGGAACGAACTTCTGATCGGTTTGAATGGAAGGGAATTTTGACTAGATTCGTTCCAGTAGGAATATGTCTTATTGCTGTGATGCAATGGCGTTCTTACCGGAAAAAATCGTCAGAACGCTTGGCCAACAAATGGGAAATTGACTGTTACTGTATGTTGCCGTTGAGGACGGTTTCGCGGTGGTGGGGCTGGCTTGCAGACAAAGAAATACCGGAGTTTTTACGACCTGTAGTCTATGGTTTGTATGCTAACACTTTCGGCGTTAAATTGTCGGAAGCTTTACATGAGGATTTAAGGTCTTATCCAAGTCTAGCGGACTTCTTTGCGAGGCCTTTGAAAAGCGGAATTCGGCAAGTTGACCACGAGAGTGACTTAGTTTCACCTTGT…
iB_00786	GCGGTATGTGAAGAGGGTACAAAATCACTCTCAGACACCACCCTTAACACTATCACAAACCTCAAATCACCAAATGAGTTATCAGGACTCACCGAGAACTCCAACGACTCGATTCTGGTCGAACTGCCCCAGGAACAACTAACAGAGTCCTTAACCAAACAATTGTTCAAGTTGTGCAAACCTGGGGGCCAACTGTGCATCCACAAGGTTAAAGACTTTGACACTCTTGAGCTCAGCTTGAAAACTAGTGGGTTTACAAACGTCCGTAATGAAAACAACTGGCTGCTTTCAAATAAACCAAAATACGAAATTGGCTCTTCTGCCAAACTTAACCTTAAAAAACCGGTATGGAAATTGGATGATGCCGATGAGGGTGAAACTATAGACCCCGATAATTTG…
iB_00787	CCCTCAACACACAATTCCAACACTTGTCGATGACGATGGTTTCATAATTTGGGACAGTCATGCCATCATGATCTACCTGGTCTCCAAATACGCCAAAGACGACGCACTTTACCCCAAAGATATCAAAAAACGGGCAGTTATTGACCAAAGACTCCACTTTGAATCGGGCGTCGTATTCGCACTTTTGAGAAGAATTGCGAGACCAATTGTTATCGGAGGTCAGGATTTTATTGAAGAGAAAAATCAAAAAGGTGTTATTGAAAGTTACGCTTTCTTGGACCAGTTTCTGGACGGGAGAAAATGGGTTGCTGGTGATTTTAAAAGCATTGCAGATTATAGTCTGCTTTCATCGATCAGTACACTAAACAAGGTGATTCCTGTCGATCCTGAAAAGTATCC…
iB_00788	GGATCCTCCGACGTTCAATAGAACGAATAAATTCACCAGAGGGTTCCAGAATCTGATTGATTCGTACGGAGTTGCATCGTATCGTGAAGCTAACCCTGCCCTTTACACCATCATCACTTTTCCGTTTCTGTTCGCTGTGATGTTCGGTGACGTTGGACACGCAATGATCATGGCCCTATTTGGCGGTTATTTGGTAATTTCCGAGAAGAAAATCATGGCCAAACGGAGTAATAACGAAATTTTCAACATTTTCTTCGCCGGGAGATACATCATTCTCCTCATGGGTCTCTTCTCAATGTACACCGGTTTTGTCTACAACGACATTTTCTCAAAGTCCATGAACTTGTTCGGGTCCAGTTGGTTTGTCCAATTCAACAAAGAACAAGCCTTGGAGTTGGA…
iB_00789	GGACAAGGTGGTTCCCATGTGCAAGGAAACTTTGAGCAGTTTGAAACTGTCCTACATCGATTTATATCTCGTGCATTGGCCATTTGGATTCAAGGAAAGTGCGTCTTTGTGGCCAATAAACGAAGGCGAAGCCGCTTTCAGCGACATTGACTATCTCGAAACCTGGCAAGGGATGGAAGAATGCGTCCGTCTGGGTCTCACAAAAAGCATCGGAGTGTCCAACTTCAACGAGGAACAAATCGAGCGTCTCATCAAAAATTGTAAAATCAAGCCCGTTGTCAACCAAGTCGAAGTCAACCCGAATTTAAACCAGAAAAAATTGATCGAATTTTGCAAAAAACACGACATTGTCGTTACCGGTTACTGTCCTTTGGGGCGTAGCGAATATGCTGGAACCCC…
iB_00791	TAGAAAAACTGGGGGCCTTTTTATGTTAGCAATTAGATTAATGCAACTATTCAGTGAAAATAAGGCTGATTATACCAAACTAACGGGGATTTTGGGACTGTTTTTCCAAATTCGGGACGATTTTCTAAACCTATATTCTAAAGATTATATGTTACACAAGAGCTATTGCGAGGACCTAACTGAGGGCAAATTTAGTTTTCCGATAATTCACGCAATTCACAGCCAACCAAATGATAATCAAGTAATTCATATTTTAAGGCAAAGAACTAAAGACAATGAAGTAAAGAAATACTGCGTTTCGTTGCTTGAGAAATACGGAAGTTTTGATTACACGAAGAAAGTGTTGGCAGAACTGAAGCA
iB_00792	AAACAGCAGCTGCAGACTCAGACTCATCCAGTGTTAGCGAAAGTGAAGATTCTCAAAGTGAGGACGCTTCATGGGAGTCCGAAGACAAGACCAAGACCCACTCCAAGAAGGATCCGGCCTTAGGACCCGGAGTCAGAGAACTGCGAAGCAGATTTGTTTATAGCGAAAGAAAATATTCTTCCAGCTTACGCAGTGATAATTTAAATACACGGAAACGAATAGCACTTGATGCGAGACATTCTCTTACAGTCTATTCATCAAGGAATATGCACAATGATTCAGACATGTACAATGGAAATGATTCGGATGACGACATGTATTCCCGAAAACCAAGGCGATCACGTCACTTA
iB_00793	CATAGCCTGCTTGCTTCACAATAAGTATGATTCGTCACAGTCAAAGACCTACAAGAAAAACGGCACCGATTTTGCTATTCAATATGGATCGGGGAGTTTGAGTGGATTCTTATCAACTGATATTGTTACAGTTGGCGGTTTAAAGGTACAACAACAAACATTTGCTGAAGCCATGAGCGAACCAGGTCTAGCATTTGTTGCCGCAAAATTCGACGGAATTTTAGGAATGGCCTACAACCGCATCTCAGTTGATGGTGTCACTCCAGTCTTCTATAACATGATTCAACAAAATTTAGTCGCCCAACCCGTCTTCTCATTCTATCTTAATAGAGATCCAAGTGCTGCACAAGGCGGAGAAATAATTTTGGGAGGATCAGATCCAGCTCACTATAAAGGAGA…
iB_00794	GAATGGGCGGAATTTGTAAGAGAAACAGATCCAGACATATTCACCGGTTACAACATAAATAACTTTGACTTTCCGTATCTGATTGAACGTGCAAATCACTTGAAATTAAAGCGTTTCGATTATTTGGGACGTATTCTTGACATTAGGTCTAGCATAAAAGAAACAGTCACGCAAACAAAAATCGGTAAAAGAACATTCAAGTCGATTAATTTTGAAGGACGCGTAGCATATGATATGTTAATGGTAATTAAGCGCGATTTTAAGCTTCGATCATATACGTTAAACAGCGTTTCTCAAGAAATATTAGGAGAGCAGAAGGAAGATGTACATTATAGTGTTATTACGGATTTGCAAAACGGCGACGAACAGACAAGAAGAAGACTTGCAGTGTACTGTTTA…
iB_00795	CCGCTCAGTATTCAGGCTTCCTACTTCATTTCCTTGCAATGTTTTCGAACCCGCCAATGTCTCCATTCAGCCAAACCGATCTCAGTAGTTCCGACACAACAGAAACGGAGAATTACGAAGCTCTTCTAAATTTGGCTGAACAATTAGGCGAAGCGAAACCTCGAGGTTTAGGAAAATTAGAAATTGAGTCGCTTCTCAGTTACAAATTTAATGCCGATACTCATCAAGGGGATCAGACTTCATGTGTGGTGTGCATGTGCGATTTTGAAGCCAGACAAGTGCTCAGAGTCTTGCCTTGCTCACACGAATTCCATGCCAAATGTATCGATAAGTGGCTCAGATCAAACAGGACCTGTCCTATATGCCGTGG
iB_00796	TGTTGGAGTATGTGCCTGGAGGAGAGATGTTTTCGCATTTGAGGAAAGTCGGACGCTTCTCTGAGCCACATTCGAGGTTTTATGCTGCCCAAATTGTGCTCGCTTTCGAATACTTGCACTATCTAGATCTGATCTACAGGGATCTGAAACCGGAGAATCTTCTCATCGACTCGCAGGGATACCTCAAGGTCACCGATTTCGGGTTCGCTAAACGCGTCAAAGGTCGCACCTGGACCTTATGTGGTACCCCCGAATATCTCGCACCGGAGATCATCCTCAGCAAGGGTTACAACAAGGCGGTGGACTGGTGGGCACTAGGTGTCCTAGTCTATGAAATGGCGGCTGGATATCCTCCATTTTTCGCCGACCAACCCATTCAAATCTACGAGAAAATCGTTT…
iB_00797	GACAACTTAGGCCCTGTCCACATTCTTGTAAACAATGCTGGAGTCATCCAACCCACAAATCTCACAGAAGGTGACACAAAAATGTGGAAAAAAATCCTAGATACGAACGTCCTCGGTTTGTCTATTGCGACAAGAGAAGCTGTGAAAATAATGAATGAAAAGAAAATTGATGGTCACATTGTTCACATCAATAGTGTGGCAGGTCATACAGTGCCTAATATTCCCAATATTAATATGTATCCAGCTTCCAAACATGCCGTAACAGCTTTGACTGAGACCTTGAGACAAGAGTTGAATCATTTGGGGTTGAAGATAAAAATTACGAGTGTTAGTCCTGGTGCTGTAGACACGGAGATTGTTCAAGCTAACAATTTTCAGATGAATCCTGAAATGGAAAAC…
iB_00798	TCAACGGAAGCAAATTGTGTACGCGTTTAAGTTTACAAAAGACGGTGATTACGACATGGAAAATAAAAAAATTACAAATGTGCAATTACCAGTAAAAGCAATGGATGTAGCAAATAAAAAATATATTGATAATATTGAAAACGTTTTTACGGAAAAATTTCAAATTTTGCAAGATGATCTAACAAACAAAAATTTACAATTTTTAGAATTAAAAAGAAAATTTTTGGATTATTTATTAAGAGAAAAAGGATATGTTAAAGCATTAAAGGACTTAAATGGAAATATTGCTGAAGGTGATCGAATTTGGAATGAAAAATACAAAATTATTAATAATACTTTAGAACAACAAAATAACAGTTTAAAAACATTACAACAGGGCATTAAAGAAAAAGTGGATAA…
iB_00799	TGCCACATGATACCCGACTACATAGCCCCATCAAAATGTTTTAACATAAAATCCTACCACTTGGCAGTAAAAAGTCAGCAAGGAAGTGACGAAAGCTGCAAGAGTTGCAGCGAAACAACTTCCACCTACATTCAACCCCTCCCTCATCCTTCCCGCGGATTCCAACTAATCGAATACGAAGACAAGTGTTGTTCTGAGCTGGAAATGCCCGAAATGGAGCCAAAACCTCAAAACGTTACATCCAAAGCTGTAGCAACGGATGACCGCAAATTTAGTGATAAGAGTGTTAGCTGTGATATGATAAATGTGCCCAATGAAAATTGCCAACTGGTGAGCGTCCCTTCCCTGTGTAAACCTCCACCCTGTCTGAGGAAAGGCCCATCTAGTGTCCAAACCGGT…
iB_00800	TCGAGGTGTTCCTCTGTCCTGAGTACGTCCCACCTGCCAAACCAAAGACTGAACCGCTCGAAGACGACTTTAAAGATATCAAATTCAGTCCAAGTTTCGATTTGACTACTCCACCTGTGCCTCTTCTCGACAGTCCTAAAGCACCGCACAAGCAGATTTCCTCGCAGATATGCAGGAACTTATCATTTACGAAAGATCCCGTGGTCAGTGCCCGTACACCATTATCAGTACAAAATCCGTTTACATATAATAACGTTTTAACGTCGTCGCAAGAACCAGCGCCTGGAGAAGTGGACCCGTTACGACTTTCCCCTTACGCGTCATTGGTGGATGGTTACCCAACTTGTTTGGATTCCAGCAGTTTGAAAATGGGGACGCTACCCCTCATTAATGATAATG…
iB_00801	CCCAAAATCGATGAGGAAAAGTATTGTGGTGAAACATCACGACCAATTAGGACATTTCGGCGTCGACCGAACAGTTGCAAAAATTCGAGAAAGATATTGGTTTTCGAAGATGAAACAATATGTACAAAGACATATCAGTGCGTGTGCGGAGTGTTTACTAAATAAAATCCCATCAGGAAAGCGACCCGGAGAGCTACACCCACCGAGACCACCACGACGACCTTTCGAAAAAATTCATTTAGACCATGTAGGCCCTTTAGTAAAAACCGACGACGAAAATTCTTACACTCTTGTGGTAATCGATGCTTTAACGAAGTTTGTGAAACTGTACCCCACGAAGAGTACAAAATCCAATGAAAGTGTAAGCGCCTTACAAAACTGTATTGACAATTATGGAAT…
iB_00802	GGTGTCCACACCTGATTTCCGACTCTAGTCAAACCATAAACGCTTGTTGTGACGCTGCTCAAGTCGCCACATTCGCCACCAATATTCAACTCGCCGCCAATTTCCTCAAGAGATGTCCTTCCTGTATGATGAATCTCGCACGGCATTTGTGCGACTTCACCTGCGGACAGGACCAAACAAACTACATGAAAATCGTCGAAGTCAAGAATAATACGAAAGGAGTTGAATACATCACTGCGATAGACCTGTTCATCACGAACGACTATTTGGAAGGGACGTACAAGTCCTGTAAACAAGTCAGTGTCCCTTCGAGTGGACAACTCGCTCTAGATCTGATGTGTGGCTCCTGGGGGGCGAGTAAATGTTCGGCGATGAGATGGTTTAACTTTATGGGAACTG…
iB_00803	CGCTCTGTTTGAAGGGATTGACTTTTATACGAAGATTTCAAGAGCTAGGTTTGAAGAACTCAACTCTGATTTATTCAGAGGTACTTTGGAACCGGTCGAAAAGGCACTGAACGATGCCAAGATGGATAAGTCTATGATACATGATGTTGTGCTGGTTGGGGGTTCGACCAGAATTCCCAAAATTCAAAATTTGCTCCAGAATTATTTTTCGGGGAAGACCCTAAATTTGAGTATTAATCCCGACGAAGCTGTTGCTTATGGTGCGGCTGTTCAAGCTGCAATTTTGAGTGGTGATAGCAGTTCGAAAATACAAGACGTGTTGCTTGTTGATGTTACACCTTTATCACTTGGTATCGAAACAGCAGGAGGTGTTATGTCGAAGATTGTAGAACGCAATGC…
iB_00804	GGCCAATCACTCCAAGACATGATGAACGATGGCGTTGGACTCACTTACAATGACTTTATAATCCTCCCAGGATATATCGATTTTACACCGGACGCAGTTGACTTGACGACCCAATTGACCAAAAAAATAACGCTCAAATCGCCGCTTGTTTCGTCTCCGATGGACACTGTGACAGAATCGTCAATGGCGATTGCAATGGCGCTTTGTGGTGGGATTGGGGTGATTCATCACAATTGCTCCCCCTCGTATCAAGCCAACGAAGTACTTAAAGTAAAAAAATACAAACACGGATTTATTCATAATCCGGTCGTTTTGTGTCCGACAAATACGGTTGCTGATGTGCTCAAAACTAAGAAGGAACAAGGTTTTTCGGGCATTCCGATCACTGAAGATGGAAAA…
iB_00806	GGGACGAATTCGAAAGTCAACAATACAAACATTCACGTGGAACGGGTGCGCAAGAAACAGAAAAATCCGAATTTGTTTTCGGATAGCGGAGATGAGTGTGAGATTGTTTTAAAAAAGGCGCGTAAAAGTAAAACACAGTCGGAGAATAACATGAGATCGGTTTCGCAACAGTGCACTTTGGAGTACAGCTCTGAGAATATTTCCGATTCGATTTTGGACAAAACAAGTCCGGATAAAGAGTGCGAGAAAAACGATAAAGTTCCTACGATTTACGTGAACCCGTCACATGATCTCACCGTGCGGAAACGAGTACAAAGTAGAGCTAGTAGTGTGTCTGTGAGTGATTTGGACGAGTTGTATCAACAGATTAGGAGGGGTCCAATTGTAAATAGTTTCAAC…
iB_00807	GGAGGAATGCAGGATTTCAATTATCTGTCGAGTAACGATTTTGAGATAACTTTGGAACTCGGCTGTGACAAGTACCCACCGGCGTACACTCTTCAGCATGAATGGGAAAGGAACAAGAATGCATTGATTAATTTCATTTGGCAAAGTCATATTGGTATCAAAGGAATTGTTTATGACAGTGTTTTGAATAGGGGAATAGCAAATGCGATTATTCATGTCAAGAATATCACGGGTGGACAAGTTAGAGATGTGCAACATGATGTTACTTCAGTTCACGATGGTGACTACTTTCGCCTTCTCACACCTGGCCAATACAAAATCACAGCCTATAAAGACGGATATTTGCCTCATTCCAGACTAGTAACAGTCACGAACATTCCCCATTCATCTGCTCAAAGA…
iB_00808	AAATGTGGATGCGAATGTCAGGGGCGTTAGAAAAGAAACAACAGTCGGAATTGTGCTACAAAGATATCGTTAAAATGTCCAGCAACGATTCTTTAATGACCTCGAAGCAAATTGAAAAAGATTTGTTGCACACAATGCCGACAAATACGTGTTTTAGTCACATTAACAGCACTGGGATTCCCAGATTGAGACGGATTTTGCGAGGAATCGCTTGGCTTTATCCAGATATTGGGTATTGTCAAGGGACTGGCATGATCGCCGCGTCGCTTCTTCTTCTACTTGAAGAAGAAGAAGCGTTTTGGATCATGGTGACAATAGTTGAAGATCTCTTACCTGCCTCTTACTACAGCTCAACTTTGTTAGGGATTCAAGCTGACCAAAGAGTTTTGCGCAC
iB_00809	ACCAAAGCAAGCACCTTTTGCGCAAAAATGGGGTGGCTGTGCAAGACTTTTGCATGGTTGATGATAAGGGATGCTCCGAGTTCGATAAATTTAATGTGAAAGAATACGTAATAAAGGCACAAATTCTGGCGGGTGGTCGCGGCAAAGGCCACTTTACCAATGGTTTTAAAGGCGGGGTTCATGTCACTGAGAAACGCAATGAAGTCGACGATATCGTCAAAAAAATGCTCGGCCACAGGCTTATCACGAAGCAGACGCCCAAGGACGGCATCGAGGTGAAAAAAATCATGTTTGCCGAAAGTGTGAACATTCAGAGGGAGACCTACGTTTGCATTTTAATGGACAGGCAGAAGAACGGGCCTGTCTTAATTGCGTCCCCCGCAGGCGGCGTGGACATCG…
iB_00810	GTGGTGGGGTACACAAACGCCGGGAAGACGTCGCTCATTAAGGCGCTCACAGGGGAGGAGAGACTAAGGCCCAAAAACCAGCTTTTTGCCACTTTGGATGTTACGCTCCACGCGGGGCTGCTGCCCTCGGGGATGAAGGTTTTGTATGTTGATACAGTCGGCTTCATTTCGGATATTCCGACGAATTTAATTGAGTGTTTTGTGGCCACTCTTGAAGACGCGGTCTTGGCAGACGTCATTTTGCACGTTGAGGATATTTCAAGCTCGTTTTTTGAATTTAAGAGGAAACACGTTTTGGCCACTTTGCAAGACCTGGCTACCAATGCTGGCACCGGAGACGTTTTGAACAAAGTCATTAGTGTAGGAAATAAATGCGATCTGGTACCGAAAGAGACCGAT…
iB_00812	AAACGACGTATGGACACAGATGTTATTAAACTAATTGAAAGCAAACACGAAGTCACGATACTTGGCGGCTTGAACGAATTCTGTGTCAAATTTTACGGCCCCAGGGGCACTCCGTATGAAGGGGGAGTGTGGAAAGTCCGTGTTCATTTACCTGAGCATTACCCTTTCAAATCACCTAGTATAGGCTTTATGAATAGAGTGTACCATCCAAATATAGACGAAATCTCAGGGACTGTCTGCTTAGATGTGATCAATCAGGCCTGGACAGCCCTTTATGATCTTTCAAACATTTTTGAATCATTTCTTCCACAGCTGCTAACTTACCCGAACCCCATTGACCCGTTAAATGGGGACGCAGCAGCAATGTATTTACATAAACCCGAAGAGTATAAGAAGAAA…
iB_00813	GCAAATGTGCGTTCTTGGTAAACGATTGTTACGTGTCCCGGCTGCTGATTGTTACAAAAACGGTAGTGGTTTCATACACAACATGTTTTGTCCTAATGGAACCGCTAGTTGCGATCCGTACTATGAACGTAATGACGTAAGGCTAGTTCAAGGGATTAAAGGGTTGTCATCCGGTGTGATTTTGGACAATATCTACGATAGCTTCTTGGAAAATGGACAGTACATAGCAATAGGGAATAATCCTGAGGATATTGAGCCAATGGAACCTCACAGAGACACTGCCCAAGTGACGGCAGATATAACAACAACTTTTACAATTTTGATCGGAATATTTTTCCCTTCAGTGACTGGTATTATGGCTGGGTCTAATCGTTCGGGTGATTTAGCTGATGCCCAAAA…
iB_00815	TATTTGTAGCGGGGATCAGGTGACTTACTGGCAAACTGTTCTTTTGGAGATTGGTCAGAAAGGCGAGAGTGTTCGTTGTAGAGCCAATGCCTTGCGTGTGTTTGCGATGATTTCGGATGTTGAAACTATTGAGACAATGGCCGAAATGAGTTATGACAGACTGATGTTGTTTATTAATAGGCTGACGCTTGTTGGTAACTTGGAATATTTGGGATTTGGTGTAGATGTTGCCGTTCTGGACCACACAAATAGGCAATCCTTGTTGAATCGGTTGGTGCAACAAGGAGGCAATGCATTCGCTATTAAAACAATGGCTTTGTACTGTATGACGTACCAGATTTATGGTGCGAAATATTGGGAG
iB_00816	TGGTAGAGCCAATTTTCGATTATCAATTTCGCCTAATTCTAATAGGCGACAGTACAGTGGGGAAGAGTTCATTACTCAAGTACTTCACTGATGGCAAATTTGCTGAGCTGTCAGACCCCACTGTTGGAGTGGACTTTTTCGCACGTCTTATCGAAGTTAAAGACGGAACTCGGATAAAATTGCAACTTTGGGACACAGCTGGCCAAGAGAGATTTCGCTCAATCACCAAATCATACTATAGGAATTCAGTTGGTGCTTTGTTAGTGTACGATATTTGTAATAGGGCTAGTTTTGAACATATACCTGTGTGGATGTCGGAAGCTAGACGACATATTGAGCCCCATAGGCCTGTCTTTGCTCTAGTAGGTTGTAAGTTAGATCTGGTTAATAATGGAGGAC…
iB_00817	TATCGGGACAGAAAGCAACCGTTCAAGAAGCAGTCAAATGGCTCATAGATTCGAAAAAAGATTACCACACTGTGTCAGGAGATACAATCACGCCTTCAAAAGTCATGGGTATCGACCATCTTCGTGATCCTCGTCTCAACAAGGGTCTGGCTTTCACTTTGGAAGAACGTCAAGCTTTGGGTATCCATGGTCTACAACCTGCCCGATTTAAAACACAAGAAGAACAACTGGAATTATGCCGAATTTCTGTGATGCGTTATCAGGAGAATCTCAACAAATATCTGTATATGACGGAATTGCATGATCGTAATGAGAAATTATTTTTCCGTTTGTTATCCGAAAATATCGAAATGTTGATGCCGATTGTTTACA
iB_00818	TCAGGAGAAAACGGACGACTACTGAACACCGGCAATCAGAAAGTAAACGACTCGTCGAACGTGCACACAGTGAAAATGTCGACGTACGAAAGAGATCGACTGGGCCAACGAGGAGCCGGAGACAATGCTGCTACAAGTTCAACGAGTGGTCTCGATCGACTAAAGAATGCCAGCTTAAATAAGGGAATGGCTTTTACTTTGGAGGAACGACAAATTTTGGGCATCCACGGTTTTCTCCCTCCACGAGTAAAAACACAAGAAGAACAAGTAGAACATTGTCGTATGTGTCTGGAGCGTCTTGATAATAGTCTCAACAAATACCTTTACCTAATGAATCTCCTTGATCGCAACGAGAAATTGTTTTATCGTCTCGTTGGAGAAAATGTCCAAGATATAATG…
iB_00819	TCGATTAACCACTGAACACGAAGATATGAAACAAAAATTAACCAAATATGAAACAACAGAACAAGAGATGCATCAAACTTCTGAAGAACTCCAGAAAACGAAACAGGACGTCCTTTGCCTAAACCACAAAATTAAACTCTTGGAACAAAACATTCACGCATTGAAATGTCGAGAAAGCTCGCTCAAGACGGAGTTAAGTAACCTTGATTTTGATAACGATCGTCTGACAACAGTTCTTGCCCAAGCTGTTTTATCAATTAAGGAAGTTTTGGAATTACAGTCACGAATGTCAGATGAAGCACTGAAAGCATCAAAACGTGAAAATCTCCTAACCCAACTTTTCGTTTTATTAAGTGAAGCTGAGACGAAGAAAGGTCGTAAAGCTTCTTTGGACACTAT…
iB_00820	CACCATACTGGCATCACGTTTTGACGTATTGGAAAATGAGGAATACACCAAATTTCCTATTCCTAAAATATGAAGATATGAAAAGAGATTTAAGCAAAGTGATTCAAAAGGTTTCTGAATTTTTGGAACGTCCTTTGAATGATGAACAGGTTGAAATTTTACTTGAACACTTAAGTTTTGAGAAAATGAAGCAAAATCCTGCAGTGAATAAAGAAGACATGATTGATATATTCAAAAAACATAATTTAACAAATTCCGATGGACAGTTTTTCAGATCTGGAAAAATCGGAGATTATAAGGTTACAATGTCTTCAGGAATGATAAAGCGATTTGA
iB_00821	GACAAGGTCGTGTGCAGGTATTTCCGGCAAGAGCCAAATCCTTTTCGCTATAGTATATACCACTAGATACTTGGATTTGGTAACAACTTATGTCTCAGCTTACAACACTCTAATGAAGATTTTCTTCCTTGGTTCATCGTTTGCAACTGTTTACTTGATTTATGTCAAGTTTAAGGCCACTTATGATCACAACCATGACACTTTTCGAATCGAGTTTCTCATTTTGCCAGCTGTCATTTTGGCTCTTTTGATAAATCACGCATTTACGCCTCTTGAAATTCTCTGGACTTTTAGTATTTATTTAGAATCGGTGGCTATTTTGCCCCAACTGTTTATGGTCAGTAAGACTGGTGAAGCTGAAAGTATTACTTCTCACTACTTGTTTGCATTGGGCTCCTA…
iB_00822	AAACCTCGATGTTCGTGTCCTTTTGTCTGGTTTGAAATACCAAACTGTGAGCCAAATCCAAACCAAATCCAACATAGATTTAATAATTTTCGATAGAATTCACAGTAAAACCGATATTGATAATTTCATTAAAACAAAGGTTGCTAACATTGCCTCTGAATATAATGTTGTGACATTGGATTCAGCAGGCGATAGGATCGAAGATTTCATTTGTGACGATGATGAGAGCATTTACAATCACACTGTTCTAGGGGGCACTTTTGATAGACTCCACACGGCCCACAAATTGCTTTTAACTGAAGCAGCATTGAGGAGCAGACGTAAAGTAACTGTGGGTGTCACTGAAGAATCCATGTTGCCAGGTAAGATTTTATGGGAACTCATTGAAAATCTTGATGT…
iB_00823	CCGATGACGGCAGTTTTAAGTTTGGTTTTGGTGTACATTTGGATCAATATCCTAAGCCCCACTGGTGATAATTACGTCAGTCAATATAGACTTGGTTGTTACTCTATTGCTCTGTCATGTATTATCGAGCAAATGACCCAAAGTGTGGTACTTGTGGCTCAAAGTTACTGTTTTGTTAAATTAAAAGTTGTCCTTGAGACAATTTATATTGTCTCTAGGACGGTTATTTTTGTTTGCACGGTTGTAAAGCACCCAAATGATGCTATTAATGCGTTTTCAATTGCGCAGCTAGGGTCAGCTGTTATTTTATGCCTGTCTTATTACGGTTTTTTCTTTTGGTATATTAGGCGATTGAATCTAGTAAAAAAAGGGACAACTGTTAAAAGTAGTCTTTTCACC…
iB_00824	CGAGCCACCAGATTTAGGAATTTGCCATCGGTCAATTCGTTGAGTCAAGAAGAACTGATTGTGACACAACCTGAAAATACCGAATTGTTATCGTCAATCAGACGGAGGGTACAAACTAGTTCTGAAAAAATTGAAACAGGGTCTTTGAACGTGTTATCGGCGAAATATGAAAGCCTTGATTACGACACGTGTGAGAATTATTTACTTTTGGATGAAGAGAGAAAAAAAGGTTATAGATTTATTGTGAAAAAAAGTTTAGCGAGATGGTTTATTTTCCTCTTAATTGGAGTGGTAACCGCGTTAATTGCTTGTGCCATAGATATATCAATAGAAGAATTATCACAACTGAAATATGCCTCATTAAGCAAATATGTGGACGAATACGTCACACAGGGGAAA…
iB_00825	CTGTGTTCACCCTTGCTGTTAAACTTCAACCCTGTATTATTTTTATTGACGAAATTGACTCGTTTCTAAGGTCGAGGAATACCACCGACCACGAGGCGACTGCTATGATGAAAGCCCAATTTATGTCATTGTGGGATGGTTTGATCACTGATCCGAATTGTACTGTTATAGTCATGGGGGCTACAAATCGCCCCCAGGATTTAGACCGGGCGATTTTACGCCGAATGCCGGCCACATTCCATATTTCAATGCCAAACCCTGTACAAAGAAAAAAGATTCTACAACTGACTCTTGAGAATGAACCCGTTGCGCATGATGTTGACATAGATAGACTAGCGAGGCTCACTGATGGCTTCTCAGGTTCGGATTTGAGAGAGTTGTGTCGGAACGGGTCAGTTT…
iB_00826	TTGATGCGGTTTCAATACGATCCCGTCACTGACTGTTCCGTTAAATTCAATGATCGTTTTGAATTTTACGAAAAGATTTCGTTAGATGCTTATTTGCAAGAACCGGATCCTAACAATCCGGCCAACTATACTCTACATGCAGTTCTAGTACATTCAGGCGACAATCACGGTGGTCATTATGTTGTTTTTATAAATCCTAGAGGTGATGGCAAGTGGTGTAAATTTGACGATGATGTTGTCTCCAAATGTACGAAACAAGAAGCAATCGAACATAACTACGGCGGACATGATGAGGATATGAACATGACAGTGAAACATTGTACAAATGCGTACATGTTGGTATACATCAGAGATTCAGAGTTGCATAACGTATTACAAGAAGTAACCGATGCTGATATA…
iB_00827	CAGTGGACTCCAACGCTTTATCTCAACCACTCCAAAGTTATCAATGTTTATTCAGACTCAAGAGACCCCAAATCCAAACAGTCTCAAGTTTTTGCCAGGGGTTAAAGTTCTAGAGGAGGGCCAAACTATAGATTTTCCTAACGGACAAGCGGCTTATTGTTCACCTTTGGGAAAATTACTTTTCCGAATTGAAGGTGTTAAAAGTGTTTTTCTGGGACCGGAATTTATCACTGTTACTAAAACCGATGATGAAATTGAATGGAAAATTATTAAACCTGAGATTTTTGCCACAATTATGGACTTTTTTGCCAGCGGATTACCGGTCTTGAATGACGCCACCCCGAACGCAGACACACAAATCAACGAAGATGATAGTGAAATTGTTCAAATGATTAAGGA…
iB_00828	TTCAATTCCTTGTGCAACCAATTCGGTTGAGATTAAAGTCGATGAGAAATTGCGTAAACGTGTTGTTGCCACTAAAGACATCCAAATTGGACAAGTGATTGCGGTAGAAACGCCTTGTGTTGCAGCGTTAATTAACGTTGTGCTGTTTCATTGTCATGACTGTTACATTCTTTGCTACAACCCAATTCCTTGTAAAACTTGCACAGAAGTGGTCTACTGTAGTGAAGCATGCAGGGAAAATGCCTTCGCCAAGTACCACCAGAAAGAGTGCCCCATTTACTTATCTATGAGAAAATTAGTGGGAATTGATACTCATTTTCAATGGGCTTTGAAAATGACTCTTCTTGTTCAAACACAAGCGGATAAGTGTTGTGATAGAATAGATACAGATGACGATCG…
iB_00829	CTCTGTACGGCCATTTCGATATGGATTTTGGCGATTTTGTGCGCTATTCCAGCAGCAATTGGATCACACTTGAAGGATATAGAAGGACAGTTTATCGTCTGTTATCCCTTTCCTACACACTGGTTGAACCATAAATATCCCCAAGTGATGATTCTATTGCGATTTCTCATTTTATACGTTATTCCTCTAACTATTATTGCAATTTTCTATCTGAACATGGCAAACCATTTGATCGTCAGCACTAGGAACGTTCCAGGAGAAATGCAAGGGACACAAAGACAGATTAGAGCTCGCAAGAAAGTCGCAATCACGGTCCTCATTTTCGTGCTTGTGTTCGCTTTGTGTTTCCTGCCCTCGCACATCTTCATGCTGTTCTTCTACTTTGATCCAAACTCTTCT…
iB_00830	CCTGCATCCGTCTTCAAAATTTCCTATATCCAAGTGAGACAAGTGTCCAGAGAATCAGCGAACAGGTTTTTTCGCCGTGTAAAGGCAACCCATGTGAGCCCAACGAAGTGTGCCTTTTAAACCGAAAATGCATCCATGGGACCAATTGTCTCCCGTACAAGTGTGTCCCTGGGTGCAAACTAGGCGAAGTGAGCGAGTACAAAGTACCACACGGTACCTATGTCTGGATCCCCAATGACAATAACAACAAACAACAAAGTTGCTTGAAGATTTGTAAATGCAACGCGGGGAAAATCGAAGAATGCCAACCTCTCCTGTGCGTCAAACTCAAACCATGTCTCATGGGCACCGCCATGCATGGTACTTCATTTAATATCGACTGCAAGACGTGTAGTTGTT…
iB_00831	ATGCGAGGAAATGGAGAAGAAAATTGCAGAATTACATAAATTACACAAAGGACAATCTCCAGCTCAAGCTGAATTTAATTTTCTCGATCATGCAAAACGCATCGAAATGTACGGTGTAGAGCTCCATAAAACTCGAGATAACACCAACCGGGAAATTCAGTTAGGTGTGACCCATATGGGTCTGGTCGTCTTTCAAAACAACATAAAAATCAACACATTTTCATGGTCGAAAATAATGAAAATTTCATTCAAACGTAAACAGTTTTTCATCCAGTTGATCCGCGAACTGTCCGAAGATTACGATACTTTGCTCGGATTCAACATGGAATCGTATCGTTCGTCAAAAACACTCTGGAAAGCTTGTGTTGAACATCACACTTTCTTTCGATTGGATTCACC…
iB_00832	CGGTGAACACATGCTCATTCAAGACAATGGCGAAAAGAACAGCATCAAGTTGTATTGGAAACACTTGAGTACTATTGTGACTGGTTGCTTGTCTTTGCTCGTTTTTGACTTGTGTGAGCGTGGCATCCAACTTGTGAACCCGTTTTATTCCATTTGGGTGACTCCAGTTGGTACCAACCTTGCCCTTTCTTTCATAATCCTAGCTGGGATTTCCGCTAGTATGTACTTTATTTTCCTTTGCTACATGATTTGGCGCGTCTTCAAAAACATAAGTATAAAGCGTTCGGTTCTACCCAGCATGTCGCAAGCCCGACGATTGCACTACGAAGGTATAATCTACCGGTTTAATTTCCTCATGTTGGCAACAGTGATTTGTGCTGCGGTTACCGTAATCTCGTT…
iB_00833	ACGTTTCACCCAACATTTCGGGAACCGGACTGTTGATGTGGAAATCAAGGACGTGTTTTCACGGTTTAGCAACGATGTGATTGCAAGTGCGGCGTTCGGAATCCAAGTCGATTCGTTAAAAGAGCCAGGAAATGAGTTCTATTCAATGGGCAAAGCTGTGACTTCGATACTTAACGGCTTTCAAATGGTCAAAGTTTTCCTGGCTTTGTCCTTCCCCAACATTGCTAAACTTATACAATTTAGAGCAATCCCGCCCAAAGTCACAAGTTTTTTTTACGACATAATAATAGATAATATAAAAAAACGCAAAAATGAGGGAATTGTTCGCCCAGACATGGTCCACCTTTTGATGGAAGCCCAAAGTGGGAAACTAAAACATGACAACAACACGGAACAAGT…
iB_00834	GCTCAAGTTGACAAGGAAACGATCGAGCGCTTAATGGGGGCTGTGTCGTTCGGCTATGGTTTGTTCCAGTTGGGGATTTCCCTACTGCCGCCGTCCCTGCTCAGACTTACGAATTTTCTGGGGTTTGGAGGCAACAGACAGAATGGCATTGCCTGTCTGATGTATGCAAGGGAAGGGATTGACATGAGGGCACCGCTAGCAACTTTGTCGTTACTTTGGTACCATACTATAGTTAGGCCGTTTTATGCTCTTGATGGCAGTAATGTTCAAGCTGGGGTTAATGCCGCCACTCAGTTGCTACAAGAATCGGAAGGAGAGTATGGACAAAGTGCCCTTTTTTTGTTTTTCAAAGGGCGGGTCAATCGGTTAAATAGCGACATTCCCAACGCTTTGAAATCC…
iB_00835	GGCGAAAACGTTGATTTTGTCTCCGGTTTGAACACCGTCGCAGGGGCCGGGGACCCCAAAACCAAACAAGGCCTAGCTATTCACATTTATTCCGCTAATAAATCAATGAAAGACCGCTGTTTGTACAACTCGGACGGCGATTTTTTAATAGTCCCCCAAACCGGGATTTTGAAAATCACGACCGAGTTTGGGAAAATGCAAGTGGCGCCGAACGAAATCTGCGTCATCCAGCAAGGGATGCGATTTTCGGTCGAAATTGAGGAACCGTCCCGTGGTTACATTTTGGAGGTGTTCGGGCAACACTTCACTCTCCCCGATTTGGGCCCAATTGGGGCGAATGGTTTGGCCAACCCCCGCGATTTTCTCACTCCTGTGGCATGTTACGAGGATCGTAATGTC…
iB_00836	CTCTTCGCCGAGATGATGACCGGAGACCCGTTGTTTCCCGGTGAGAGTGACATCGATCAACTGTACCTCATCGTCAAAATGTTGGGCAAACCCTGCCACAGGCACCAACACCTCATGTCCAGGAGTTCGCACCTCCGTGGAATGATCAAATCAGCGTCCAGTGAGACGGACTTGGGCAAACTCTTCCCCAGCTGGTCGCTCTTCGCCCTCGACTTCCTGGCCTCTTGCATGAAAATGGACCCCCACGAGAGATCCACGTCGGAGGAGTTGTTGAAAAGTAGTTATTTCACCCATGATAGGTTCCCCCAGAAGTTTTTACCAGCGTTACGCGAGAAGGTCAACACCGAATTTAACAATAACCCACTTTTGCGGAAATACAAGACTGAGATTTTGATGTCA…
iB_00837	CCCGAAGTTGTGGAAGACATCTCCAGCAACCTCACCTCCTTCACCAACTCCACCCACAACGCAACTCTCACAAACACCACTGAATCATCCAGCAACAAAACCCTCAAACTCGTGCAATGTTTGCCCGATTTTGGGGCCCCCGAAGTCCAACTAGTCAACGACACCGAGCTCATTAAACTCCTCTTCACCCAGAGCAACATCACGAGCCGGGACACCCCCGCCGGGTGCATCCTAGTGCTGTTCTACTCGAAATATTGCCCGTTTTCCAGCATGGCAGCCCCCCATTTTAACGCTCTGCCAAGGGCTTTCCCCGATATTAAAATGGTGGCTATCAACGCGCTGGCTTATCGGTTGTTTAATACGCAGAACGGGATTGTGGGGGTTCCCACGTTAATGTTG…
iB_00838	TGGGGCCTAAATATGACGAGTACGGGCGTTATATTAACATTAGTCACAACAGACTCAACTTTGTTGAAGTTGATCACTTCAAGTACCAGCTCAAAGTTGGGGAAAATGTGATTGAGAGGAACTCCCATCAGAACTACTTCTACCAGAACGATCGTACTAGCTATCGGCAGTTGTACAAGCAAGTTTTAGGCGCTTTGAACGGCAATGGAGAGTTTAACGTGAACGCTAACGAGGCCTATTTTGGATTTCCTCGAAGATTCCTTTTGCCTAAGGGTAATTACGGGGGTCAAGAATTCCAGTTCTTTGTCATTGTGAGCCCATATGTGCCCTACAAGTACCACCAAGAGGGTTATGACGCTAGCAAGTACTACTACCCAAGGGTGGGGTCTGGTGCCCATC…
iB_00841	CTTCACACGTTTCACCAACGACGTCATTGCCAGCAGTGCCTTTGGGGTCGAATGCGACTCGCTACGAGAGCCCCAAAACGAGTTCTATCTGATGAGCAAAGCTGTGACTGATTTTACGGGACTTTGGAAAATTGTAGCTGGGACTTTTTATTTTTTGATGCCTTCAGTGGCAAAATTCCTGAACATAAGTCTGTTCCCGAAGAAAGGCAGCAAGTTTTTTAGCAACTTGGTCAAAAGTAACATCAAAAGTCGCCTCCAGCACGGTATAGTCCGCCCTGACATGATCAACATAATGCTAGAAGCACGCAAACATGGCTTAAAACACGAGGAAACCCAACCCAGTCAAGACACCGGTTTTGCAACAATCGAGGAATCAGAACTTGGAAAAAGTGGCAAAGT…
iB_00844	TTCTGTCTGAATGGGGAACCCCCGTTTAAAGTCATCGGACATGTGCCACAAGGATTGCCAACTGTCCAACCACCGCCTTTTAGCTACAATGGAACTAACACAACAGAGACTTTCTGGGATATGATGTCTGATTTGAGTTCAGGGATCGTGGTGGTGCCCCTAATTGGGCTGTTGGAGGACATCTCAATTTGTAAAGCTTTTGCCAACGGCAAAGCTGTGGACGCCACCCAGGAACTCCTCGCAATCGGCATTTCCAACATTGCCAATTCCTTCGTCCAGGCCTTCCCCGGCTCTGGTTCGCTCTCCCGGAGCGCAGTTCAAAACTCCAGTGGCGTCCGGACGCCACTTAGCGGCCTCTACACCGGAATTTTAGTCATCACAGCTCTCTTATTCTTCACA…
iB_00845	TGAGAGCAATGCCGGTTTATAACATGTTTAGTGGGACTTCAATCGCTGAATTTAATCTACAATGGAATCATTGGGTCGTGGATGTTCAATCGAAAATTGATGCGAAAATGTTTATTTCTTGTTATAATCTCAATTTGATTATGAAGCTTACGGTTGGTAACGAAATTGCATGGGGGGAAATACAGCAGTATTGCGAGACGTGGTATGAAATGTTAGCCGCGTGGTTATTTTTTACCCAACCTACTGTTAAATCGTTTGAGTTGGGACAGTTTGCCAAACAGTGTATCACGAAAATGTCCATAGGGAATAGAATTAAGCATTTGGATAGGATGTTGTTGGCAGCAATGGAGTTTGATATTTTACAGGTGATTAAAGAAATCCAAAATATGACAGACAGTG…
iB_00846	GCCACCGATAACTGGCTTTATATCGAAGTTAAGCGCACAAATATTCAGAACTATTTGAGTAAACATTCGGACGTTCAAAGCCAAGCTCAGTTGGAAAGCCTCACTTCCAAATACTACTACTACACGAGGACGAAAGGACTCTTCAGGATATGCTATCCGAAAGAAAGGCCCCCAACAGTGAAAACATACTTGAGCCCAGTTGAGACGCACTGTAACAACATCAACTATTACCTTTCGGACGATAACAACGAGACTCGGGACTTCACCGACGATGCTTGGGCTAGATTACATATGGGTCGGTCCATGATCGCCCTTTTCAGCTTGGCCTTCGCCGCGGTGTTCGCAGCCTTCTGCACAGGAGTCACCGGATGCTGGAGGAGGTCCCCCAGCAATATCACG…
iB_00847	GTCTGCTGGCTGTTCTCCATCGTGGTGTTCGGCTGTATATCGTCCCAAGGCTGGCTAATCAACAAAAACGGCAAAGAGGAGTGTCTGTATAACGGGGACGCGAACGCGTGCAATTACGGGGTTGGTATCAGTGTGATTGCCTTCCTGGCCAGCATGGGGTTCCTGGCCGGGGAATACCTCTTCGAGCAAATGTCGTCGGTCAAGACACGGAAGCACTACGTTCTGGGCGACTTGGGATTCTCAGCATTTTGGGCGTTCCTGTATTTTGTGGGCTTTTGGTACCTCGCCAGCCAATGGGGTAAGTCCAAGACGCCGGAAAACGGCTACGGCGTGAACAACGTCCAGGCCGCAATCGCCTTTTCCTTCTTTTCGATTTTCTCCTGGGCGGGTTGCGCCTTT…
iB_00848	GCTGAACGTTTCCTGGTTTTGGCCTGTCATTATGACTCTAAATATTTTCCAAACGCCGTTTTTGTGGGCGCTATTGATTCTGCAGTGCCCTGTGCTATGATGCTCGAAATCGCCAAAACCCTATCGAAAGAGTTGGGGCGTATTAAAGATTCGCCAGTTGGCTTGAAATTTATTTTTTTCGACGGTGAGGAGGCGTTTGAAGAGTGGGGCCCCAATGACTCGATTTGGGGGGCGAAGCATCTGGCACAGGTGCTCCACGCGAACACGAGCACGGCAAATGGGGAAATCGTGACCGAATTGGATAAAATGGACGTTTTAGTTTTGCTAGACTTGATTGGGATGAAAAATCCCAAGTTTTTGAATTTTTTTGAAAACACCCAGCGATGGTTTGTGAGGTTG…
iB_00849	ACACCTACTGGGTGGAGCACGACCAGAAGCGCTACGTGCCCAAACGTGGGGACTTGGTCGTGGGCATAGTGGTGAAAAAATCGGGCGATTTGCTCAAAATCGACATTGGGGGCAGTGAGCCCGCGTCGCTGTCCATGTTGGCGTTCGAGGGGGCCACCAAGAAGCAAAAGCCCGACTTGCAAGTCGGCGACTTGGTCTACGGCCGGCTGCTGAACGCGCATAAGGAGATGGAGCCCGAGTTGGTGTGCGTTGACTCGTATTTCAAGGCGGGGAAGTTGGGGCCGCTGTCAAATGAGGGGTTTTTGGTGACGGTTAGTTTGGGGCTGGTGTGGCGGTTGCTGGAGGCCGAGAACCCCATTCTGGAGGCGGTGGGGAAGGCGGCCCCCTTCGAGATCGCCG…
iB_00850	AGGTGGCCAAGTACATCAGCTTCGATATTGCGAGTCCGAGTGTGCGAGACCCCGCCAAAATCATCGCCAGCATCCCCGACTGTGTTGACAAATTCCTAAAATACGAGACTCTAACCCCCGAACAAATGCCCTGTTACAAATACAACGATATGATTGATATTGTGGAGGAGGCCTATAAAGGGGGCGTCACCAGAGCCTCCTGCGAGATTATGATGAGGCGAGGGATGCGGCCGGCGGGGCACAAGAAAGACCACTACGTTTTTAATCGAGATCCGAGGCTTAAAGTGGCAGCGCTGGCGTTTATGACGCCTGATCAAGTGCTGGAGTTTGCCGCGCGGACGACGTGTCGCGTTTTGAATATTCGGGGGAATCCTGGGATGAAGTTTGATTTTCCGGAGT…
iB_00851	GCTCATCATTCGTGCTTCAACGATAGATGGCCGCCGCAAAGGCGCCTGTCTCTTCTGCCAGGAATATTTCATGGAACTCTACCTCTTGGCCGAACTGAAAACAATCAGTCTAAAGGTGACAACAGTCGATATGCAAAAACCGCCACCCGACTTCCGCACCAATTTCGAGGCAACGCCACCTCCCATTCTAATCGACCGAGGAATGGCAATTTTGGAGAACGAAAAAATCGAACGACATATCATGAAGAGCGTCCCCGGCGGTCATAACTTATTCGTGCAAGACAAGGAAGTGGCAACTTTGATCGAAAACCTCTACACCAAGTTCAAAATGTACGTAACCAAGTTCGAATCGACTGACACGAAAGAGGCAAGTCAGCCGCTCCTTTCGCACTTGGAAAG…
iB_00853	CCCAGTGTTTGCAACTTGTGTTGCGTAATCGGGGATTCACCGACTGTGACAACATCAAGCTAGCGGTGGAAACATACATGCAGAGCTGTCTTGACCAGTTCCTCACCCATGCTATAAACACAGTGACGTGCCTCCATGACTCCGAATTGAACAAAATCATCCGAAACTCAAGCGAGCTTCAATTGAAAGACTTGTCCATCCCTCCGAAATTCTGTGATAATATTACGAACGCTAAAAGCGAACTAAGCAAAATAAATAACTACGTTACGATCCTAGACAAGGTTAATTGCCTAAAATTAACGTTCGGTCATTTATACACCAAGATTTGTTTAACCTCCGACGATGTTTTACAACTTTTCGTCTTCCTAATTCTTAAACTAAACATCACCAACTGGACTT…
iB_00855	CACTGGCTCAACGACAACATAATTTCCTTCTACTTCGAGTACTTGAAGAACACGTTCAAACAAGCCCCCCATATTTTATTCGTGCCCCCTGAGGTGACCCAGTGTGTGAAAATAACCCCCAGTTCCCAAATCGGCATCTTCCTGGACCCGCTCGATGCGCGGCACAGACGTTTTATTTTTTTTGCCTTGAATGATAACGAGAGGCCCCAAGCGGCGGGGGGCACACATTGGAGTTTGCTGCTGTTTTCACGGCCCGATAAGACCATTTATCACTATGATTCTTCCAGAGGGATGAATCGGGAGCAGGGTGAGAATTTCGGGCGTAAGATTTTTAGTTATTTCGGGATCGAGGGGCAGTTTAAGGAGGAGAGGGCGCTGCAGCAGAACAATGGGTATGAC…
iB_00856	AAGCACATCCGGAATTTGAGCCGGAAGAAGTGTTCAAAAGCGAGAAAAACGCACCGCCACCACCACAAAACAATGAGACTGTCGCAAATGCCACAAAGGAACCAATTTTGTTACCGAGATTCGACTGGATCCAAAAGTTGGATTACATTACGATTATTTTTTATACCGGGAATTTTTCGAACCCGATGCTTGAGACGACGACTCGGGGCGATGATAACACACACAGTATTTTTTTAACTTATAATAACACGATCTTCGATAATGAGATTGTCTTTGCCGGGAAGGTGCACTTTCCGGGACGGATTAAAGTCACGTGTGAGACGGGGAAAGTCGAGTTGTGTTATAAGAAATGCCAAGGAAGTGTTTGGGATAATTTTGGGGTACTTAAGCAGAAGGCAA…
iB_00859	CCGTTTCAGAGCTCATTTCCAAGCCTGCTAACATAAACCTGCTTTTCGAGTCGACGGCTTGCTGCGTAGTCTTCCAATTCACCCCCGAGCTGAGCGAGGGCGAAGTCCTCACAAAAGTGCCTCCCTATTACGATAAACTCAACTCCTGGTTGGGCCAAATTTTGCAATTGGACGCCCCCCAAGTCCCCGTCGACATATGCGAGCTCGAAAACGTCGGTGTCGTGCTACGTTTCTGCCCTTTTGAAAACATCACCGGTCAACAACCCACCCTCGAGGAAATCCAAACTTTTGTCCAATGTCTCGAACAACAGTTGGTAATTCTCCGAGCGACAATACAACACAAGGAAACTTTCATTAAATTAGTTTCGGAATCGCCGGTTTTGAAAATAGTTGATTTGC…
iB_00860	TTATTCGGACCGTGTCAGTGACGACGGTAACGAACCTAAGAAAAAAACCAAGGCGCAGAAACGTAACCGGGATTCGAATTTTTACGTTTTGATTGACGATGTGGAAAAAATGAAGGAACGGGCGGAAAAAAACAAGTTGTTTGTTTACATCAAAATCCCCGAAGTGCCGGTTAAAGTCAGTTATAAGGGGAACAAGGAGAAGAATTTGGAGGATTTGCGTGATGTCTCGCTCGTGATTCCCACTTTGGAGTATCATAATATGACCTGGACGTGGCTGGATTTCCTGATGGCGATTCGGAATGACACGAAACGTGTTATCTTCTCGCAGGCAATTAAACAAAAATTACAAATCAAACGAAATACTGGTTCAATGGATGAAAGTTCCTCGCCGCAAGAAGA…
iB_00861	GACCGATCTGGCTAACGAAGTGGGGGGTTTGATACAGGAATTACAAAAGTACGAGAACGTTGATCAATTAATTGAAGACTTGCAAGTCAGCAAAATGAACATTGAAATGTACGAGGATAAAATTGTGGAGCCGATGATCAAAAATGCCTCGGCTGTGATCGATCTGGCCAAGGATATAGAAAGAGATCTCAGGTTGAATCACAGCTCGTTTAGTGACGCCATGCAAGCGTTGTTAAATGAACTGGAACAGGCTGAGAATATTTTAAAAATCAATGGAACTGATTTCCTAAATACGACTGTCATCGAATTCACCACTGGAATTGTCAATCTTGTCCAAACTTACATCGACCGAGTGGTCACTAAAACCGAGCTAGAGGTGGGTCAATGTGGGCCCTTGAG…
iB_00862	ACGAAACGTGGACCAAAGACACCGTCGCTACTTGTAATAAACCTGAAAGATGCGTTCGGGGAGAGTGTACACCCGATCTGGACTGTTTTTGCTCCGGTCTTGCTGATTTGGGTTTCCCCTGTCGGAAAGTCGGGATTTTCCCCCATCCTTTCTATTGCAACAAATTCGTTTTGTGTGTGAAGGACTACAACTATAATAATTTGCGAGCTTATCTCAACGAATGTGAGGACGGTTTCGGATTCAATATCAGGACGGATATTTGCGATGTTCCCTTGGGAGACGGCTTGTGTCCAGAAGGGGTGTTTCCGGTTCCCCCTTGCCAAGAATTAGGCCAAAGCGGGGCTCTACCCGAAAATCCCGCCAAGTATTACTTGTGCGAGGAATACAGCACTTCGAATA…
iB_00863	ACGGAGAAAGCGTGGAATTATTACCCGTACACTATCACAGAATATACGTGCTCATTTATTCCACGTTTTCACATTGAAATTAAAACCAAATATGAGAATAACAACGGCAGTACCGAAAACTGTCTTAATTTAACTCCTGAACAACTTGCCGAACGCCTAGTTGACCACATTGACATAGCCTACGATGAAGTGAGCCCCAAACACTACAAAGAGGAAGAGGACCCGCGTTTTTTCCAGTCGAAAAAAACGCAAAGGGGGCCCCTGGTGGAGGGCTGGCGGGCTAACTACACCCCAATCATGTGTTCGTATAAATTAGTAAATGCCTCGTTTGAGGTTTTTGGCCTCCAGACGAAAGTCGAGGATTTTATCCATTCGTGTATTCGCGAGGTGCTGTTGCTG…
iB_00864	ATTGTACAAGGGCGGTCACTTTACCGGAAATTTCCGAAATTCGGAATTATGCCATTTTTAACGATAGTTATGAACATCCCATTACGTTTCTGGCGCCGGAGTTGCCCGAAGAGACGCTTCTTGAGAAGGAACACAACGAAACCTTGGCGAAAATTAACTACGTGCTGGCCGTGTGCACGTGCATCCTCGACTTGGCGGCGGTCCGTTCGACGCCAATCGGCGCCCTTCACGACTCAGTCCAGCTCCAATCGCAAATTCAAAACGAGCTGATGAAAAGAGCCGAACGTTTTGTCCTTTTAGTTCGTGCTTTACAATTGTTAGGTTCCGGTCTGGCGTTAGCAACGAACCAAATGAAATCCGGTCAATTACGACCGAGCTCAAAGGTAAAAAACGTCATGT…
iB_00865	ACGTTTCTGGGATCACGTTCGTGTGGAACGATGGGTTGTTCGGGATGGCCTTGTCCAAGCCGGACCATGATGGGTTTAGCACGCTTTACTTCCACCCAATGAGCAGCACCAACGAGTTCTCGGTCAGCACCAAGTACCTGCGGGAGGACTCCTCCAAGGAGCATTTCCACGAGTTCAAGTTGCTGGGCACTAGGGGGCCCAAGGGGCAAAGTGGGGTCTCGTTCCTCGACCAGAAGACCGACGTTCTGTTCTATTCTTTGTTGAATTTGAACGCTGTCGCGTGTTGGAGAACAACAAACCCTGCTTATACCATGGAGTCGCAAGGGAGGGTTTACATGAACAACGTCACCATGATTTTCCCCAATGATATCAAAGTTGATAATGATGATAATTTGTGGG…
iB_00867	CGCTGTTCGGTCTTACACACCGCCGAACCACAGGCAGCCCCCGTCGAAAAAATCACAATCCCGCCCCCCAGCAACGTCGAGAAGCCCATCAGCCCCAAAATCGAGAAACTGGTAACGGAAATTTCGCAGTTAAATTTACTGGAAGTGTCCGAATTGAGTGGCGCTTTGAAGACACGTCTGAACCTCCCGGACGCCCCAGTCATGCCGGTTGGGGGCTTCGCGGCTCCGGCCCCCGCCGAGGAGGAGGACGAGGCCCCCAAACAGGTCAAGTCCGTGTTCAACGTGAAATTAATGAAATTCGACGAGAAGCAAAAAGTCGCGCTTATTAAGGAGATCAAGGGGCTGATGGAAGGCATGAATTTGGTGCAAGCGAAGAAGTTCGTCGAGGGGGCGCCGGCG…
iB_00868	CACTGGGACGACCAGAAGTTATTCGAACACGCGCGCCGTATTAACATAGCCGCCAACCAACATATAACTTACAACGAATGGTTACCTCGCATTTTGAGCTGGAATGCTGTTAACTTGTACGGCTTGAAGCTCCTCCCCCAGGGTTACTACAAGGATTACAACCCGTCGTGCAACCCCGCCATTTTGACTGAATTCGCAGCGGCGGCGTTCCGCATTGGTCACTCGTTACTCCGCCCCCATATCCCCCGTCTAAGCCCCTCCTACCAGATCATCGACCCGCCCATTCTCCTCCGTGACGGTTTCTTCAAACCCGATATGCTCCTCCAAACCGGAATGGTGGACGAAATCGCCCGAGGCCTCGTCTCCACACCAATGGAAACACTCGACCAATTCATAACC…
iB_00869	GACAGGGGAATACGAGAGGACCCTCAAAGGCCACTCGGATGCCGTTCAAGACGTCGCTTTCGACGCCACAGGAAAACTGCTAGTTTCCTGTAGCGCCGATATGTCGATTAAATTATGGGATTTCCAACAGAGTTACGAATGCATCCGAACGATGCTCGGGCATGATCACAATATATCATCGGTGGCGTTCATGCCAGCGGGGGATTTTGTCGTTTCGTCAAGTCGCGATAAAACCATCAAAATGTGGGAGGTTTCGACCGGTTATTGTGTCAAAACCTTTACAGGACACAAGGATTGGGTCAGAGTTGTGCGGCCATCGCCCGATGGTCAACTCTTGGCCAGTTGTTCCAACGATCAGACCATCAGAATATGGCAGGTTTATACGAAGGAATGTCGAGC…
iB_00870	GCGGTGAAGTACCTGGACATCTTCACCTTGGCCAGCTGCTGGGGCCGCAAAACGCCCAAAGACTGCAACTCCAACTACATCGAACCGCCGGCTGAGAACCCGTGCACGGTTTGCGTCACCAACATTGAGGAAAAGAATATCGAAAATCTGCTCAAAAAGTGTCAAAACGCCGAAAGTTACGTTCCGGTCAAAGAAAAACTGATTTTATTCGAGTCGTTGTGCAAACTCGGACGCAAAGTGCGCAGTACTGAAGATGTCTCCTGCAGAGCGGCCAACGGGACGAAACGGGCGCGGTCCATGCACGACCTGTCCAACTTCAGC
iB_00871	CGAGTACGAAGCCAACAACACCACACTCAGGCGATGGCTCCCGGTATCTCACATTGGTCGAATCGTGATCGGTTTTAACAACGTCCGAGCGAACGGAAAAGTCGGACTCGTGCTCGAGCAGGATTCTTTCGTTCCGCAGAATTATGATATTAGATATGAGCCGACGGATGTTGTTATTAGGGTTAGCTATCACGTGGATGGCGAGAATGAGGTGCAAAATGAGATTAGCAATTCAGATATTGAGGCCACGCTAGGCAAGACCGTGTGGGTGCAGTTGACTGAGATATTGTCCAACCTGTTGCATAGGCAATTGGGCGAGGTTGTAGTGGAGTTTTCCGTGACGGAACTCCTCGTCGATAGGGACGAGGAATACAGGGAATACGCCAAGGGACAAGCAGC…
iB_00872	AAATTGGGGGCAAAACCTACGATTTTACGTCCGATGATCTGCAGGACATTGGGGAGATAGGAAGGGGCGGTTTTGGGACTGTGAATAAAATGGTGCATAGAAAGTCGGGAACTGTGGTTGCGGTGAAGAGAATAAGGTCAACGGTTGATGAAAAGGAACAGAAACAACTGTTGATGGACTTGGATGTGGTGATGAAAAGCAACGAGTGCCATTACATCGTGCAGTTTTATGGGGCGCTGTTTAAGGAGGGGGATTGCTGGATCGTGATGGAACTAATGGACACCTCATTGGATAAATTCTACAAATTCATCTACGACAAACTGGGCGATCGAATTCCGGAAGAAATCCTCGGAAAAATAGCCCTAGCGACTGTGAAAGCCTTAAACTACTTAAAGGAGA…
iB_00873	CGGTCAAAGAGGCGAGTAAATACGCCGCGTTGGCGTACACAGGCCGGGAGATACATTTGACGACGTTGCGAAATATATTTCAGTTCAGACCCAGTTTTAATTACCTTGATAGAGGTGCGAAAAAACGGAAAGATGCAGATCATAACGATTTGAGCGATGAGGACGAGGCGGGGCCGAGCACTGCCGAGCTGATCACCGTCAAGTTCAAGCAGAGTGATGATCGGTGGAAGAAATCCAAAAATGACAAAGTTTCGGAGATGAAAAGTGTCGATGAAGCTTGGACGAACTGTGAAGTGCACACGGAAAATAGTTCTTTGAGTAAAGTGGAAAAGTTGAAACTGATTGCGGAAAATACCGAACCCACGGGCCAGGCTATGAATTTGCCAGACTTGGATTATA…
iB_00874	TGACTCACAGCCCATTGAAACAACGACACAAAATAAGGGGGCTATTAAGAAAAGCCAACCTAAAGTCAGTGATGAACTAGGGATTGAACATTTGCCCCCGGTTCCGGACTTGTCATCGCTTCAAATTAACGTGGAAAATGAGAGTTTTGTGCATATGGGAAATGTGTTCGGGATTGTGGATAAGTTAGTAACTATCGCGGCCCTTCCAAACACTCCAGCGTACGACTTGGATACGCTCCTCTTCCTAGACAACGGCAAGCGACCTCTAGGTTTCGTTTTCGACGTTTTAGGCCAAGTCACTTCCCCTATCTATGCCATTCGTTTCAATTCACTTGAAGACATAAAAAATTTACAAATTGAGATTGGAACAAAAGTCTATTCCGCACCTACAAGCAAGCA…
iB_00875	ACTTCGCCTTTGACGACATCAACATGAATGACGATGAGACTCTCACTGCCTGTATTAGAATGTTCCTCGATTTGGATCTAGTCGAACGCTTCCACATAGATTACGAAATCTTGTGTAGGTGGTTGTTATCAGTGAAAAAAAATTACAGAAACGTTACTTATCACAACTGGAGGCATGCCTTCAACGTGGCACAAATGATGTTTTCCATATTGACCGCCACACAGTGGTGGAACATTTTCGGCGAGATCGAGTGTTTGGCCCTGATGATAGCGTGCCTGTGCCACGACCTGGACCATCGAGGCACCAACAATTCGTTTCAAATCAAAGCGTCCTCGCCTCTCGCCCAGTTGTACTCAACGTCGACAATGGAGCATCACCATTTCGACCAATGTATAATGA…
iB_00877	TCAAGAATGGGGTTTTCAGCGGCCTGAGTGTGAAGATCCTGACTCTGCATCGCAACGAGATCAAGAGAATTGAAAGTGGGGCTTTTGACCAAATGCCCAACTTGTACAAAATCAAGCTGAACTCGAACCGCCTCAAAAAGTGGGACTCGAGCTGGTTCAAAAACTGCCCACAATTGACCGAACTCTTCGTCCGACGCAACAAAATCAATCACTTGCCCCCAGAAGCCTTCAGAAATTTGCAATCACCGGAGGTTAAAATCTACCTCAGTAAGAACAAACTAGGGGCAATTAACCCCGAAAGTTTCCACAATTTGGTGGCTTTGAGCCAGTTATACCTAGACAGGAACAACTTAACTTTAATCCCAGTTAACGCCTTTCGTGACTTGCGAAAAATCGATG…
iB_00881	TAGATTTCGGCGATTGCTTCGAAGTGGCAATGACTAGGGAAAAATTCCCGGAAAAGATCCCCTTCCGTTTGACTAGGATGCTAATAAACGCCATGGAAGTGACAGGGATTGAAGGCACGTACAGACGGACTTGTGAGTCGGTCATGTCCATGTTACACCGAAATAAAGACAGTCTGATGGCGGTGCTTGAAGCCTTTGTTTATGACCCCCTGCTTAATTGGCGATTGATGGATATTGAGGTGCGGAACTTGCCGATGAACAGCGATTCAATGTCGACGAGTTGTTCCCAAAAACAGGGCTCATCCGAATCGCTCAATGTTCCGAAACGCGAGATGATAATGGAAGATAACGAACCGCAACACGAAGTTAATGCCAGGGCGGTTATTATCATCAATCGAG…
iB_00884	CGAATTGGATCGGATTTGTTCGGAACACATCGCCAATCTTGTCGACTTGAGGTGGCACCTGCTTGGCACCGACACCAGAGGCAAAGCCTCCCTCAAAGGTCTCACCTTGACCAATGATATGCTTGATGAAGTGAGAATGTCGCCGTTATTATGGGAAGTGACGATAAATAATGAAACAGTCAGGCCGCAGGAGGAAGTCACGTGCGACGCTGGTGATTGTTTAGAAATGAAAATATTCGTGACGAATAGTTTGGATAAAGTTCTGAGTCAATTACAATTGTCAGTCCAGTTTTACCAAGATTATGAAAATGGTACTCTAAATTATAGGATGGAAACGAGGTTAGCGACAACCGGGACTACAAAGAAAATGATCAAGTCGTTGGAGCCCCAAGAAAAGGC…
iB_00885	TGGCAACACTAACCATTGGAGTGTGTTACGGTGTCGAGATTGGAATTATCGCGGGTGGGCTTTTAAATTTGTTGATTTTGTTAAAAGTGTGGGCACGGCCCCAAATAACCAAAGAAATTCGAGTCGACAACCAGGGGAACCAATACATTTATATAAAGCCGGAAGTCGGTCTTTATTACGCTGCAACCGATTACTTAACAACCAACGTAATTGAAGCCTATAATAACAGGCGTAATTTACCCATCGTCCTTGATTGTTCAAATATTATACGAGTCGATTATGCAGCTTGTCAGACAATCGATAATCTCGTGAAAACGTTCAACAAAACGAACAAAAAAGTGACTCTGATGAACGTCAAGCCGCACATTTTCAATATTTGGCGGCAAACGATCGACTTCG…
iB_00886	TGAGGCAAAATAAGGCTTGGAGGGTGAACCATAATTATTTCTATCTCGAGAACACTGTTGGGGAATTTTCGATCGGAGGACATGAGTTTCAATGGAATGATGGGATTTTCAGTATTGCCATCACCGATGTTAAATCTGATGGGTTCAGAGATGCTTATTTTCATTCTATGGCTGGGGTTAATTTGTATAAAGTTTCGACCAGGATTTTGAAAAATGAGGATTTGGCCACGAGGTCGTACCACGGCAGCGATTTTAAGATTGTTGGAAACAAAGGTGAGCTTTCTCAAACTTCCTCGTCTGATTTGCACCAAGGCAAAGGAGTGTTGTTTCTGGGTTTGGTGAATCAGAACGCCTTGGGTTGCTGGAACATCCACAAGCCCCTGAGTGATATTTCCGTGG…
iB_00887	GGGGTCGTTTACAAGGGAATCTGGCGCGATGCGTTCGTGGCGGTCAAAAACATCGTCTCTGAGAACGACAAAGACGCCTTTATTGTGGAAGTCCGGCAGCTGTCAAGGGTCAAGCATGAGAACATTGTCAAGCTGTACGGGGCCTGCACCAAGGGCCCCAACATCTGCCTTGTGATGGAGTACGCCGAAGGGGGCTCCCTCTTCAATATTCTACACCACGCACCTAACGTACACTACACGATGGCCAACGCCATGTCCTGGCTCTACCAGTGCGCCAAAGGGGTCGAGTATCTCCATGGCATGAAACCCAAACCTTTGATACACAGAGACCTCAAACCGCCCAACTTGCTCCTGATAAACGGGGGCACCTTGCTAAAGATATGCGACTTTGGTACTGCC…
iB_00888	GCGGAAAGTCGTTGTGAAATTCACCGTAAATGGGATGAAAATCACCGAGGATTACAGGAATTACTTCTTTGAAGCCAATTATGAATTTGTGGCGGGTCAGAGCGACGGCAGTTGTCTGAGCCCGTGGAAGAGCCGGCGCCTGAAGGGCTCCAGTGGGGAGATTTCGGTGCGGAACAACGCCCAGACTTTGAAACAGAACGAACAGAGCTACCAGCAGAATCAGTCGAACGCGTTCTGTCTGCACCAGCCGTGGCTCATCGAGCCGGAGGACTCCCTCAGCAACTTCATCTACTTGAAAATCAAGGGGGTCAATAAGAGGGACTCGCGCTTGTGTCCGAGCAAAAACCGGATACTTGTGTACCCGGCTGGGAGGACCGAAGACGTCCGAATTATTTGCCC…
iB_00889	GTGGCCAAAATCAGGGTCTATTACGTCACTGACCCAAAAGACCCCTTCGTGAGCCCCTTCCGGGACGAGATGAACAAAGCAATGCTGAAAGTGATCAGGCATTTTGCCGAAATTTTGCCCGAAAAGCCCGAAATGGTCAACATTCAGGAGCTGAAATATGGGGGGAAGCTTTGGCGGTATTGGATGACACAGGAGCCAAACACTAATTTTAACCTTGATCTCGGGAATCGCGAAACAGAAGTTAATAGCGTGATTGAATTATTGAAATTTTGTATTAGAATAAGTGACTATAACATCGCGGTTATGCTAAACCTAGTTAATGGCCTCCTCCCGGCTGAGAATGCCGAATGGGTGAGAGAAATCACTGACACTCTCCATAAAAAATTAACGTCGATTTTG…
iB_00890	AAGTGGATGCCTACGTGCTCAGCGAAAGTTCAATGTTCATTTCGAAACGTCGTTTTATTTTGAAAACTTGCGGCACGACGACGCCGCTTTTATGCCTGGAGCCTCTCCTACTTCTGGCCGAACAATACGCCGGATTTACCGAAGTCGAAGACCTCTTCTACTCGAGGAAAAACTACAAAAGACCCGAACTCCAAGTAACCCCACACAAGCATTTCGATCAGGAAGTGGCGCTCTTGGACTCGCTGTTTCCGGACGGGGTGGCCTATTGTATGGGGGCGGTTAACAAGGATTGCTGGTACTTGTACACTTTGAACCCCTTCCCGAGACGAACCCCCCATCAGCCGCTTCCCGCAGTCAAGGAGGAGCCCGACCAGACTTTGGAGATCTTGATGACTGACT…
iB_00893	GGGAAGGAAATGTTCGAGGTTCCCACGGGTTGGAAGTATTTCGGGAATTTGATGGATGCGGGGCGCCTGTCTCTATGTGGGGAGGAAAGTTTCGGGACCGGCTCTGACCATATAAGGGAGAAAGACGGGATTTGGGCCGTTCTGGCGTGGTTGTCCATCATTGCACATAAGAATATGAGTGTTGAAGATATTTTGACCGAACATTGGAAAATCTACGGTCGGAATTATTTCACGCGTTACGATTACGAGGAGTGCAATACTGACGATGCGAACAAAATGATGGAACATTTGGAAAAAACAATCGCCGATTCGGGTTTTGTTGGGAAGGTGTTTACGGCGGGTGGAAAGTCGTATAAAGTTAAAATTGCCGATAATTTTTCGTATATTGATCCGATCGAT…
iB_00894	GTGGCCCCACTGATAAAATGACTGAAACATTCCTCAAATCGCACAATTTCTTCGGCCTTGACCCCCAAAACGTCGTTTTGTTCAAGCAGGGCCTACTGCCCTGTTTCGATTTCGACGGGAAGATAATCCTAGAGGCCCCGAATCTAGTTGCCTTAGCCCCGGACGGAAACGGCGGGATATACCGTGCGTTGCACGTGAACGGTGTTTTAGACGACATGCGGAGGCGTGGCGTGAAGTACATTCACGCCCACAGCGTCGATAACATCCTCACCAAAGTCGCCGACCCGGTTTTCATTGGCTACTTTATTGAAAAGGGTGGGGATTGCGCGGCCAAAGTGGTCAAAAAGGCGGGACCAACGGAAGCGGTGGGCGTGGTGTGCCAAATCAAAGGGCGGTTCC…
iB_00895	GTGGCGATCATTGTTTGTTGCTTAAAATGCTCGGACGGTAGTGTATGTATTTCGGAAGATGCGTGCAATTGCCAAATCAACGCAAATAGCAGAATAGACTTGAAGCAGATTTCGCCAAATGTTCTCTTTGATAGCGACAGCTCAGGCAATAGTTTCTATTTTTGGGGGTGCAGAGATGGGACGCAAAATATAACCGTGAACGGCACCGTGAAACCGTTCACCGGTTCGTTGATTTGGGCGAATGCCACTGAAGGTAAACCTCTAGGATTTAGCAAAGAAATACGGTTTAATCTCCACGACGAGAAGGAAAAGTTTTACGAAATTGTTTACAAGGATGGGGAAAATGTCAAGGCTTCGGTTCACCTTGTTTGTACGCTTGAAGACACGTTTATCAAAATT…
iB_00901	CATTTGGGTGATTTGTGCAGTTTTGTATTTTAGTTCCATGTCATATGGACTGAAATGTCCGACCTGTAAGGGTGCAAACTGTGATAAAAAATCAGAGATTCTTCTGCAAGAATGTAGTTTTCGTCATCCTTTTCCTCTATACCGAAGTCAAGCAACTTTTCTAACTGCCGAATCTAATTATGGATGTTTGCAGTTTAAATATGTTAAAGACAATAATGTTGAAGAAATAAAGCAATGCATTGTTGTGGATTCGCAAAGAGATGTTTGTAAAGATTTGAAGTCAACTTTTGATGTGAAAAGTTGTAGTGTTAGAGTACCATTACAAGAAGGTTTTGAACGTGAAGGTGAA
iB_00902	GTGCGTCGGGACTGATAAATACTCCCAGATTTTGAAAGACAAGGCGAAAGCCGACGGTGTTAACGTGGTGTATCAGTACAACGACAAGGTCCCCACAGGGACCTGTGCCGTGCTTATCACGGGCACGAACCGCTCCTTGTGTGCCAACTTAGCAGCGGCGAACTGCTTCACAATTGATCATATCAGAGACCCGGAAAATCGCAAGTTGTTAGAGAGTGCACAATATTTTTACATCTCGGGGTTCTTCATCACCGTGAGTCCGCAAAGCATACTCGAAGTTGCGAAACATGCCTTGGCCAACGATCGCCCCTTTATTATGAATCTCAGCGCGCCGTTCATTTCACAATTCTACAAGGAGCCTCTGATGCAAGCGATGCCTTACGTTGACCTCTTATTTGG…
iB_00903	GCACCGATGAGGAGTTCAATTTGTACGGGATGCCGGTCCATTTCGCTGATGTCGTGGGGGTTTTGAAAGACTTTGAGGTCCAGACGACCAAAGCCACGTGCACCATTGAGGACCACAGTGCCTCCATTAAGGCCATTATGTGGCTGGAGACCGATAACGACACTGTGACGGCCCTTCCCCCCGTCAAGGAAAATTGCTACGTGCGTGTTTTCGGCTCAGTGCGCACCCAAGACGGTGAAAAAATGATCATGATTCTCAAAATCCTTCCAGTTGATGATTTAAACATCGTCACAAATCATCTCTTGGAGATTATTCAAGCTAAATTATACGCTGAAAGACTGGCCGATGGGAGGCTCCCAGCTGCTAATTTATCGACCACTGTGGCCACAACGTCCACGT…
iB_00904	CGGAAGATCTGGTGGACAATGCCGCCGTTATTGGGACTTTGACTTTGGTCACTGCCGCGTTGTTTCTGCTAGATATGGGGGGACCTAAGGCGAAGAAGAACAATCAGCAGTCGCAAACCCCGCCCAGGTCTGTCAGTAAACCCCAGGAGAGTAAAACCACAGCCCAGCAAGTGTACGAGATTGAGAAAGATGTGGAAAATGAGAAGAAACAGATGAAGGGGTTGGAGGAGACGCCGAAGAATGGGCACTTGGGTAATGGGTTTAAGTTAGGGGATGCGAACGGGCGGTATAGAGACAGCATGTACAAGAAGATTAAAGACGAAAAGCCGAAATCGTTCGATATTTACGGCAAAGATATGCACAAGGACAGCGATACTGACGAGCCTGACGACATCCCTC…
iB_00906	CACGAGAAGGAGGAAATGGAGAAAAGAATTGAAAAGCTGGCCGAGCATATTCGGTTGAGTGAACAGGCTTTACAAGACCAGAAACAACTGCGTTCTGACCTACAATCAGACGTTGGGTCATCCAAAGACCGCGTCCATGAAATCCAGAAACAACTGGACGATGTGTTAGAACAACTGGGAGATGCAAGAACCGACAAACATGAAGATGCAAGACGGAAGAAAAAACAGGAGATTGTTGAGCGCTTCAAAAGCAACTATCCTGGAGTTTATGATCGCATGATCAACATGTGCCAACCCATCCATAAGAGATACAACGTTGCCATTACGAAAGTTTTGGGTAAATTTATGGAAGCTATCGTCGTTGATAGCGAACACACGGCCAGGCAATGCATCAAATAC…
iB_00907	CTTGGACCCCCAGTACAGAAAAATTGGCGACCACACGGAAGTCATTGAAATTGACTACGACCCCAAAGTTGTTAGTTATGAAGATCTCTTGAAGCTGTTTTGGAGCAATCACGAATATGGCCTAACCAACGTCATCAAAAGACAATACATGTCGTTGATTTTGTACCACGATGACGACCAGAAACGCATTGCCGAAATCTCCCTGAAGAAAGAAGCCCACAAGCACAACACTAAACTAACTACTGAGATTAGACCAGCTGGGGCGTTTTATCCCGCTGAAAATTATCACCAGAAATATCGCTTGCAAGAACACGCCTGGCTGTGTGAAGAGCTGGGCTTAACCCCTGAACTCCTTCAAACTTCACATGTAGCTGCACGTCTCAACGGTTATCTGGTTGG…
iB_00909	TTTGTGCGAGATGAACTTCGTGCGAGATTCGGACCCGAAAAACCCTGAGTGTAATTTGAATTGGGATAATCTGAGCCTGGTTAAGGCCATCATTTGCGCTGGGTTGTACCCGAACATTAGCATTTCGCCTGTTTTAGGGAAGGCGCCCGTGAGGACGCCCAGTATGAGGCGGTTGAAGCTTCATCCGAAATCAATTTTGGCCGAGTGTAAATACTTCGATACAAACATCCTCGTTTATTATAAGAAAATGAAATCGAAAGTGGATTTTATTTACGACGCGTCATTAATTCACCCGTTACCTGTGATATTTTTCGGCGATAGGTTTAACCAGATTTGTGAGGATGGGCGCAGTTTCATTTCCATTAACCAGAATTTGAGGTTTAAGTGTTCGGAAAGCAC…
iB_00910	CAAGACGCTTTTCTCGAACCTGGCACGAGTAGCAAGGGTTTGGATGGACGATTGGGCGAGATTTTATTTCAAGTTCAACGAACCTGCAGACAGGATTAAAAACGAGCAAAATGTGACTTCGCGAATTGAATTAAGGAGGAAACATAAGTGTAAAGGTTTTGAATGGTATTTGGATAATGTTTGGCCGCAACATTTCTTCCCAAAGGATGATAGGTTTTTCGGCCGGATTCGAAATTTGGGCCAGAATATGTGTCTGATTAAACCACAAAAGAAAGTGGTCTCGAACCAACCAATGGGCATTGCTAAGATCGATATGTGTCTTGGTGATGAGGTTATTTTGGAAATGTTTGTTATGACCAAAGAAGGTTTTATCATGACTGACGACTCGATTTGTTTGGA…
iB_00911	GATTTGAGAGCGGCTGAAAGTTGTGGGATTGACGATGGGAGCTCCATAACCAGGAGTATTGTGCCTAGAGTTCGAGCCATTAGCACTACTGCACCTAATGTGGTCCGAACTTTACTCTGTACCTGCGTTGATCACTACGCTTCATCGTATGGTGATAGAGGCTGGGGCTGCGGATACAGGAATATGCAGATGTTGATATCAAGTCTGCTTACACACACTGGATACAACGAACGCTTATACAAGCTATGGCAGGGCCAGAAGCCGCCCCGCAGTTCCGTTCCGAGCATATCCCGCCTCCAAAGCCTCATCGAGCAGGCCTGGTCCCAAGGTTTCGACATTCAGGGTTCGGAGCAATTAGGTTGCCGTCTTGTTAATACTCGCAAATGGATTGGAGCCACC…
iB_00912	GGACGTGGAAACGAGACAAGTCGTCTCTGAATTCGTCCTAGGTTCGACAGTTGAAGATCAACAAGTTTCGTGTTTATGGCAAAACGAATACTTGCTCACGGTTTCTTTGAGTGGTTTTATTAATTATTTGGATATTAATGACCCAACGAAGCCGCTCCGGGTTGTTAAAGGGCACAATAAACCCATCACTGTCTTAGAATTGAGCGAAGATCGTGGTACGATCTTTACCGGGTCGCATGATGGTAATGTGACTCGATGGAACGCCGAAACTGGGGAGAACGATCGGGTTGAGGGCGTGGGTCATGGTAACCAGATCAATGGGATGAGGGTACATGGTGGTACTTTGTACACTTGTGGTATTGATGACTCTTTAAAACAAATCGACATTGAGGGCAACAC…
iB_00913	GCCAAATCCTGACCGAAATAAGCTCGCATTTGATGAAACTACCCGACGATGTTTCCAAAACTGTCTCACACTTTATGCTTGAGAAGGTGCAACCCCGGGTTATTTCGTTTGAGGAGCAGGTGGCAAGTATTCGCCAACATTTGGCCGATATCTACGAACGTAACCACATGTGGCGCGAGGCTGCAGCTGTCCTGGTGGGAATCCCGCTCGAAACCGGCCAGAAACAATACACCGTGGATTACAAACTTGAAACGTATTTGAAAATCGCGAGGTTGTATCTTGAGGATGACGATCCGGTCCAGGCTGAGGCTTTCATCAACCGGGCGTCGCTGCTTCAGGCCGAGTCACGGAATGAGCAGCTTCAAATTTATTACAAAGTTTGTTATGCTCGAGTTTTGG…
iB_00914	TCAAAGTCAAGGGGAAATGCACGACTGATCACATTTCGGCAGCTGGGCCGTGGCTGAAGTACAGAGGGCATCTCGATAATATTTCCAACAACATGTTTATTGGCGCGACAAATGCGGAAAACGGCGAAATGAACAAGATCAAGAACCAGCTGACGGGCGAGTGGGGCGCAGTCCCCGACGTTGCGCGCCACTACAAGGCCAACAAAATAGGGTGGGTGGCCATCGGCGACGATAATTACGGGGAGGGAAGTTCGCGGGAGCATGCCGCCTTGGAGCCCCGACATCTCGGCGGTCGGGCCATTATTGTTAAATCTTTCGCGCGTATCCACGAAACCAATCTCAAAAAACAGGGGCTCTTGCCTTTGACGTTCTCAAATCCCAGCGATTACGATAAGATTC…
iB_00915	GCTGAGCTCAAATGCTACGACTGCGAGCCACACCAATCAGGATGCTTATCGCCAGCCACAGCCAATATCAAAAGCACTGTGTGCCTTAGTGACGCAGGCGAGAAAAACCGCATTCAGAAGGAAATAAACGACATTAATAAATTAGACATTAGCCCGCGTGGCAATTTCGAAGAGAACGCGTTCGAGTGCTTCTCCTTGTACTTTGAAGCGGACGACGCGAATGAGTCGGGGGTTTACCGGGGATGCGTGGAAAAAACAAAAACTGTCATCTCCTCCTGCGATTATCTCACCGAGACGCTGAAAAACGGAAACGTCTCCAACTGCAAAACGTGTGCAGAGAACGAGTGTAACGTCCATGACGTGG
iB_00917	GGAGGACATTTTCCATTTGCAGTTTGAGGTTTTCGATGATTCTGATGAGCCGGCAGAAAAAATTGAACGTTGGTTTCAAGAGCACACCAATAATAAAATGGAAAGAATGATTTATGAGCTACATCAGCTGCAATGGGCTGTAACACATCTCTTACTCCTTTCGGCTTCATATTTTCAAGCCAACTGGACTGACACGTCTGCCACAAAAACTGTCATGGCGAGGTATTTCAATTACGGACCGCTTCACAAAAAAGTTGGCAAATTTCTGGAATTACCGTTCGAAAAAAGTGAAGCTTCTATGGTTTTTGTCTATCCGGAAACAGTCAGCGACTTTAAGATACTTGAAGACGAAATTGAGTACATTTTTAAAGGGCCGCACTTTAATAGGTCTGAACCAAC…
iB_00920	ATTCGCCACGTATCGAAGACAGTTGGAATTGAAAGAGCACGAATTGAGTTTAATTACGCAAAGGTTGCAACAATCGACTTATTACCAACAGAAGGAAGAAATAGCGAATTTGGAAAAAGAAATCGAACATTTGAAGCAAACAATTGCCTCGTGTGAAGAAAATGAGAAGAAACTCAACGAAAAAGTGGCCAGTTTGGAGAAACAAGTCGAAGGCTCGAAAGGTGGAACCGAGAAGAAATTAAAAGAGGCTGAAGCAGAAATGGCCAGATTGAAGGCAAAAGCGGACAAAAGCCGAAAAGAGTGGCAACAAAAAGAGTTGGATTATGCAACGTTTAAGGGAGAAATTGAAGAATTGAAACAGAGTTTGTTGGATACGAAGCAGCAGATTGAAGCAGCTGA…
iB_00921	GTCGAACCGTGGAAACTGATGGTAAAAACGCGACCAATTCGAAACGTAAAGATTGGTAATATCACTTTCAAAGACAAGCCGTTAAAACTAGGCGACTTGACCGGTAATAAATTCCGAATCGCGCTCAGAAATGTGACTGGGGACGACGATTTGATCGAAAAGTCGCTCAAAAGTCTCCAAGACAAGGGGTTTGTTAATTATTACGGGTTACAAAGGTTTGGGAACGATAAAGAAGTGCCCACGTTTTCGGTCGGGATACAACTTTTGTTGGGCAATTGGAAAGAGGCCTGTGATATTATTTTGAAACTAACAAAGTCAGACCAGCCCGATTTGGACGTCTCTAAAGCTAAGAAAGTATACGCTGAGACGGGCGACCCTGAAAAGGCTTTAGCTCAATTC…
iB_00922	CGGCCAATACCGACTTAGAGGAGCGCATGCGCACACTTGAAGACCAAATGAAAGAAGACCAAATCCGACAGAAGGAAATCACGACGAGTGAGGAGTTCGACAAGAGAAAAGCCCAAGAGTTTAAAAACAAAATAAACGAGGCGCGATCCGAGCTCGTCTTGAAGCAATCAACCGTGAAAAAATACACAGAGCAGGCGTTGAGTTTGGGGGAAAGACTGGAAACGGCCAGGGAAGTCCCCGATATTGCCAATGAAATTAACTTATTGGAGCGCAACGCGCGTCGGATTGAAACGGCGACGGAAAATGTGGAAGAATTGTTAGAGAAATACCACACTATGCACGAGCGATATGACAAATTGTCAACGCTTCTCGCGTGCCTTGAAGAGGACATTACAGAAT…
iB_00924	AACCAGTTGGCCAAGTTTGACAAGAATTACGGAAAAACTCTTAATAAAGACACCGTTCCGTTAGCTTTGAAGACTTTCCTCAACGCCGAGACGTCCCCGCCTTGTCGCAGCCTAATAGTCCAATTCTTGGCAAGTTTATGGCGAATTCAAATGTGGGCCCGCAAACAGCGCACTTACCACTTCTATTCCTCGTCTCTTCTCCTTGTTTACGACGCTCGGAGACTCCGCGAGTTGCGCAAAACTGACCCCAAACCAATTCTAAAATTACAACGATCTACTAGCCTTTACCGGCCTTTAAGCCTCGCTGTTCTCAACAACGAGAAGATTTCAACTGGATTTAGCGGTCAGTTGACCAAAGAAGGCCCCATTTTGCGAACACCTACCTCTCCAACTAAATTG…
iB_00925	TCAACGTACGCACCAATCACGTCGTGTTTCACTGTGGGACCGCCCTTAAGGACAAATTGGTGACCAATGGCGGGCGGGTATTGATTGCCGTGGCCTTGGCGCCGCAGTTGGCCTTGGCTGCGGCACAGGCGACTAAAGCGTGTGATGTTATTCAATTCGATGGCAAACAATTCAGACGCGATATAGCCCAGAAGGGGATTTCAAGGGCGATTCTAGACAGTGGCAAACTCACATATAAGGCCAGTGGGGTTGATATAACCGCCGGAAATGATCTAGTTTCACATATCAAACCCCTAGCCAAGTCTACCAACCGTTCCGGCGTTATGGGAAGTTTAGGGGGTTTTGGTGGTTTGTTTGATACCAAGGCGGCCGGGTTTAGGGACCCGCTTCTCGTGTCAG…
iB_00926	TACAGCGACGATGGCAATAAAATGCTAACTGATTGTTCCAAACCCGTGGATCTTATTATTTCAAACCTGGATCCTGCACTAAATGTTAAAGAATTGCGAAGATTGCTAACAAATATGTTGAAGGAATATGCCACGATTTTGAGTTTGAAAGTAGTGATGCAAACTGATGGCGTTCCCGTGGCTAGCATCAGAGTGAATAATCAACAGGCGGCTCAGTTTATTATTTCGCAGCTTCATAGACAAAAGTTGGGGCATAAGAGGATCATGGTGTCTTATGGACAGAGTAATTCCCCGGATCCAGAGGAGCTGAGGGCCATGGTTATAAGCATATTACAGGAAGCCCCCGACAACAACATGCCCCTTTTCAAATTCATGGAACTGCTAGAATCGCGTTTCCAT…
iB_00927	TGTCTCCACCACTCCAAACACCACCAAACCTACGTAACAAACCTAAACGCCGCTGAGGAAAAGCTAAAAGCCGCCTTGAGCAAGGGGGACATCAGCACGGCTATATCCCTCGAACCGGCGCTCCGATTCAACGGTGGGGGGCACTTGAACCACTCGATTTTTTGGCAGAATCTGTCCCCCGAATCGACCCAACCTAGCGATGCCCTTAAGAAAGCCATTGAGGACTCGTTTGGGGGCGTCCAACAGTTGAAAGACCAGTTATCGGCCTCGTCGATTGGGGTACAGGGGTCGGGCTGGGGCTGGTTGGGCTATTGCAGCAAGTCCGGGAAATTGAAAATCGCGACTTGCGCCAACCAGGACCCCCTTCAGGCCACCACAGGGCTGGTGCCCCTTCTGGGG…
iB_00929	AGGGAGCGAAGAAGGAAAAGCGGGAGGTGAAGGACAAGTCCAAAAATGTGATGAGGGACCTTCACATCCGCAAACTGTGCCTAAATATTTGCGTCGGAGAGTCTGGTGATAGGTTAACCCGCGCCGCTAAAGTGTTAGAACAATTGACGGGGCAACAGCCCGTGTTTTCCAAAGCCCGCTACACCGTCCGGTCTTTCGGCATCAGACGTAACGAAAAGATCGCCGTTCACTGCACAGTCCGTGGGGCCAAGGCCGAGGAGATCCTCGAACGGGGCCTGAAAGTGCGCGAGTACGAATTGAGACGCGACAACTTTTCCGCTTCAGGTAACTTTGGCTTCGGTATCCAGGAACACATCGATTTGGGGATCAAGTATGACCCCAGTATTGGTATCTACGGTT…
iB_00930	CGGCGAGGAATTTGATTATGAAAGGGTGTGAGGTTAATCCACAAAGTGAGGATTTGTGGCTGGAGGCGGCCAGGATTAATCCCCAGGATACGGCCAAGGCGGTGATTGCGCAGGCGGCCAGGCATATTCCAACGTCGGTACGGATCTGGATCAAGGCTGCAGATGTTGAAACCGAAACAAAAGCTAAACGGCGAGTCTACCGAAAAGCCCTAGAACACATCCCGAATTCGGTCCGTCTCTGGAAAGCCGCCGTGGAACTGGAAAATCCAGAAGACGCCCGAATTCTCCTATCCAGAGCCGTGGAGTGTTGTCCCACTGCCGTCGAATTATGGTTAGCCCTCGCAAGACTCGAAACGTACGAAAATGCCAGAAAAGTCTTAAATAAAGCTCGAGAAAATA…
iB_00931	GGGGAAAAACGGTTTACAAAGACTACAAACCTGAATACAAATTGGAAAAAGGAGAATATCCCGAAAAATTCGCAACACTTGAGACCCTTACCGAATTTGTTCGACTGGTCAACGAACACAAATTGAACGTTTCCTTGATCATGTCGATGGGAAAAAATTACGATAATGGCAATTTGAAAGAAGTAACTGCCATGACGATGAATTTCCCAGTCAATTCTGAAACCATCACCAAAGAAGCAACTCTCAAGGAAGCTGATTTCGAAAAGTTGGCAAAAATTGCGACCAAGGAAAAAATCGTGGTTGCGGGAAGCATTTCCCAAATAAACAATGGCACCTTGATTGTCAGCAACAACATTAAGGAGGTGCCCATCACGAAATCGCACAAAATTTTCACCGGAA…
iB_00934	ACAAAAGCAAGGACGTCACCCAAAATTTTGATTACGTTTTCTGGTCCGGAGACTTGAATTTCCGGTTGGCCACGCCCCGGAGTAAGGTTCTGGAGTGGTTGTCGAAGACAAGTTTCCCGCTACCGGAGCATCTGCCCCACGGGTATTTACACCACGATCAGTTGTGTTCGGTTTTGGCGGATGGGGCGGCGTTTAAGGGATTTACCGAAGCGAAAATCACTTTTCCTCCGACTTATAAATACGACCCTGGGACGCAAAATTTTGACACTTCTTCCAAGCAGAGAACGCCGGCGTATACCGATCGGATTTTGTTTAAGCATAGGGCGGGGCGAAGGTTTAGTGGACAGATGGAGACTCCGCCCCTCCAGTGTCTGGTCTATGATTCGGTTTCTTCCATCA…
iB_00935	GAAAGTGTGGCGCAATTTTTGCACAAAGGCGAGGGACTGAATAAGACAGCGATCGGTGATTATTTGGGAGAGAAAAACGATTTTAACGAAAAGGTGCTGCAAGCTTTCGTCGATCTGCACGATTTTACCGATCTCATACTAGTCCAGGCATTGAGGCAATTCCTTTGGAGCTTCCGTTTGCCCGGGGAAGCCCAGAAAATCGACCGAATGATGGAATGTTTCGCGAAGCGCTACTGCGACTGCCAGGGCGAGAACAACATTTTTGAAAATTCGGACACTTGTTACGTGTTATCGTTCGCGATAATAATGCTTAACACGAGTTTGCATAATCCGAGTGTGAAAGATAAGCCCACGATCGAGCAGTTTATTAACATGAACCGGGGGATTAACCAGGGTCAA…
iB_00936	TCAGGCACTTTTGGCACTAATGTTGAGCAGTCAAACTAAGGATCAAGTCGTGTTCAGTGCCATGCAAAAACTGCACAAATATGGTTGCAACGTTGATAATATTTTAGCAACGTCTGACGAAAAACTGGGAGAACTTATTTACCCGGTGGGCTTTTGGAAGACCAAAGTGAAACACATTAAAAAAGCGAGCGAAATCCTCAAAAATGAGTACAATGGGGACATTCCACGGACAGTCGAAGACTTGTGTAAGCTCCCGGGCGTGGGCCCCAAAATGGCCAACTTGTGCATGAAAACGGCATGGAACGAGGTCACGGGAATAGGGGTGGACACCCACGTGCACCGTATTTCAAACAGAATAGGTTGGGTCAAGACAAAGACACCGGAAGAGACCAAAAAAAG…
iB_00937	TGACGATGATTCGGAGTTTGAACATTTCCAAGACTTGGAGGAGTTCGAAGGGTTCGAAAACAAGGACGAGAAGCCCGTAACCGAGCCGAAAATTACCATAACTAAAGTTCCTATACACTTTCGGGCCAATTGGGACAGCTACTGGCTTGAGATTTTAATGGTGGCGGGTTTGGTCGTCTACTTCATTAATTTCGTGACTGGCAAGAGTAAAAACACGAAAATCGCCAACGTTTGGTTGCAAACGCACCGACAGCTCCTCGAGGACAACTTTTCCCTAGTTGGGGACGACGGGGCGTTGGAAAAAACCGAAAATGTGGGCTTTGTTAAAGAGAGCGAAAACATCTTCACTCTGTGGTGCAGTGGCAGGACTTGCTGCGAGGGAATGTTGGTAGAACTGAA…
iB_00941	CAGAGGTTTTGGACGTGGTTTACCACGAGTTTGGTTTTTGCGAATTTTACCGAACGTTACTGAATATTGCCAAAATTCGAAATCATTGTTGCAAGTTTGATTCGTATGCGGGTCGCAATTTTATGGCGTTTTTCACCTACGATTTGAATTTAAGCATTGATATGGTCGAGCGTTTCCCAAAAGAAAATCTTGAAGCGCAGTGTTTTGCAAAATTGTTGAAATTCTTTAATGTTATAAAGTACAAGGATAAGTTTCCGCATTTGTTTGAGATGTTTAGTCGTAAACTTGGAGTATCAGCAGTGCCTTCTTTGGTCGAGTTGAGTCGAAATGCCGCTCGCAAATTTATCATTTCCAAGCTCAAAGTGGAGG
iB_00944	CCGTTTTGGGAGGTTTTACAGGACAGCGGGGTGGTACTCCCATGTGGCGCTATGGTGTGCCTTTGCTTGTTGGTTGGTGGCTTTGTTGTTGTTCCGGTCGGTGATCTTGTATGGGGGCTATTGTTTGGCGGCGTGTGGGGCTCTACAACTCACGGCGAACTTGATCTGGTTGGTTGTGCGAAACCCGATTCCGTTGGTGGTTCCGTTCGAGGATGGGACGATTACGACGAGGTTTGGGCTCAGTTATTGGATCACTTTTGCGTCAGGGATTTTATGTTTGGTGATTGCCATAATTATCACTTTACTCGACACAAAATTCCACACACTTCTTTACACTTTCTTTGGCGTTGACCCACTCAACAGTTACGATGAAGTTGCTTACTTGACCAAAAACGAACT…
iB_00947	TGCCACTGTCTTAGCAATCGACCTATCTTCTACTGCTTTAGAAACACTGAAACAGGAAATACCGAACGGAGAATTCGCCGCTGTTGACATTTCCAACTGGGAAGCAACAAACACCACCCTTAGAAAACTCCTCCCAATTGACCTTTTAGTGAACAATGCTGGCATAGCGTTCACTGACCCCTTGGAGTCAATCACACAAGAACAATGCGACAGGATATTTGCTGTCAACGTTAAAGCTTTGATAAACATCACCAAGACTGTGATAAGCGACATGGTTGCCAGGAAATCACCCGGCGCCATAGTCAACATCTCGTCCCAAGCCTCCAAAGCAGCCCTTTTGAACCACTCGCTCTACTGTGCCACCAAAGGCGCAGTCGATGCTTTCACAAGGGCTGTGGC…
iB_00949	CCCCAGTCTGAGCTTGATTCGGACACGGTTAAGTCAATCTTGTCCGAGTATAAAATACACAATGCTGATGTTACGCTAAAGTATGACGCCACCAGTGATGATCTAATCGATGTGATTGAAGGGAACCGAATCTACGTCCCGTGCATTTACATACTCAACAAAATCGATCAAATAAGTATTGAGGAGTTGGATATTATCTACAAAATCCCTCACTGTGTTCCTATTTCGGCCCACCACAGGTGGAATTTCGACGATTTGCTTGAGAAAATGTGGGAGTACCTCAAACTAGTTAGGATTTACACAAAACCGAAAGGCCAGCTTCCGGATTACAATTCCCCAGTGGTTTTACACTCAGAGCATACATCTATTCAAGACTTTTGTAATAAACTGCATAGGAGC…
iB_00950	GTTTGAAGCCCTGAGTGAGCGGGCGGTGGCCGTGGTCGTGGACCCCATCCAGTCAGTCAAGGGCAAAGTCGTCATCGATGCCTTTAGGTTAATCAACCCGAATATGATGGTCCTGGGGCAGGAGCCCCGCCAGACGACGTCCAATTTGGGGCACTTGCAGAAGCCGTCAGTTCAAGCGCTGATTCACGGTTTGAACAGACACTACTACTCTATTAGTATAAACTACCGGAAGAATGAATTAGAGCAAAAGATGTTACTCAATCTGCATAAGAAGTCGTGGATGGATGGCTTAATCCTCGCAGATTATAAAAATAATTGCGGGATTAATGAAAAAACAGTCGCTGATGTTTTAGAATTGGCCAAAAATTATAACAAGGCGCTGGAGGAAGAGGAGAAGAT…
iB_00951	GTAATCGCCGGTTTACCAACCCGGAAGAGCTCGAAGAGGAGAGAAGACGCGAGGAGCAGAAGAAGAAGTGGAGGCACCAGCAGGGCGACGACACGTCGAGCAGCGAAGACGAAGCATCTGGTGATAAAAAAATAAGCGAGGAGGAATCTGATGACAGCGAAGAGAGCAGCGATGAAGGAGAGGTTAAGGCCAAAGGCGTCTCCAACCTCATAGAAATCGAAAACCCCAACAGGGTGCAAAAGAAGAGCAAAAAATTAGCGACTCTAAACACGGAAGTAGACAGTAAGCCCCAATTGTCGCGCCGAGAGCGCGAGGAAATCGAGCGGCAAAAGGCGCAAGCCCATTATCAGAAATTACACGCTGAAGGCAAAACCGAACAAGCCAGAGCTGATCTGGCCA…
iB_00952	AATCGGCAGAAACATCGAATAATAAGAAACGTCAATCGGTGATCGATCCACCGGTTTGTTTCCAAGATTCCGAAGACGATTTCGAGCTCCTCGAAAATATTTTAAACGAGAAAACGAATTTTAAACTCGACTTAAATAAAAATGACGATTGTTTCGATATTTTTTCAAACACTGTTACCGTTGAGAGGAAATACAGCGATGATATGTCATCGATTGATTCGAATTTAATAAACGAAAATGATAACTTATCGATTCCGGAAAATTTCAAACTAGATAATTATTCGCCAACATCGACCGAAGACACTGACACAACAATACAAAACGACTTCTTTGAAAAAATCGAAACTACGAAAAAAACTAAAACTAAGACGGGCTGTAACGAGGTGGCTAAGACCAAAA…
iB_00954	TACGGTGATCAAACGCAAAGCGTCCGCGAGCCGCGTCATGCGAAACGCGGAAAAAATAATCGAAGCCGTCCGTGACAGGCCCTTTCTTTATGACCAAGCATTTCAAACATTTAAACACATCGGAACGAAAAACCGAAACTGGATGGAAGTTGCGAAAATTGTCTACGGCAGAGAGGACAAAGTTACAGTAAATAAAGTAAAAATCCAATGGAAGAGTTTGCGTGACGCCTTCGTGAAACAACAGCGAAAACGGCAAAGTTCCCCAAAGCGGAAACTCCGTCCTTACATCTACGAGAGCGAAATGCAGTTCTTACTGCCTCACATTTTGCTGAAAGAGCGTGACGAGGAGAGCAGTCCCCCGCTTTCGAACGTGGAAGTGAAAACGGAGGATTGCTCGAG…
iB_00955	TCCTTTTCGGACGAACTGACCGAGAGAAAGAAGACTGGTTCAGGAGACTTAAGGCGGCCACACATAAAGGTGCAAACTTACCGTCAAGTGACACCTGCGAGATTTTGACTGAAAGTGACTACATAAAGTATATGATGATTTTTAATAAAATTAAGGTCGAAAGTGACGTCCAGTGGATCAATTCTTTGGTCGGTCGAGTCTTTTTCGATTGTTTACGTGACGATAACTTCACTCAAGGAATCAAGGATAAAATCCAGAGTAAATTATCGTCGATTAAGCTTCCATACTTTATTGAAGGTTTGATGGTGACTGAACTAAATTTGGGTAAAACCCCGCCTTTGATTCACAAAGTAACAAAACCGAGCATAGACGAACGCGGGTTGTGGATCGATCTCGACG…
iB_00956	TGCCACGCATTCTGAAAATAACAATTACACGACGTTCAACGATGCGGTTAATAACTTGAAAAATGGCCAACACTTTGGAAAAGTGCTGTTTTCGTCGTTCGTTACGAAATTCAACAAGTTTAATAAGTGTGCAGAGCGAGTGATTCTCGTTACTGATCTGGCGATTTTCAAGCTTGATTCGTTGAAGTTCAGGAATATGAAAGAAGGGACGGCTGTTAAGGACCTGACAGGGATTAGTGTCAGTCCGGGACAGGATCAATTGATCGTTTTACATTGTTTGGGTGGGAATGATTTAGTTGTGTCGTTGCATTCGATGAAGCAAGAGGATCGGATTGGGGAATTGGTTGGGATTGTCTCCAACACATATTTCAAGTTCAAGGGAACGGATCTTCCGGTCAC…
iB_00957	TTGCGTTGGTACAACCATGTCAAGTCTTTCACTCCTGCGGAGCTGAAGTCGTTGGGGGTTTCGGGGGCATGCCCCATGAAAACTGCAGCTCCGACCACCAAAGATGATGATGATGATGTCGATTTGTTCGCGTCTGACGAGGAAGAGGATGCGGAGGCTGCCAGAATAAGGGAGGAGCGTCTGAAGGCCTACGCTGAGAAGAAGTCAAAGAAACCGGAACTTATTGCCAAGTCAAGTATTGTGCTTGATGTCAAGCCCTGGGATGATGAGACCGATATGAAGGAGATGGAGAAGAATGTCAGGACTATTGAAATGGATGGGCTGGTTTGGGGGGCCTCCAAGTTGGTTCCTGTGGGCTATGGAATCAACAAGTTGCAAATTATGTGCGTGGTTGAAGAC…
iB_00958	GGTCGACCACATTCGGTATTTGCTGCCAGAAGTCAGCTTAAGCTCGGATTTTATCTGCGGATTTTGCGGCGAAACGGAGGAAGAGTTCGAGGATACGATCTCGTTAATGGAAATGGTCCAATACAACAACGCGTATTTATTCCCATACAGCATGCGCGAAAAAACAGCTGCGCATCGGCGATACACTGATGATGTCCCGGCTGAAGTCAAGCAGAAACGTCTCGAAAGGATGATTCAGACGTTTAGGTTTTACGCCGAGAAGCTCAATAGGGCCCAAATCGGGCGCTTACAATTGATTTTAATTGAAGGTTTTAGTAGAAGATCGAGGAATCAATTGGCTGGACGAAACGATCAAAATATTAAAGTCGTGATCCCTGCTGGTGAAGTGCCGCAGAAAGA…
iB_00960	TGTGCCCAAAATGTACGAAACAGGTCCACTGAAATACCCAAGTCCGGCGGTCGCGAAGGTGAAATTATCGCATCGGGGGCGCGAGCAAGGCGACGCCCCCTTGGCCAAAAGCATGCAAAAACTAGACTTAGAAGACAAGCAGAATTACATCAAGCAAAATATTAAAAACATTAAAGTGAGTAAACAAAAGCGGGAGGAGTCTCCGGACCCGACGAAAGCGCCCCCCGAGTATCAAAAGGGCGTAGTCCCGAGATACCTCAAAGAGACGAAAAAATTGGCCAAGGACGAAAAGTCCGGTGTGTTTGAAGAAAATATTTCCGGTCTGGTTTTATTGCCTGATGATGAGAGGAGAGAGTACTTAAGGGTGGCTCGTGAAAATTATGCCGCCTTGATTAAGGA…
iB_00961	GACTTTGGCCAACTTGAGGAAGAAGCACAACGATGCCGTGTCTGAAATGGGTGAACAAATCGACCAGTTGAACAAACTCAAGGCAAAGGCTGAAAAAGAAAAGGCTGCATACTTTGGAGAACTGAACGACCTTCGTGCCTCCGTCGACCATTTGGCCAACGAAAAGGCCGCTGTTGAGAAAGTCTCCAAACAACTCCAACAACAACTCAACGATGTCCAAGGCAAACTCGACGAGACCAACCGCACTCTTAATGACTTCGACGCCGCCAAGAAGAAGCTTTCAATCGAAAACTCCGATCTTTTGCGCCAATTGGAAGAAGCCGAGAGCCAGGTGTCCCAATTGAGCAAAATCAAAGTCTCACTCACCACCCAATTGGAAGATACCAAGAGACTCGCCGA…
iB_00963	AGAGGTTGACGAGGGTTGTGGGGAAGTCCAAGGCTATGGAGATGGTGCTCACGGGGGATCAAGTGCCGGCGCACGAGGCCGAGAAGATGGGTCTGGTCAGTAAAGTCTTCCCGGTTGAGAAACTGATGGACGAAACGGTCAAACTAGCGGAGAAAATTGCGAAAAATTCGCACCTAGTTAACGGAATGTGCAAGGAGTCGGTCAATACAGCGTACGAAACGACGCTCAGAGAGGGGCTCCACTTCGAGAAACGGATGTTCCACGGGACCTTCGCTACTAAAGACCGCAAAGAAGGAATGACTGCTTTTATTGAGAAACGGGCCC
iB_00964	TTTCGACGACGAACAATTCCCCATTTTTTTGCAAATAAATAGCGTTAAAGTCGCGAAAGGGCACCCGAAAATTGTCCGAATCCCCCTTAAACACTCAATACACACTCCTGATAGTGAAGTTTGTTTGATTGTCCCGGACGTTAAAGGAATTCCGAATAAAAACCACGAGGAACATTTGGAACACTACGAAAAATTGTTGAGACAGAAGGGGGTTAACAATATTAAGAAAGTGATGACTTTTCACGAGTTCCGGACCGAGTATGAGACTTACGAATTGCGGAGTCGTTTGGTGGAATTGTACGACGTTTTCCTAGTTGATGGGAAAATAAGCGGGAAAACGGTGCGAAAGTGCGGAAAAATTTTCTACAAGAAGCGTAAAGTTCCGACTTCTGTTAAATT…
iB_00965	GTCGGAACCGGACGTAATTTTGCGAAAACATGACAAATCTGGGTATCGATATTCGGATGATCTTAATTTATTACTGGATGAACTTGCGAAAGTCACTTCGGCCCCCATTTTGACGCCTGGCGTGACCACAAGTCTCGTCAACCCCAATCTTACCGATGAAGAGTGGCTGAAACTCCTCCCCGTGCGGCAGAGAAGGTTATCAGAACCGGACTACGATATTCCGCGCCCCCTTAAGCCGGTCCAGACCCCGGAAAAGTCGGAAAATACCGATGTCATCCCCGCGACTCGGTTTTTCGGACCAGTGCTACCACCCACAATCATTGACAACAAAGACGAGTCTTTGTGTGTTAGTATGACTCCAGATTCGCTGGAAATCGATTCGCAAAAATTCCAGACTTT…
iB_00968	TCGGCGAGAATTATCCAAAGTAATTCCGCCTGGTTTCAGAAGAAAATCAATTTGAGGCCGCAGCACAGGGGCGTACATCTGGTCACTGAGGAGATCCTCAGGCAGGTGCCCGAACTGTCGCAGTTCGCCATGGGCCTCTGTCATGTACAGATCTTGCATACCAGCGCCAGTCTGGCCCTCAACGAGAGTTGGGACCCGGACGTCAGAGACGACATGGAGATGATGTTGAACAAGATTGTGCCTGAGGGGCTGCCCTATAGGCATTCGTGCGAGGGCCCCGATGACATGCCGGCACACGTGAAGGCATGCTTCCTGGGCTCATCGTTGACCATTCCGATAACCGAGGGCAAATTGAATTTAGGGACGTGGCAAG
iB_00969	TACGCCAAAGTCCTGATGGTTGAGTTGAAGAAAACCAAGCGTATTTACGCAATGAAAGTGATTAAGAAGGCTTTAGTGACCGACGATGAGGATATCGATTGGGTGCAGACCGAAAAACACGTCTTCGAAACGGCCTCAAATCATCCGTTTTTGGTCGGATTGCATTCCTGCTTCCAAACACCGTCTAGGTTGTTTTTCGTTATTGAGTTTGTCCGTGGTGGCGATTTGATGTTTCATATGCAAAGACAGCGGCGTTTGCCCGAGGAGCATGCGCGCTTTTACGCCGCCGAGATATCATTAGCGTTGAATTTTTTGCATTGTAAAGGGATTATTTACCGCGATTTGAAACTAGATAATGTGTTGTTGGATCATGAAGGACACATTAAATTGACTGATTAT…
iB_00972	GACTTTGAGAAGGCCCAACAAACCAAGGATTATTTCTACGATTTGGACGCAATGGAACATCTGCAAGCTTTTATCACCGATTGCGACCGTCGCACCGAGGCCGCCAAGCAACGCCTCGCCGAAACCCAAGAAGAACTATCGGCTGAAGTGGCCGTTAAAGCGAACAGCGTGCACGAATTGGCGGAACAAATCGGTCAAAAGCTCGCCAAAGCCGAGCAACTCGGCGAAGAGGGTTTTGTCGACGAAAGCATGAAACTCATGGAGGAAGTGGACGAATTGAGAAAGCGTAAATTGGAAGCCGAGCAAGAGTATCGCAATTCAATGCCGGCAAGCAGCTACCAACAACAGAAATTACGAGTTTGCGAAGTTTGTTCCGCTTATCTCGGCATACATGATAAC…
iB_00973	TACGGAACCGAACCACAAATGTTCCAACCACAGCCAACTAATAATTTTGCCCCACCTAACAATTTCACACCGCCTACTACGTTCAATCCGACTGGTTTTAAGTCAAATGCGGTCAATTTTAACCAGGTCCAAAACCAAACTCCTGTGGTTCCAGAGAAACCACAACCAATTCAAAAACCACCAATTCCCGAAGAACACATACACATGCAAACCGTTTTTGACGAGTTGAAATATCAGTGCAGTTGTGCGGCTAATAATCCGCAAACCAAGCGAAAATTGGAGGATGTTGGCCGAAAGTTAGAGTCGTTGTATGATTTGTTAAGGGAACAGAAACTGTCACCCAACACTTTAGGAGCGTTACATCAAATGGTACAGTTGGTGCAAAACGGAGATTATACA…
iB_00974	CCGATCCTCAACAGCAAAATCTGCGTCCTTTCTTACACCAAACAAATCATGAGTTGTTTCCACGAAGGTCGCGAGAAATTACCAGGACCTCCACAAAACGTACGAGTTGAAAACATCGACTCACATTCGGTTAACATCATCTGGGATCCCCCCATTAAGAACCCGCACACTGTCGAGTTGTATCGAGTGTTCTGGCGATTGGCTGACAGTCAAGGCAAGGGTGGACTGAAGGGTGATACCTCAGAAACGCATTTGAAAATCAGTGATTTGAAAGAAGGGGCAACGTATGAGTGTGTGATTAAAGCGGGGAATAGTAAAGGAACGTCGACTTTGACCGAACCGATCAAGTTTACAGTTGGTGAAAAGTATATTACTTCAGCGGCCAGTCATAGTGATGAT…
iB_00975	CCGACCGTATCGAGAAATTGAAATCCGTCATTAATAAGATTTTCGTCAAGTTCGGATCCATAGTCAATGAGTACTATCCAGTGACCGAAAACGGTCACACCAAAGGCTACATTTTCCTGGAATACTCCTCTCCAGTCAACGCAGCTGAAGCCGTGAAGCTCACCAATAATTTCAAGCTTGATAAGCAGCACACTTTCCAAGTCAATCTCTTCACTGACTTTACCAAATATGAGGCGATTCCGGAGGAGTGGGACCCCCCGAAGCCGCAGCCCTACGAGGGCCAGGGGGACGTCCACCACTATTTGCTCGAGCCTGATGCTTACGACCAATTTGCCGTGGTTTTGGGACAGGGACAGTCGGTTCAAATTTGGCAAAATACGCAGCCTGATCCTTCCTTAC…
iB_00976	TCTTCAAACACCCCAACCTCACACGAAACAAGAAATTCGACCCACGCGACATCACCATCACACTCGACAACACACCCATCGACCTTGTGCCATCCACAAGGTACCTAGGAATCACCTACACACACACATGCTCACTCGACACCGACCTCCAGAACACGCTCAAGAAAGTCCGCAACCGATCCAACCTCCTCCGCCATCTCATGGGAAACTTCCAAGGGTGCCATTCCCGCACTCTTCTCCACACCTACAACACATTCATCCGACCCGTCATCGAGTACCGAGCCCCCATCTACGCATCTCTCCCACACACCAAGACACATCGCATTGCCACATGCGAACGACAAATCCTTCGCCGAATTCACCGCCTCGACCGCTTCCACGCCAGCAATTCCCTCCACC…
iB_00977	AAAACAATGGCCGACAACATAATGGAACAACCCCATCGCTTCCAAATCATCCAACAACAGATGCGCCAACAACAGCGAATGGAGGAACAAAGACGTATTGTTTATCAAAACTCGCGCCACCAATCGCGCAACACTGAAACCTCCCTGACAGCGGCCAGCTTGATCGACGCCATCATCACGCATCAGATCAACCAAACGAGTGAAGGCGGCCGTGAAGTGATAAACAACCCGCGTGAACAACGTCCGGGAGACCTACTTTTCCAGAGTTTCCATCGGGACCCCCCGCCCAACAACCCGCCGAATGACAACGAGCGGCCGCCGAGTGTCATCAGTATTGATCTCGAATCGGATACTGTCAATAAGAATTTGACGGTGAAAGAATTGACAGATTCGGTGATA…
iB_00979	TCAGTTCGGACCCTGTCTTCAACGTTGAAGATTTCTGCGAAATGATGACTGCGTACTTCCCCGAATTCGAGTCGATCAATCATGCGACTGTCTGTCAGTGGATTTTTGAATTGGCGGCGAAGTTGAGGGTTGAGGAACCGGAAGAGAAGTCCGTGATTGAGATTTCGTTACCGGAAATTGTACCGAAGACAAAACCGAGACAATTGGATAACAGGGATAGCTTTGATTTGCCCAAAAGAGTGCACAGGTTGTCGGAAATGAGCGATGGGGGCTCCACGGACAGCTCCTGCTGCGATTTTTTGGACGAAATCGATGTCTTGCAAGAAATGTTCCCCCACGTTTGCTCCATTGAGGTGAAACATTGCTTGGCCATCGCCAGCGGGGACATAGAGCGCGCCA…
iB_00980	CGAAACGGTTGAGACGAAATTTCCCGAATTGTTGAATTTCTACGACGAAATGCAACATATTGACAAAGCCAGTAGAGTGTCGTTAGACACGATCCAAAAGACGTTGAAACAAATGGACAGTAATATACGAAACCTACAAACCGACATAAATAACAATCGAACGCCTCAAAGCAGTGACGATAAATTCTTAGAAGTCATGGAGAAATTTGCAAGTGAAGCCCGGGAACAATGCGATATCCTCCAAAACATGTTCAAAAAAATGGACAGTCTCTACACGGACTTGTCCGAATTTTACGTTTTTGATAAGCAAAAGTACACCCTTGAGGAGTTTTTCACCGACTTGAAGACGTTCAAAGACAGTTTTATCGAGGCCAAAAAAGACAACGACAAAGAGAGAGA…
iB_00981	GGTGGGGAAGTCAGTGTTGTCGATGTCTATGATATTGCTTCCGATATTGGCAAAGAATGCGAAAAAATCATTGATCAATACGGTGCTGATGCTGTGACTTCGTTAATGCCCAAAGTTATTAACGCCTTAGAATTGCTCGAAAATCTGGCCACACGCAACGAACGCGAAAACACACAATTGCATGAGCTTCGACTGAAAATAGCACAATTGGAAAATGACAAGTTGGAAAAGGCGGAATATCGGCAAAAATTTGAAAAAGAACTGGAAGCCATTGAAGAACAATGGCGTTCTGAAACCAAAGAATTGCTTTCTGTGGTCACACGTCTCCAGGAGGAAAACCGGCGATTGGCCAAAGACAACTCCACGTCTCCCCATCGACAGGTGCCCCCCTTGTCGCCG…
iB_00982	GGCATCGACCTGACCTACATCTGTGGGGCCTCCCTTATCACCCGTTATCACCTCTTAACCGTAGCCCACTGTGTCACCAAACCTAAATCTCAGGAAAAACTCGATCCTGGCAGTTTAGTAGTTTATTTAGGGAAATACTATTTGAAAAGATGGTCAAATCCAGGGATTCAAGACAAACACGTCGACAAAATCACAGTCCATCCCGATTACAAATCGCAAGTTTTCACAAACGATATTGCAATCCTTCGGATGGCTTCGCCTGTAGAACTCACTAATTATGTCCGACCGGTGTGTCTTTGGGACGAAAATACGCAATTGCAGGCTGTTATTAACAAAGCTGGAACGGTGGTGGGCTGGGGTTTTGACGAAAACGGCCGAGTGACCGAGCAGCTGACCAAG…
iB_00984	CCCGTTGTGCAAAACATACAAAATCACTTCTACTTGAGTGAACCTTTGGCCAAAAAATACGCGTGTATTGTCTTTCTTGCTTGTATTCGCTTTGAGACTAAACGGAAGCTCAACCACATTACATTCACGTGTTGGAAACGCTGCACTGAGGCAATCATGGACAACTGGACGAATAAATTGGCCGGGGTTGATAACTTTGATACAGAACTCGACAAAGACTTCTTCACTGAATTGAAAGACATCAAAATCATGTTTGAGAAGGAACGAGAACACAAACAGTTGGTGTGCGTGTCCCTCAAGGCCACACTATTGCACAAGTCTTACACCGACTTGGACGCAAATTTTAAAAACTACAATCGCGCACTTTTACAACCCGCCAGTAACATGCATAGGCCCAGA…
iB_00985	CTGGAACGCCTACCCCTACTGCCGCACCGTGATCACGAACCCGGCGTACATGAAAGAGAAATTTCGTATTGTTATCGAAACTTTGCATGCACCGGGTGTCGGAGACGAGAACAATAACCCTGGATACATGAAAGAGAACTTCGTTATCTGTATCGAAAGTATGCACATTGGGGACACGGGAAATCAAGATAACGTCCACGAGCTTCCGCCCGACAAGCTCAAGCAGCGGGAGGTGGTGCACATAGACATCGCCAACGACCCGATCGCCGCCAGCGACTACAAAGAGAAAGAGGATCCGACGAAATTCAAGTCGGAGAAGACCGGTCGGGGGCCCCTGGTGGGCCCCAATTGGAAAAACAACGTCCAGCCGGTCATGACCTGCTACAAACTGGTAACCGT…
iB_00986	TCCCTTGCTACCAAGTCACCGTCGAGAACAACTCGGTCAAAGTCCGCGCCAAACGCTCCGAGCTCGAGACGAACAAACGCGTCAAATCCATGACAAAACGCAACCCGGCTGAATCGCAACACATTGTCGTGATCGGCGGGGGGCCCTCAGGCGCCATCTGCGTCGAAACCCTCCGTCAGGAGGGTTTCGCCGGCCAAATAACCCTCGTCTGCAAAGAAAACTGTCTCCCCTACGACCGCGTCCTCGTCAGCAAAGCCATGGACTTCGACCTATCGAAAGCCCAATTCCGCACCGAACAATTCTACAAAGACCACGGAATCGACGTCCTGAAAGGCGTCAAAGCCACAGGAGTCAACACCACGCAAAAATCGGTCAATTTAAGCAACGGCGCTGTTTTAA…
iB_00992	AGAAATCGGTGCCTTGGTAACAATTACGAAAAAATCGCAATTTATCCAACGTTTGATCGCTTATTGGACGTTAAAACGCCAATTTCGAAACGGTGTGCCCCTTTTGAGGCGCCTCCAGAGTGCCCAAGGGGGCCCTCGAGACTCCAATACCAGCAACGTTGACACTATTGAGTTGTGTCGGCAGCTGAAGTATTGGCAGTGTTTGAGACAGGACTTAGAACGTGCCCGATTACTGTGCGAATTGGTCCGAAAACGCGAAAAAATCAAACTCGAATCGATCAAAATCTCCGAAAAGTGTCTCAAAATCCAGTTGAAACCACTGGAGGCGAGTTTGCGCCTCGTCCTTGACCTGGTGGCCGCCAAGGACACCAATGAGATATTTAGCGAACCGGTGGACCT…
iB_00993	CATCTGCAAGGTCACAGGAATGTCACAGTTTCCGAACCGAATGCCTCACGATTGGAGATGTTGAAAAAGTTGAATACGGGTTACAATTTAATTACACCTGATCAGTTGAAGCGGAATCAAGCCGCCGATCCGAATTACCTCTTCGACGTGGTCATTGATTGTAGTGGGTTTCCCCCAGCTGTGGAGCACGCTGTCTCGCTTTTGAATTCTGGCGGGAAATTGTGTATTTTTGGGGTGGCGCCCCCGCATGGTAAAATCACGATTGCTCCGTTTGATATTTACATGAAGGAGATGAAAATTTTCGGTGTTAATATTAACCCGTTTAGTTTTCCCAAATCGTTGGGCTTGCTGGAGGCAATGGGTGACAGATACATGAATTATAATCTTTTGGGAATTAGG…
iB_00994	TAACTCGACTGCCCAGTTCCCCATTGACAATTTCTTGAGCAGCGAAGAGCGCACCTCTGAGTCGCTCTCCGAAGACAAGAAACAAATCATCTTGAATTCAGCCGACAAGTTATTTGCCGACATCCGCGATAAGAATTTTAACGCCGTGGGGGCGTTTTTGTCGAAGCAGGCGAAGGCGATCAGTGTGCAGTTGGATAATAGTCAGGAGCGGTCCGTGCAAGAGATGAAGTTATATGTGCAGAAGCTGCCGCAGATTTTGGCCAAGAAGAAGGCTTTGGCGCATCACACGGCCATTGCGGAGTGCATTAAAGAAGTGACTGATGGTTACGAATTTTTGGACACGCTACAAACGGAACAGGAGTTTTTGAATTGCATTGAAGTGGATAAAGCTAGTCCGTA…
iB_00998	CCTTTGTTTTACTGACCCCTGACAAAACTTTTAAGGGCTTTTTCACGTACGGGGTCATTATGGAGATTTTCGAGACGCATTTGCGCAACAGTGTGCTCTATTTGAAGGCGAGGAGTCGGCAAAGGTGCCGATTAGTTCCCGGGAAGGAGATTAAAACCCTGATCGGTGACTTGTATCAAGTCACCGTGGAGGTCATGCTGGAGCCACCGCCAACTTCGCCCCTTTGCAACACACAGCTGAACTCGCTTAAAATCCGCAAACTGTTCAACTGTACGGAATATAGAGAGTTTTACAAGTACCGCAAGTTCAGATTGTTTCACCTCAGCCAGTTTCCGCTAGCGAGCTGGGTTTATGACAAACACGAGATTTGCTTTCTCCACCATAAACTTGTAAACGCGT…
iB_01000	ACGCACGTGTAAAGACATCGGTTGTCTCACCAACGAAGTATGCGTAATGGAAACTGACCCTTGTTCTTATTACCAAAGACAAAATGAATGTGGATCTTACCCCACTTGTAAGAAAATGGACAATGCTGGCCCTCCGACGTGTAAAAGCTACGTCTGTCCGCCCACGAAAGTATGCAGAATGGACGGCGCCACCCCTAAATGTGTCGACGATCACAGCAAAGTGGGCCGTGTCGGGTATGACACCACCGAGCTAAAAAGCGCCGACCAACCCTCTGGAAACATCTACCCCAACCTTCCCCGTGGTGAAACAACCCCTCGACCCAACATCGGGTACCAAGGACCTCCCGGTCAAGGTTACCAAGGCGGTCAAATCGGTTCGGGTTACCCTGGCCAGGCCAA…
iB_01001	ACCAAAATCCGCAAACATTCAATGAATACATGAAATTTAAACACAACCGAGAGTATCAGCAAATGGTCAGAGACGTGTTCCGAAGACTAGGTTTCAGATACACACTGAATGACACTGTTTTATCCGATATGTACGACATGTGCCGCTTTGAAAAAGCTTGGAATTTGGATGCTATGTCTCCTTGGTGCATAGTTTTTAACAAAGAACAACTAAAACTTCTAGAATACGCCGAAGATTTGAAATACTATTACAAAAGCGGTTACGGCAATGAAGTTAACCGACAAATTGGTTGTCCACCTGTGAAAGATCTTTACGAAAAATTCGAACGTACAGTCAATAACGGGGGAACCCCCACTGGAAACAAGGTTACAGTTTTCTTCACTCATTCTGTGACGATTC…
iB_01002	TCCAAATCAACATCTGACTGGGAAATTAGTGTTGTTGATAATGCTACAGACGTCGAAGACATGTTTAATAAATTAGAAAAAAAGCTTCAAAGAACAATGTTGAAAAGAGTGAAGAAATTAAAACATAAAATAAATAAAGAAGACAAAACGAAGACAGAACCTAAAAGGAAAAAAGTTGATAACAAAGTCGATTTAACTCTAAATCCCCAAAAGAAAATTCCAATAATTGACGAAGAATTGATCGAAAACACGAATTCCGATGCCGAAAACTCCCAAAATAACGAAACCTTGTCAAACCTAAAAAACATCTCAACTAAAGAAGTGGCCCAAAACGAGTCAAACATAGACCCCGACAAATACATGAAAGTCAAACCAACAAATCTCTCAACTGCAATTCCC…
iB_01003	CCCCAAACAACAAACTCCACAAGCCCCGCCTCCGCCACCACCTCCACCAATGCCGTTACTGAACGGCCCGACGACTAGTCCCCCATTGGTTAACGGCGATTTGGCGAAAATTATAAATAGTGCGTCGCCGCCGCAATTGACACCTGTCAAAGATCGGCCAAAGCAGGCGCCGCCTATCGTCGATCCCAGGAATGATTTACTCAAAGCTATCCGAGATGGGATTAAGTTGCGCAAGGTGGAGAAGATTGAACAGAAGGAGGTGGAGAGAGGGAACGGTTTCCACGATGTTGCGAGTATTTTAGCTCGGAGGGTTGCAGTCGAGTTTAGCGATTCGGATTCAGG
iB_01005	TTGACCCATCGAAAAGAACCAGTAATGCGTCTTTTGGCTGCCAACATGCAACAACGTGGTTTTTACAGAACGCCCGATGAGATCAAAACAAGGATAAGAAATCTCAAGTGCCTCTATCACAGAATCAAGAGGACAGTCCAATCGGGATCTGGAATTGGGACTGTCGATCCAGATTGGCCACACTACAAAGCCATGGACAGGATTCTGAGCAAACAGAACCAGAAGAAGGAGAGTTTGTACAAGGATAATGTCTTCGAGGGGCCTCGCTGCGAGGACATCAAGCAGGAGATTGACGATATCGATATTAACGATGATATGGAGTCCTACACCACCAACAGCATGGGAGGGTCGGAATATGAAGAAGAACAAGTACAACTGCCTCCGCTGACTCCAGCCCCA…
iB_01006	CGGCGTACAAGAGTTCCATTTCGTTGCAAAACTTATATCCGAACAGTTCGTTAAAATTGACAACCCCTTCGAAGCCCCCCAATGAAGGTGACAAATTCACTGGTTATGTGCCTATAGACCAGCTTGATATTACCTACAGTAGAAGTACGGGCCCTGGGGGCCAAAATGTTAACAAAGTCAACACTAAGGTAGAAATCAGGTTTCATGTAAATTCTGCCACTTGGATCAACGACCAGATTAAGGCAAAAATGTTGGAAAAGTTTAAAAATAAGGTTACAAAAGAAGGTTTCGTTGTATTCCGCTCCGACTTGACACGGTCACAACAACTGAACTTGGCCGATTGTTTGGAGAAAATCAGAGCTTCGGTCCGTAGT
iB_01007	GGGACATGTTGGGGTGTATTTTAGGGGAGGCGCACTTTTGCCTGTAACAAGCTCACCAGGGTATCATATGATGATACCCTTGCTGACAATATACAAATCGGTTCAGGTTACTCTTCAGACTGACGAAGTCAAGAATGTCCCTTGCGGCACCAGCGGCGGTGTTATGATTTATTTCGATAGAATAGAAGTTGTTAATCATTTAAATGCCAATAGCGTTATGGATATTGTCCGAAACTACACTGCCGACTACGACAAGACCCTAATCTTCAACAAAATCCACCACGAGTTGAATCAATTTTGCAGTATTCACACCCTACACGAGGTTTACATCGATTTGTTCGACCAAATCGACGAGAACCTCAAACAAGCCCTCCAGCGCGATTTGCTTGAAATGGCCCC…
iB_01008	GCACTGACCCTCTCAGCTTCACCTGCGAGTGGAAATGCACCCATTGCGAGTTCAAAACCAGTGCAATCGCCGTCCGAAAGGTCTACGAAGCGGTCCAGACCGAAATAGACGCCGTGGAGATGCTTTCGGGGCCTGAAGGGATCGAACAACGCGAGGCTATTTTTAGGAAGTACAGATCGGTGTTTCATCCGAAGAATGCCTACATGACCATTCTGCGAACCTCCTTGTCGCAACTTTACGGCAGAGCTGAGGGTTACACTGTTGAGGATTTGCCCGATTTGTTGTTGGAACGCAAAGTGGAGCTTTGTAATCAACTTTTGGAGGTTTTGGATGTTGTCGAGCCAGGACATTCGAGGATTAGAGGCGTTACGTTGTACGAGTTGCATGCGCCGTTGTTGA…
iB_01011	TAACGGAGGGTTGGTGCTACTGTGGTGCATTTTGTGGATTGTTTTGGTGGCCGATCGGCCGGAGGGGCATCCAAGGATAAGTGAAGAGGAGAAAATTTATATAGTGAAAAGTTTAGGCGATTCTGTTAAGCGAACTAAGAGTTTGCCCCCTTATCGTAACATTTTCCTGTCAATACCAGTCTGGTCTTTGATTGTGCTACACTTTGGTAATTTATGGGGGCTGTATTTTTTGATGACTGCCGGCCCGAAATTTCTCTCAACCGTCCTGGGGTTCAATTTGGGGCATACCGGGATTTTGGCAGCACTGCCCTATTTGGCACGACTCATTTTTGGTTTTATTTTTGGACTTATTGGCGATTTTATCAGACAGAGGAAACTCCTATCGACTATAATAGTCCG…
iB_01014	CCGGCTTTGAACTATTTGGAAAAAACAATGGGCAATAACACTATGGCGGCCAACGCCGCCCAAGATATACGACAGCCCTTGCTAGGGATGAATCTCATGCCGAAGATCGTAGTTGGCGAGAAGGTGGAGGCGATCAGGTGGCCTCTGACCATGGCCGTCTTGAGCGTTTTACTCATTTTGTGTGTGATATTATTGGTGGGGGTGGCCCGCCACAGCCGTTGCGCTCTCATAGCCTTCTCTGTGTGCGGACTTTTGGCCGTGATAGCGTCATATTTAATGGCGAGCGTCTACCTCGCCTCTAGCGTAGCATTAGGTGACTTATGTATAGCCCCCGATAAGTTCGTCGAGGACCAAGCCTCGACCGAGCTCTCCAAAGACATCTTACGATATTATACGAGT…
iB_01015	CAAAGCATGGAACATCATCGAGGATCGCGTCGAATTCTCCGACGTTCCATTCCCACTCTTGGACAAAACCGAAAGGAAACTCTTCGCAAAAATCGACCTCCTCAACACTCGCTTGAGCCAATTGAGTGCCCAAGTGGACGCCGTTGGTACGCATACGATCTCGATGATGCTCAATAATCTCCCGGAGCGAATCCGGTTCGAGTTGCGACTCAACGACCTTTTGAATTATCACGATATGGTCGGGAACTCCTTCCATACAATGCAGAAATATGTCAAACATAGGGATGACTTGGAGAAGGCGACGCTGAAGGACTACGCCGACAGTGTGGTCTCGCACGACCAGAACTCCATCAAAGGGATGCTCGAGACGATATACACCTACGTGGTGCCCTCAGGACA…
iB_01016	GTTGCCACAGTTGTTCCTCATTAAGGACCTTTTGGCCAAGGGCGTCCGAATTGAACAAAAGCCTCGCCAAAGGCCGGTGATTGTCAGCACGAAGGACTACAGTGCTACAATTACAGATCGGAGAGTGTCGGACGACGTCGACACTATAAGCGTGAGCAGCGGCGAGTCGGTGAATTCCCCATCCAAGCCCCCAATCAACCGTCAAATCCCTCAAGGAAAGTTGTTTTACTACAAAAACAACAACAGTCTCATTCGCTATTTCGACGATACGCAGAAGAAGTTATTTTTCGACAGCATTTCGAGGGACGGGATTGCGGGCGGCGCCCCGGACGACAAAGAAATCATCCAGTTGCCCAAAAC
iB_01017	CGTCACTAGTCCTCGGCAGTAAAAGCGGTTATCGTCTCTACTCCCTCAACAACGTCGACGACTTGGAACTTATCTATTCCAACGATGTCGAAGAAACCTACATGGTGGAACGTCTCTTCAGCAGTAGTCTGGTGGCAACTGTGGCTCTCTCATCCCCCCGAAAGTTGAAAGTTTGTCATTTCAAAAAAGGAACGGAAATATGCAACTACTCATACTCGAACACGATTCTCGCCGTTCGCATGAACCGGTCGCGCCTTGTCGTCTGTCTCGAAGAAAGCCTCTACATCCACAACATCCGCGATATGAAAGTCCTCCACACGATCCGAGACACGCCCCCTAATCCGCAAGGCCTTTGCGCCTTGAGCATAAACCACGACAATTGTCTTTTGGCGTATCCTG…
iB_01018	ACTTGATGCCAAAACCGAGTTCGACGCTCTTCTGGGTTTGGTCGATGGGAAGTTGTCCGAAGAGGAGCAGCGATCGATGGAAGAGCTGCAAGTTTACATGATTGGGGATGAGGGGAGTTGGGCCTTAAGTGACGGGTTTTTGACTTTTATTGGGCGTTTGCTTCACGACAAAAACTTGCCAAATGAGGTGCGTGTCCGCACTTTGAATATTCTGGCCCTTGCTGCGTTGAAGGACGATGTCATTTTGGTTTTGCATCAGGATCGCAAAGACCATGTTTTGATGAACTATGCCTTTGATATTGATAGGCACAGCCCTGAGGAGCAGGAGGCTTTGGCTCTTTTTGTTGCCAACATGTTTGAAAATTTGAGTTCGTCAGAATGGCTGATGTATATCTCGGA…
iB_01019	GATGTGGAGGTGGAGGACATCGAGCTGGAGAAGCACGCGATGAACGGGAGAGACGATCTGACCGAGTCGAGTAGTGACGAAGCAACGGGAAGAAAGCGAAGAAAGCATGGAGGGAGTGCTTCGAGTGGAAGTGCGTCGAGCGGGACGACGACGAGGAGGAGGAAGTCGTGCATCAGTGCGCGAGAGAGAAATTTAAGAAGACTGGAGAGCAATGAGAGGGAAAGAATGAGGATGCATTCACTCAACGATGCGTTCGAGCAATTAAGAGAAGTCATCCCGCATATAAAAATGGAGCGCAAACTATCCAAAATCGAGACTTTAACCTTAGCCAAAAACTACATAATGGCCCTAACGAACGTGATATGCGAGATGCGAGGCGAGGAGAAACACTACACATTT…
iB_01020	CCTACATCCAGGAGGAGCAGAGTGGCTACAGCTGACTAAAGGGACTGACATAACTGAAGCGTTCGAAACGCATCACTTGACCACAACAGCTGAAAAACTCGTCGAGAAATATTTTATTCGTAAAGCTAAGACTCCGCGAAATTCGCCGTTTACGTTCAAAGAGGGCGATTTTTACAAGACACTGAAGAGAAATATCGTTGAGAAATTAAAATACGTGCCAAATGAACCGGCGCAAAGATCGAAGAGAATAACAGACTTTTTACTTTTTGCCTATGTTAGTTTGGCCCTTTTGGCCGCTGTTTTCCGAAGCTTTACGTTCGGAATGTTTTCGGGAATTTTTCTGAGTCTGACTGCTATCGCAGCTCATAATTTTTTCCATCAGAGGGACAATTTCAGGAT…
iB_01021	CAAGCGAAAGTGTGCAAAACTTCAAAAACGGCAACAAAGTATTTTCTGCAGATGTGTACAAGGAAATCGCAAAAAATGAGAAAGACGACTTCATAGTGTCCCCCTTTTCGGCGCAAACAATCCTCGCGTTGGCCCAAAACGGCGCTAAAGGCGAGACCGCCACAGAAATCCGTTCATCTCTCCGCCTTCCAAGTTCCCGCCGCCAAATAAACGCAGTTTTTAAATCACTTTTACAAAAACTGCGAAAAACCGAAGGTTGCACCTTCCAAACGGCCAACAAGATCTACATCAAGGACAAATACCCCATCAAACCCGGCTTTAACGCAACCGCCACCGAAATCTTCCACTCGAGCACCGAAAACATCGACTTTGCCCAAAACACAATCGCCGCGGAAAAAA…
iB_01022	CCGGAAAATGCTGAAAGAAAAGTCTTCACTTGCTCCCACTGTCCTTACACCACCAGTTGGAAAAGCAACCTCCGCAAACACATAGTAAGCCGTCACACCTCCTCGGACCAAATCAAGTGGTTACAGTGCTCGCAATGCTCGTACCGCGGCAAAACCCGAGACTACCTCAAATGTCACCTCATACACGTCCACAACATATCTGTTAAGTGGTATAACTGTCCTCAGTGCCCCTTCAAGGCCAAAATAAAACGTCTCCTTGACCGTCATCTCACCCTCACCCACACCGACTCGGAAAAAATCCAGTGGTTCCAATGTGAACAGTGCCCTTACAAAGCCAGATTCAGCGCCAACTTGAAACAGCACAAGCTCAGTAAACACACCGATGCCAGCGCCATCAAT…
iB_01023	GGATATTTCCACGCAGGAGAGTCGGACGATGAGGGTGACGCTGCTGGAAGTGTGCTATTTGGCGACGATGCCCACGGGGATCGCCTTAGGGAAGGTGTTATTCAACCAAGTCGTAAACAAGTCATACGCTGTGATGTTCGGCATCAACGTCGCGCTTTTATTTCTAGCGATAGTTTACTCATTTTTGAGACTAGACTGGCGGACAAACAGCCGCCAACAACCGCTGAGTGAAGCCCCGAATCTCTTTACCGACTTTTTCGATTACAACCACGTCGTGGACACGGGAAAAACACTCTTCAAGTCACGACGCAACAATCAGAGGTGCTACCTCCTGATTTTAATCGCAATGATGGCGTTTTACACGTTTCAAAGAGACGAAAAAGCCATGAGTTACTTATA…
iB_01024	AAACCGGGCGAGAAAATCGGCGATATTCGGGAAAATGCCGGGGAGGCGTCCGTGGCCAACCTGGACTGGTGTCGCTACGCCAAGGGGGCGATTCCGACGGCGACTTTGCGCCTCCAGATGCAGAAGACAATGCAAACGCATGCGGCTGTTTTCCGTACCGAGGAAACACTGCAAGAGGGGTGCAAGCTGATGGAAGGGTTGTACTCAAATCTCAAGGATTTGCAAGTGACCGATAGCAGTTTGATCTGGAATTCGGACCTGGTGGAGACGCTCGAGCTGCAGAATTTGATGCTGAACGCGTGCCAGACCATCGTGGCGGCCGAGAACAGGAAGGAGTCAAGGGGGGCGCACGCCCGCGAGGACTACAAGTTGAGGATAGATGAGTATGATTATAGTAAG…
iB_01025	GATGCCCATCCCAATGTTATAAGGTACTACTGCATGGAACAAGACCGATTGTTCAGGTACATAGCCCTTGAGTTGTGCCAAGCGACTTTATCGGAATACGTGCAAGGGAAATGCGACAGGACGATGATTAAACCGTTGGATATCCTGAGACAGGCCACTTCGGGCCTTGGACATTTGCATTCGCTCGATATTGTCCACCGTGATATTAAGCCCCACAATGTTCTGCTTTCCGTCCCCAATAGTCAAGGCGAAGTCAAAGCAATGATCTCAGATTTCGGTTTATGTAAAAAACTCCAAGTCGGGAGAGTTTCATTTTCGAGACGTTCCGGAGTCACCGGAACCGACGGTTGGATTGCCCCGGAAATGCTCAACGGCAACGAGAGAACCACTTGTGCTGTG…
iB_01026	CAGTGCAAGGTTCTGAAGCAGCTAAATATCCTCGAACAGAGGAAATTCGACGATGAGGATGTGGCCGGCGATGTGGAGTTTCTGACTGAGAAGTTGCAAAATTCCGTTCAGGACTTGAGTTCCTTCGATGAGTACGCAACTGAGGTCAAGTCAGGGAGATTGGAGTGGTCGCCAGTCCACAAGAGCAAGTTTTGGCGAGAAAATGCGCAAAGACTCAACGAGAAGAATTACGAGTTGTTGAGGATTTTGATTCATTTGTTGGAGACGAGCAAAGATCCCCTGGTTTTGAGTGTCGCAAGTTACGACATAGGGGAATACGTCAGGCATTATCCCAGAGGAAAACACGTTATTGAACAATTGGGTGGGAAACAACTAGTGATGCAATTGTTGGCTCATGAA…
iB_01027	CAACACGCAAATTGTTACCGAAAATATCGAACACAAGAAGGAGCTCAAAGCGACAATTGCCGATTACTTGGCCAAGAAAGGGCTCAAAGTTTGCGAGACCACCCCTGAGAAAAAGGGCCACTTGTCCCTGGACCCCCACCCTGACCCCAAACAGCGCTCACGCACACTTTTGCGGCAAAAAATCAAAAAAATGGGAGACGCCGTCTTCCAAATGGACTTGGAAACGTCCCTTCGGTACGCCCTTTTGCGCGAAGTCTCGACCACTAAAGTGATCAAAGGCGAACAACTGGCGGCCCTTAGGGCCTTCCTCAACGTGATCAAGAAGTATTTCCCCTTCGGGTACAACTCCACGTCTTTCATCAACAATTTAACCAACTTGACTTCTTCGGACGAA
iB_01028	ACCACGAATTGCTCCGTTACTGATGTTCCCGATGCGCGGAAAGTTGAAAATATTCCCATTATTTTGACGCGCTTGGGAATGGTGGCTTTGAAATATGTGGCAAGTGTTGGGTTTGATCAGAATTATGTGGTGGTGCTTGATGGCAGGGTTTTGGGGTATGTGAGGAGGGATTTGGCCCCAAAGTTGGTCGAACAGTTGCGGTTGTGTAAGATTAAAGGGGAGGAAGTGCCGAATACGCTTGAAATTGTTTTGGTTCCGTTGATGAAAGTTACAGCACAGTTTCCGGGGCTGTATTTGTTTACGGGGCCGGCGCGTATGATGAGGCCTTTGTTGAATTTGAAGACGAAGGAAGTGGAGTTTGTGGGGACTTTCGAGCAGGTTTATATGGATATTTGCGTC…
iB_01029	TCTCGGAAAGTCCAGAAGGAAAAGCCTGGCTTTCGGACGCTTGGCAGTTGTGTTCCCCTCTTGAAACATCAGCAGATGTCGAAACCCTAATCGGGTGGTATTCCGAGATTTTGGTCAACATGGCCATGGTTAACTACCCCTACTCTACGTCATTTCTGGCACCTTTGCCCCCATTTCCGGTTAAAACCTTCTGTTCGCAACTTACGCAAGCAAACATCGTCGATGATAAGTCCCTAGTTATGGCCCTCGGAGACGCGTTGCAAATTTACACGAATTTTACCGAAACCACAACTTGTAATAAAATCAATCAAACGGCTGAAGCACTCGGAGAGGAGGGCTGGTACTTCCAGGCTTGTACCGAGATGATTATGCCGATGTGTTCCATCGATGGGGATATGT…
iB_01030	CACGAACGACTGTCGAAGAAGTCGAGCCAGCCGACCATCTCCGAGTCGACGCCATCGAGTGGGCGTTCGCTGTCGAAAAGTTCGATCGTTTCGAACGGGAAGAAGAGTCCGAACTCGTCGACGGCGTCCTCGCCCGATCTCACGGCACACGCTCATGCACATCCTGCGATGTCGGAGGCTAGTGACGATTCGTCCCTCACCAGTGAGGACCTGGAGGAGCACTTGGCTGGGGGCTATATCGACAGTGACACCGGTCTGGAGAGCATGTCGAGTGCCGAAACGGCGGCGAAGGCGTGCAGCGTGTGCCAGGAGAGGCCCACGAGCACGACGGGCCCCAGCAGTAGCGAAGTGCTCGCCCAGGAAGTGGCAAAACTCAAGTGTGATAAACTGGACTTGTTG…
iB_01031	GACCGGATTCGGACCTATTTCTACAAAACCCGAGAGGAACTGTTGAAGGAGCCCACGCTGCCCCCAAACCGGTTGCGAAGCCTCGTCGACGAGCTTCAAAACCGACTTAAACTGTCCAAGTTCAATGGACATTTCTTCGATCGAAGCGACAACAAGAGCTTGTGCGACGAGAGAGGCGAGTTCACCTGTCAGGGCAGGTGGAACAAAGACATGTGTCTCTACAGCCCCCAACATCGCATTAATCCTTACGAAAGCAGGGAGGGGAGGATTATCTTCCAGACGTGGAATTTGGACCACGTGATTGAACGCTCGAGGGCGGTTATACCCGGGATCGTGAAGGCTTTGAAAGACGCCGAGTGCACGATCGTTAACGATCGCGAGGCTTCGGTCGATGTCAAA…
iB_01032	GAAGAAGACCCGGCTGAAGGCCACCTGTCCTCACACTTCCAGATACCCGAAATCGCGCGACCACGTCGACAGCGCCGCCCTCCTCTCCAAAAACAAGAAAAAGGTCTCGATCGTGCCCCCCAGCCACCCCCAGCCCAGCACTAGCACGCAAGAGTTCAAAGAACAGAAAACGCAAGAGAAGATCACTCTGCCACAGATCAATCTTCCCGAAGAGGAGGCGAAGATGGCGCGCGACGATTCCGTCATCGAACTGCAGAATCTCGAGCTAATCTACGACATACAGAGTGTTTCGAGTAATGACAGTGATGATAACGTAACTACAGTTGTCGAAACACGGACGACCAATGACCTTGAGACTTGTCTAAGTGTTGTCATCGAACGGAGTGACAATAGTGAGAG…
iB_01033	TCGGCTTTGATCGAGAAACTCTTCAATACGTGCACTGACAAGATCACACTGTATCAAATGGCCTTCATATGCGCCCGACACCTCTACCCAATTGAATTTAATCTCGACGATGACGACGTGAGGAGCATTCTCGAGAATAGTCACTTGAGCCACTATTTTTTAAGTTTTGCACGTGAGCTGGATATAATGGAGCCGAAATCGCCCGAAGAGGTGTACAAAACCTGGCTTGAGCCCGTAACGCTGCGTCAGAGCGTCCTCGGCGAGAAACTGGACAGTGCCCGTCAAAATCTGGCCTCGTCCTTCGTCAACGGTTTCGTCAATGCTGGTTTTGGCACTGATAAACTTTTGACAACCGACGATGGCAATAAATGGATTTACCGAAACAAAGATGTTGGCATG…
iB_01034	AGAAGCAGCCAGTGGGAGTGGTGATGCTGTTCGACCACGAGGTGCGCAAGCAGAGCGACGACGAAGAGGGCGTGTCCAAGAACCACCGATTTGTTATTTACAAGCCGGAGGCGGTGCCCTTGCATCTGGCCGCCGATAATGGCACCGCCCTCAACCGGTGGTACGATGTGATCAGTCGAGCGATCAGTGACAGTCAAACGGTTGATGAGTTTTTGGAAAAAACGAAAAAGAATCTGACTTTGGCGCCAAATTCAATTTCGAACCCGGATTGCTTCGGGTATTTGGTCAAGTTGGGGACCCAGTGGAAGTCCTGGAGTAAGCGCTACTGTGTCCTGAAGGACGCCTGTTTGTACTTTTATCAAGACGCAGGGTCCAAGTGTGCGTTCGGAGTTGCCTATT…
iB_01035	CGGGTCTTGTCAAATTCGTTAACCTTTTCGACGAGTTTCACTATCTTCTAATGTCTGTCTCTACTGTCATTCTTTTCGCTTGGTTTATGACGCCTTATTTCTACTTAGTCGACCATATGGAAGCGTCAGGATACACCAAAGACGAGGCTTCCTACGTCCTGTCAGGGATAGGCGTGGCCAACACAATCGGAATGGTAGTGCTCGGTTGGGCCGGCGACCAATCGTGGACCAACGTCTCCAAAACGTACGGTGTATGCCTCATCCTATGCGGGGCCTGTTGCTCCGCCCTCTATTTCTACACAGCCAATTACATCATGGTGCACATTTTTGGCGCCCTCTATGGCATTTTTCTAGCTAGTAGTTTCTCGTTTACGCCGATTCTGTTGGTGGAACTGTTGC…
iB_01036	GGTCTATGCGCGTTTTTGATGGGTCTCTGCGTTGCCTTTAACGATAACTCGGTCCAAAACTACTCGAAAGAAAACTTGTCTCAACTAATTGAGAAGCGAGTGGGGACTGAGACGTATTGTACGAAACTGGGGGAGATTTCGAGACATGAAGTGTACGCCAAAGCGGCAAAACAACCCCAAATTCGGGCCAAACATTCCAGTGAGTTGCTACTAGAGTTTGAGTTTTGTAAGCTCTTCAAGGCGCTAGAGCCTGTCATTATTAAGGCTTTGGGGGTGCAAAGGGACTTGTCCAATGGGATGTCCGAACTGAGTTTGAGTGAACACGAAAATGCCTTACTGTTGCAATACAAAGAATTGATAAGGGACCAAGACAAGAAGTTGCAAGATGTGCATAAAAGC…
iB_01037	TCATTTCTGGTTCGGTTGCTATTACGACTGGAATTATGTTCAAATCCCGACAGAGGTCCACCGCATGGGGGACTCGTTCGGTAAAAGCGGAAAATTGAAGTTTTTAACCTACTGGGACGCGCTCCTCCAAGCCCTCTTCTTCACCATCTGTGTCATCAATGACCTTGTGGGGACCAACGAGGAGGCCCCCAAGAAAGCGCCACTCATCCGGAGAGTCAAAGACTTGATTTTGCCCTGTTTGGCGTTTCCGTTGTCAATGTTTGTAGGCCTGACTTTCTGGGGGATTTACTTCGTCGACCGCGAGCTGATTTTCCCGCGGGCGCTGGACCAGTTCTTCCCCGCGTGGCTCAACCACGTCATGCACACCAACATAATGATTTTCATCCTAATCGAACTGTT…
iB_01038	CTGGGAATTAGTCCCCGAATTAGACTTAGCCAAATCAAAAATAAAAGAATTAGAATCACAACTGGAGGAAGCCTGCCAAAAGCTGGCCCAACAGGAGGAGAAACAGAAGAAGACTTACCTCGAAATGTACCGGCAAGGGCACGAGGCCGCGAATCTAGAACGCGAAAATAGGGTGATGGAAATCGCCAAACAAGGGCCAAGCCGCATTTCGGTGCCCGAGCTTTTAGAAGAGTTACAAGTGACGAAGAACGAGCTTGAAAACATCAAGGACTTAGAGTACGCCTCAACTTCTAACAACTTACAGCCTTTGCTTAGCGCTAAAGAGGCTCTCTCGTTGTGGGTACTTGGTGCCAGAAAGGCAATGTACCGCCAGTTGATCGAAGCCAAAAACAAGAGCAA…
iB_01039	AGATGGAGCACTTGGCTTTGGTCTATTTCGGGGGGCTGTCGTCGAGCTTCCTCTACACGGGAGGTATAGGCTTCAAGTATATAGCCCTCGGGGATGTGCTTATTTTGATTTTGTTCGGCCCCATTTCGGTGCTTTTCGCCTTCATGTCGCAAACGGGGCGCGTCGAGTGGGCGACGATTTACTACGCCATCCCTCTGGCCCTTAATACTGAGGCGATTTTACATAGTAATAACACAAGGGACTCTGAGTCGGACAAAAAGGTGGGAATTGTGACTCTGGCGATTATTATCGGCCACACTGCCTCGCACGTCTTGTACGCGTTTTTGTTGTTCACCCCGTATATCATGTTCATGGTGGCCTCGTTGAAATACTCGAAATGGTTCATGTTGCCTCTAGTCA…
iB_01041	GCCAGTGGTGGTTTTCTGATTGGTTTAATGTACGTCACTCCGGGTGGCCAATTTATGTTGAATCTGGTGGATCACTACGCTGGGACTTTTCTCATTTTTGTGTTTGCGGTGCTGGAAGTGGCCGCAGTGGCGTGGGTTTACGGACTTGAGAACTTCTGTCTGGACTTGGAGTTTATGTCGAAGAAAAAAGTCAGTGTTTACTGGAGAATGACATGGGGGCTGATAACCCCAGCGCTTTTGTTCATAATTTTTGTTTACTTTTGCGTGCGAAATGAAAGATTATCGTACGCTTCGTATCCGTACCCGGATGGAGTGTTAGCGTTCGGTTGGGCTATTTTGGGCGTTTCGGTGGCTCAATTCATCATGTGGATAGTTTACTACATTTACAAGAACCGTGAT…
iB_01044	GGGTCGTTGGAGACCAAATATAAGGTTAAAGAGTACGGTTTGACGTTCTCCGAAAAGTGGAACACGGATAATACTCTGGCTACGGAAGTTGCGATCCAGGATCAGCTCCTCAAAGGCTTGAAGTTGTCCTCAGATCTGACCTTTTCGCCACAGACTGGGAGCAAGTCAGCTCGCGTCAAAACCGCGTTTACCAACGATAGGGTGGCCCTCAACTGCGACGTTGATTTGGACTCCAGTGGGCCCTTGATCCAGGCGGCTGCCGTCGTGGGGCACCAAGGCTGGCTGGCGGGTTACCAAACGGCTTTCGACACCCAAAAGTCCAAACTCACCAAAAACAACTTCGCCCTAGGTTTCTCC
iB_01047	AATCAAGGGGAACATCACCAAAAGAGAAGAGTTTGGAATCGTCAGACCCGACATGATTTACCTCCTAATGGAAGCTAGAAAAAACGTTTCGAATGAACCAATCTCCGATGAAGACATAACGGCCCAAGCCCTGATTTTCTTTTTCGCCGGTTTTGACACCGTTTCTTCAGCCATGTGTTTCATGTCGTACGAGCTAGCAACCAATCCAGAAATCCAGGAAAAACTACTCCAGGAAATAGATTCAGTTGAAGGAAAACCAACATACGATACTTTAATGAATTTAAAATACTTGGATATGGTAGTTTCCGAAACGCTAAGAAAATGGCCAATAAGTGTGGCCACGGACCGGATCTGTAACAAACCATACACAATTGAGCCCAAATCGCCAGACAAGAGACC…
iB_01048	GCAAGATATTGCGGCATTTACCAATTTTTAACACCTGTGCTGCTGATCAGAGACCCCGAACTTATCAAAAAAATCACAGTCAAAGATTTTGAGCACTTTGTGGACCACAGAATTGTGATCCCTGAAGAATCCGACCCTCTATCAGGGCAGAAATGGCGCGACATGAGGTCCACCCTCAGCCCTGTCTTCACCAGCAGCAAGCTCAAGTACATGTTTTCGCTGATTTCCGAAAGAGGAGAACAGTTCGCCCAAAGTCTTTTGAAAGAAAATAAGGACGTTATCACCCTTGATATCAAAAATTCATTCACGCGGTACACTAACGATGTGATGGCTAGCACCATGTTCGGAATCACCTGCGACTCTCTCCAAGAACCCAAGAACGAATTCTACTCTTTGGCC…
iB_01049	AGATGGTGGAACGACCAAACCAACCAAACCCGAAACAAAGTCAGAAAGTTAGTCAACAATGGACAATTAGAAATGATCAATGGAGCTTGGTCCATGAACGACGAAGCAGCAGCTCATTACCAATCAATTATCGATCAGTTCACTTGGGGTTTCAGGATTTTAGACGATACTGTTGGCGAATGCGGGAAACCTAAAATTGGGTGGCAAATTGACCCTTTTGGTCACAGCCGTGAACATGCTTCAATAATGAAACAGTTGGGTTTTGAAGGGTTGGTCATTGGGCGTCTAGATTACAGAGATAAAGGCAAGAGAATCGCTGAAAAGAATTTAGATTTTATGTGGAACACTAACGATAATTTCGACGATGCCAAACTATTTACTACAATGTTTCCCGATTTC…
iB_01050	ATCAATGGTCGGCTCTTTTGTATGGCGATACGGCTCATAAATCTCACATGCAGAGCATCATCGACAAGTTGCAAACTCCTCAATCTTTCGCTCAATCGGTACAGGAATTAGTTATTGCGTTACAAAGGACGGGGGATCCCGGGAAGTTGTCAGTTTTGAGAACTCCTCTGGAATTATTGGCGGCGATTGATCCTAGTCCAGAATCATCAACTCCATCATGGAAAGAATGTAGTGAAGCCCTCGAGGCCGTTCGCCTAGTCGTAGCAGGCCTAGTAGAATTTATTCATCAACATGGTAGTCGAAAATTACAAGATACAGCACATCCACAACATGCCAAATATAAAATCAGCATGTGCCGTGATTTAACATTGCGGGGAAATTGT
iB_01051	TCCACACTACCTGCATGAGCTACCAATCGAAGATGAGGAACGTCTCGGGAAACTCTTCAAGCAACTGGACAAAGACGGAAACGGCAAGATTGACATCCACGACTTGAGCGAAGCTCTCAAAGAACACGGTGTCCACCATCACTACGCTGAGAAATTTTTCCAAAATTCTCGATCGAAAAGTGGAGACTTGTCGCTGGCCGACTTCATCTACTACGTTCGAGAACATGAGAAAAATCTCCGACTCCACTTTTCCCACATTGATAGGAACAAAGATGGTAGGATTGATCTGGACGAGCTCATCAAAGCGTTCAGCGATCTGGGGATTCCCCTGGACACCATGGAAGCGAAGAAACTCTTACAGAGGATGGATCAGGATGGCAGTCTCAATATTAGCTATGA…
iB_01053	GCATAACCCTCTGCCTCATCGTGATAATGATTTGCTACTTGCGGTATCGCAAGAAGCAAGTTTTTGTAAATAAAGACTATCCCGAGAAATACCCCGCGATGAAAATCCACCGGCACCACCTCATCGACGAGAAGAGCAGCGGCTCGGGCTCGGGGATGCCGACGTTAGTGCAGAGGACGATTTCGAAGCAAATTCACATGATACGCTCGGTGGGGAAGGGTCGGTATGGAGAGGTTTGGTTAGCGAGGTGGCGAAGCGAACGGGTGGCAGTTAAGGTGTTTTTCACAACGGAGGAGCAGTCCTGGTTTAGGGAAACGGAAATTTACCAAACTGTGTTAATGAGGCACGATAATATACTAGGGTTCATTGCGGCCGATATTAAGGGGACGGGGTCCTGGA…
iB_01057	CTCGCCGTCGAATTCAGTGAACTGGAAGTCTTTATTCGAATGCTTAACGTTAAACACAAACGCGTCAAGTTGCTGAAGAGTTTTCAAGGCTTAATTAATCACGGATCGAACGTTCCTGACGAACTAATCCAGGACTTTTCAAATTACTTGCAAAAGGAGCCCTTGCGGGCGATAAGTGTAGGCATACACGTGGGCAGCTTCTTCAACGAAGGGGGCTGGTATGACTACAGCATTAAGATACTGACACTAACAGAGGACTTGTGCAAGGAACAGGACGAAAGCGTCGAGATCCTGAAGAAATGCCTCGAGTGCTATCACAAGCGAATTTACGCGGAGACCATTTACTGCGAGTTCAAAGCGGCCGAAAACACGTTCAATTCCGCGCAAAAAGTAATAAAA…
iB_01058	ATCACCAAGGTGCAGAAACCCGGAAACCAGATTTTCATCGACGACGGTTTGATTACCCTCAACTGTGAGAAAATCCAAGGCTCGGAGATCACTTGCTCGGTTGCCAATGGGGGAAAACTGGGGAGTAGTAAAGGGGTGAACCTGCCAGGCGTCGAGAAAGACCTGCCCACGGTTTCGGAAAAGGACAAGAAGGATTTGAAATTCGCAGTTGAGCAGAACGTCGACTGTGTTTTCGCCTCGTTCACACGAAACGCCGAAGAAGTGCGCCAGATTCGCTCCATTTTAGGCGACAGCAACATTCGGGTGATTGCCAAGATCGAGAACACGCAAGGTGTGAAGAACATGGACGAGATTATTGAAGCTGCCGATGGGATTCTCATCGATCGGGGCGACCTGGGG…
iB_01059	TTTGCTTGAGACAAACAATCGGGTAGTTGAAGAGACATTAACCGTGAAGATAAAAAGTGCCCAAGCCGGGTTAAAAAACGAGTCAATCGACATAACAGTATCGGACTTCGACGGTGTTTTGTACCACATTTCAAACCTAAACGGAGACAAAACCAAAATTAGGATAAGCATTTCCCTCAAATTCTACAAAGAACTGCAAGAGCACGGCGCCGACCAGCTCCTCAAGCGCGAGTACGGCCCCCTTCTGGCCGCCCCTGAAGACGGCTACAACGTTTCGATCCTATTCGACCTTGAGAACATCCCGACTGATTGGCCCCAAGTCATCAAAAAAATCGGGCTTTTGAAGCGCAACTGCTTCGCTTCAGTGTTTGAGAAATACTTCGATTTTCAAGAAAACGG…
iB_01060	CAACCCCATCGATATCATCCAATCCATCCAAAAGGACGTTTCCGAGTTAATGTCGCAGGTCGAGAAGTTCAACGGCGTCCCCAAAGACAAACAATATCTCTACCTGGACGAAATGTTGACCAGGAACCTCATCAAGTTGGACAACATCGACACGCAAGGCCAGGAGAACATCCGGCAGGCGCGGAAAGAAGCAATCAAGTGCATTGAGAGCTGCATTGGGATTTTGGAAGCCAAAGCTGCAGCGAATGTTCAACAAACCGGCGAACAAGTCGGCGAAACCCCCGAAAGTAAGGACGAATCTCAGGTTGTGGAGGAGAAAATGGACGTGGAAGTAAAAGATGAGCCAAAGGTTGAGGAGGCTAAAAGCGAGCCCGAGGTCAAGGAGGAGAAGATGGACGT…
iB_01061	ACGCCTTAAGTGCCAACCTAGTAACCGAATTACAGAAATCTCTCCAGAAAATCACATTCGACCCCTCGGCCCGCGTTTTAATAGTGCGAAGCCACGTCCCGGGAGTCTTCTGTGCCGGAGCGGATCTTAAAGAACGCGCAACGATGCCTCAAGCGGAAGTCGGTAAATTCGTCTCAAACCTGCGAAGTCTCATGGACCAGTTCCACAACCTCCCTATCCCCGTCATAGCCGCCTTGGATGGAGTTGCTTTGGGGGGAGGTCTGGAGATATCCCTGGCTTGTGACATTCGGGTCGCTTCAAGTGACTGTAAAATGGGGCTAGTTGAGGGCAAATTGGCCATAATACCGGGGGCCGGAGGCACCCAAAGACTCCCCCGGCTTATCAACCCCTCAATCGCCA…
iB_01062	GGCGTTGGTTTAATTTTGGAAGAATTGGAAAAATCAGGTCACGCTGATGATACTCTTGTGATTTACAGTTCGGATAATGGGACCCCATTTCCGAACGGACGCACGAATTTATACGATTCGGGGATTGCCGAACCCATGTTTATTTCCTCGCCTTTGCACAAGGAAAGGCACAATCAGGTCACCTACTCCTTGACCAGCCTCCTAGATATTGTACCAACTGTCCTTGATTGGTTCAATATCACAGAGGAGAGCAACGAAATCAATAGTAAAAAACTGACCGGGAAAAGCTTATTGCCACTTCTAGTTAAAGAGCCGGAAAATACAACAAACGAGGCGATTTTCGCGAGTCATAATCTCCATGAAGTAACGATGTATTACCCAATGAGGATGATCAGAACC…
iB_01065	ATGGGCTCGACAATAGTTCCGAAAAAATTATGTGAGACGTTACGATTGATTGCGAAAAGTGGCGGTCACGACCTTTACAATGGCACTTTAAGCAAGATGTTGGTAGAAGACTTGGAGGAAATCGGTAGTATTATAACCAAAGAAGATTTAGAAAGTTACCAGGCCGAATGGATGGACCCCATCGAAGTGGAGCTCCGCCACCACGAAAAACTCTATTCCGTTCCGCCACCAGGCTCAGGGGCCCTTCTAGCGTTTATTTTAAGCATCCTGGATGGGTTCAAATTCAAACCACATGATCTGGAAGGCGTTCAGAACACAGTTCAGACGTACCACAAAATAATCGAGGCTTTTAAATACGCGTACGCCAAAAGAACTGAATTAGGTGATACTAACTTTGTA…
iB_01066	TGCGCTACTGCGCCTATAATATAGGGGACGAGAAAGCTGTTGATTTGCTAGAACTGAGGAGTCAAGGCGTTTTGGATAATTTCGACGCTTTGGTGTCGCAATCTAAGCAAAAAACCGAGGCTGTTTTACACGAAGTGCAATGGTTCGGGATTAAAATCCCGGTGAGGATTGAACGCGTCCGCTTGTTTCTCTTGAGTATTGAAGGCTTGGACGAGTCTTTAATCCACGCAGAAAACAACCAAGCGAAAATTAAAATTCTCGAGAATTTGTTTATCGACTTGCGGGATATTATTTCACTAGCGCGCGATGTTGTCAGAACTGAGAAACAAGACCAATTGTTACTGTCTTATTTATTATCGATTCGGGTCGAGA
iB_01067	CGAGAAGAAGACGTCCAAGCAGCCGACGAATCTCCTGGTGCTCAACGAGGTTGTCGTTGATCGAGGACCCTCACCTTACCTCTCAAACATCGATCTTTTCCTCGATGGAAAATTGATCACTTCGGTGCAAGGGGACGGGCTGATCGTGAGCACGCCCACTGGAAGCACGGCCTATGCCGTGGCGGCTGGCGCGTCCATGATCCATCCGAGCGTGCCGGCGATCATGGTCACGCCCATTTGCCCCCACTCGTTGAGTTTCCGGCCAATTGTCGTGCCGGCGGGGGTGGAGTTAAAGATTTCTGTCTCTCGTGACAGTCGCAATACGTCATGGGTGTCGTTTGACGGCCGCAACCGCCAAGAGCTGTTACATGGTGACAGTTTGCGTGTGACAACGTCGAT…
iB_01068	TATCCTGCTGACCGATGTTGATAATTTGACCAAGGATGCTCAGCATGCCCTTCGCAGGACTATGGAGAAATACATAGCGAACTGTCGGATTATTTTGTGCACTACGTCCATTTCCAGAGTTATTCCGGCGATAAGGTCCCGGTGTTTGTGTATTAGAGTCCCAGCGCCTAGCATTGACGACATAACTTCGATTCTAACAAACGTGGCAGCGAAAGAATCAGTGTCGTTGCCTCCAGAACTTGCAAAACGAATCGCTGAGAAGTCGGACCGCAACCTACGACGCGCCCTTCTCATGTGTGAAGCTTGCAAAGTCCAAAAACAAGGACTGGTAGCAAGTCAAAGTGTTAGTGAACCCGACTGGCAGATTTTCATCCGGAACATTGCCAGTAAAATTGTCAA…
iB_01069	GAACAGGCGAAACGAATCATGAAACCGTTTGTTTTGAGACGATTAAAGTGTGACGTTTTGCAAGATCTTCCCAAAAAAATCGACCATGTTATGAAGGTGCCAATGGCACCCACTCAGAAAGAGCAATATGAGGCTTTAGTTGCCTCGTACCAAAATGCAGCGGTTGAGGAGGAAAGTGCCTACAATGGCATGAGCATAATGACCGATTTGAGGAAATTAAGCAATCATCCGTTGCTCTTAAGATACCACTACGACGAGCATCAAATTAGAGAAATGGCCAAACTTTTAGTCAGAGACCCGACGTACAAGGACACGGTGGAGGAATACATCGTCCAAGATTTGTTGTTCATGTCCGACTTTGAAATCAATAAGTTGACCAAAATCCACCGGTGTTTGGAG…
iB_01070	TGTTTGCAATCCGAAATGAGGATTTCGAAAGCGACTCCGACAGCAACTTTGAAGACGAAGACGAACTAACTCGTATAATCCCACCTGAAGTGGAAGACACCCGAGAGTGCATGAAAGCGCGGCATATTCTAGGAATCCTCGGTTTTCTGGGCTTTGCCAATGTGTACGCTATGCGTGTCAACCTGTCTGTGGCCATTGTGGCCATGGTGAATAACACAGCAATTCCGCAACCTTCCACTAACAGCAACATCTACGACCACTGTTTGGTCCCAAACGCCACAAACTCAACACAGCCAAATACATCTGATGGGGAATTTGCGTGGGACGAAGCCAAGCAAGGGATTGTTTTGGGGTCGTTTTTCTATGGGTATGTGCTTACCCAGGTACCGGGGGGCCGTT…
iB_01072	TTCTTTGGGTGTTCCTTTGGATGGTACTGTGTTACCCTGACCCAGAAACGCACCCATTTATCAGCGACGAGGAAAAGGAGTACCTTCGCAAGCACATAGCCCATGTGACGCGGAAAAAACGCCAAGTACCATGGTACTCCATCATGACCTCTGCCCCAGTTCTGGCCCTGATTGCGGCCCAGATTGGGCACGACTGGGGTTTCTTTACCATGGTTACGGACTTGCCCAAGTACATGAAAGACGTTCTTAAGTTCAACGTGGCCCAGAATGGGGTCTGGTCGTCGGTACCATACATTTTCATGTGGTTGGTTTCCATGACTTCGGGCTGGGTGTGTGACCATTTGGTGGCCAAACGCTATCTGAGTGTGACTCTTGCCCGGAAAATCTTCACAACCATTG…
iB_01073	CAAGAAGGCCATTTTGGGTAGCAGTACTGCGTGCGTTGTGGTGCTAAACCGCGACAACAACACCCTCTACACCGCAAATATCGGAGATAGTGGCTTTATGGTTGTGCGAAAGGGGCGCGTGATACGTAAAAGTGAAGAACAGCAGCATTATTTCAATACTCCGTTTCAATTGTCGTTACCGCCGCCTGGATACCAGGCCGATGTCTTGTCCGATCAACCGGACTCCGCTATTACGGATAATTTTCCGGTTGAGGATGGAGATGTTATTCTGGTGGCCACCGACGGAGTTTTCGATAATTTACCCCAGAATTTACTCGTCAATGAACTGAAAAAGGTTCAAGGCGAGCGTTGCGCTAGCCGTCTCCAAATGGTGGCGAATTCCATTGCCTGGATGGCGCG…
iB_01074	TGACCGGAATTAAGGCAAACTACGGAACAATCGGAGTGGGACCTGAAGTGAACCGAAGCGACTGTCAAGGAATGACAGATGAAACAAACCACGCCCTGTCCATAGCCTACTACTCCCAATTAAAAAACAAACGGACAGGTCTAGTGACCACGGCTCGCGTCACCCATGCCTCGCCTGCTGGGGTTTATGCCCACACGAGTGACAGAAACTGGGAAAGTGACACTGACGTCATTAATGACGGTCAGAACCCGCAAATATGTTCCGACATTGCCACTCAATTGTTATTTAGTGAAACTGGTAAAAAGTTGAACGTTGTTATGGGCGGGGGCAGAAAAAAGCTCCTCCCTAAAGAAATGACAGATGAGGAAGGCCACAAAGGTGAAAGGTCAGACGGCGCCA…
iB_01075	CTAGAGGTGGGCAAAACGAGGTTGTAGTGCATGATAGAGACATACAAACGGCCTACAAGAGTCTCAAAGACATACTAGCGCTGCGCCCCATCCAAACTTTGGTGCTGATTCTGCTGACGTGCAAGATTGGCTTTTCGTCAACTGACAGCGTGATGACCTTGAAGCTGGTGGAAGCGGGGGTTCCCAAAGAGCGTCTAGGTCTCATGGCCATCCCCCTTATTCCCGTCCAACTCGCCCTCCCCCTTGTAATCGCAAAATACACGACTGGTCCGCGCCCCCTTGATATTTTCCTCAAGGCCATTCCGTACCGTCTTTTGTTCGGTTTCGTGGCCGCCTTTCTGGTTTGGGTGACGCCTGTTTTGGTCCCGGATGGCTCTCAAGGCTTGCCTTTCCTCTACG…
iB_01076	GTGGGTCCCTTTCTGGAAGTGGGGACGTTTTGTCTCGTTTGTACCCTCCCATTGCTGGTTTTCCTGGCCGTTTTTTCGGCTTTTGTCCCAGAAAGTCCCTTTTTTCTGGCCGCGGCTAACCGGAGCCGTGACTTAGAGCAAAGTTTGATGAAATTGAGGAACAGTGAAAATGTTGGGGACGAAGTTTTGGAAATCACGCAGCGGGTTTTTGAGGAGAGGAAAATCAAAACTGGCCTTCTGGATTTGTTCAAATTCCGGGCGTTGAGGCGCGGTTTGGTTGTAACTCTTGGAATTGTGATCCTGCAGCAATTTGCGGGAATTAACGCCGTTTTGTCGTACTTGCAGACGATTTTTGAGGCTTCCGGAAGTGGGCAAAGCCCGGAAATGGCCACAATTATC…
iB_01077	GCGCTGAATTCCAAGTTTGTTTCTGTTAAACAAGGTGTTGACGTCACCGCCAATCAGGACGAAATCTCCGATCACGAGACCTTCCAATTGGAATTCGATTGGAGCACGAAACGATGGTACATCCGCACCATGCAAGACAAATATTGGACACTGGAAACAGGCGGTGGGATTCAAGCCGCCGGCGATAAACGTTCCTCGAATGCTTTATTCGATCTGGTGTGGCAAAATGACGGTTCTGTGGCTTTTCGAGCAAATAATGGACGCTATGTCATGACGAAAAGATCGGGTCATTTGTATGCAACGGCAGACGCCATCGACGACAATTGCAAGTATTTCTTCTATTTGGTCAATCGGCCCATTTTGGTACTGAAGTGCGAACAAGGCTTCGTGGGGTACAAG…
iB_01078	AGCCGAAACGTGTCCATAAATACAACGATGAGATAGTTGAGGCTTTGAATACGCTGGAAGACGCCAAGGTTTCAGTGGGCGCCAAAAACCTGAGGGACCTTTTGCTCAAAATGCGCGACGAGTTGACCAACGTGGTGGCGGAAGAGCCCAGGAAGAAGCACAAGAGTAAGAGGAAGAAGCAGCAAGAGACCAAAGAAATGGGGAAGTTTATCGAGACTTTGTTCGACGGGACGCAGGAGGAGAGAGTTGGGGATATGATGCTTGCGCCTGAGCTGCTGCGCCCCTTCATGGGGCGGGCGTCCGACAGCGACTTGCACAATTATTTGCGCGAAAATGGGGATGAAACAACGCCCAAAAAACACTTCGAGGAGTTGAAAAACTCGACTAATCCCGATCTGG…
iB_01081	GCCCATTATGTTGCCAAAAGTGATACACCGCGTCCAGAGTCGTACTTTGAAGACATCAAAAGTGCGAAATTTTTGCACAGTCCGGAAGCCAGGGCTGAGTTATGGACCGATCTGAAAAGTGCGGCTGAAAGTGGCTGGGATTTTTCCTCCCGCTGGATGGTTGACCACGATGGTGGTACCAAGACCAACTTGAGCCACATCCAGACCAGACGAATAGTCCCAGTGGACTTGAACGCCTTCCTCTGCCAGGCTTTCGGGACATTGTCAGGTTTTTACACCACTTTGGGTGACCACAAAAGGGCGCTTTTCTGGCTCCAAAAGTCACACTTGTGGCGCCAAAACCTGGAATTGGTGTTTTATGACCACGAGGATGGGGTTTGGTACGACTGGGACCGTGGG…
iB_01082	GGAAGTCCGAACAAGAACGATGTTGTTGAGTTCATCCAGAAGAACTTCCAAGCGTCGCATAATGAGCTGGACAACTGGTACCCGACCGACTACCAGGTGAACCCGCCCTTTTTGCGCAAAATCAAGGATGTGAGGATTAGGGCGATCGCGAAGAAATTGCTGGACATTTGGCCGAATCTGGGTCGGAAGATCAAGCCCGAAGTGATGCAGAACCCCTTCAAGTACTCCATCATCCCGGTGCCCAATGGGTTTATCGTGCCTGGGGGGCGGTTCCGGGAAATCTACTACTGGGACTCGTACTGGATCATGAAGGGGTTGCTGATTTGCGATATGAAACACACCGTGAAGGGGATGATTGATAATTTCTTCCGGATTATTGACATGTATGGGTTTATCCCG…
iB_01084	GGACCAGGACGATGAAAGTCTGCGGAAGTACAAGGAGACGCTCCTGGGGCAGGCCCAGACCGGGCCTGTGATCGTTGAGCCTGATAACCCCCGCAAAGTCATCGTGAAGCGGCTGGTTTTGGTGGTGGCCGATAGGCCGGAAATCGCGCTGGATTTGACGGGGGACTTGTCCCGGTTGAAGAAAGAGACTTTCGTGATTAAGGAGGGCGTTTCGTACAGAATCCGGATAGAGTTTATCGTCCAGAGGGAGATCGTGCATGGGCTTAAGTACGTGCAAAAGACCAGCAAACTCGGAATGTCAGTGGACAAAATGACCCATATGGTCGGCTCATACGCCCCCAAAATGGAAATTCAGTCCTACACCACACCACCAGAGGATGCCCCCACGGGGATGTTAGC…
iB_01085	AATAAACCCGAAGCGAAACCCGAGGAGTTTACGGGGCACACTTCCGGGATAAGACACGTGATCTTTTTCAGGAATGACACGCATCTTGTCTCGTGTGCGGACGATAAGACTTTGAGGGTTTGGGACCGGAGTTCCGGAAAGGAAGTCCAGAAAATGGACTTCCCGTCGATTCCGAACAGCCTTGAGGTGTCCAGAGACGGCACCGTGCTCACAGTAACCCACTCAAATCACGTCACATTCCTCGACTCCGAATCTCTAAACAAAATTAGAGAATTTTCCGTTCCTACGACAGTCAATTCGGCTTCGCTACACCCCGACAAAACGATTTTCGTCGCCGGTGGCGATGATTTGAAAGTCTACAAATTCGATTACACAACTGGAAATGAAATCGAATCGTTC…
iB_01087	GTGTCAGTCATGGTGGCACTGTCGTCCTATGGAAACAGTCTCGACCAGTACCACCAACAGTTGCTGATAAATACCCTAACTCGAAGCACCGGCACCGACCCACGTTGTTCCCGCCAGTCGATAAATTCCCTAACAATTTGTATGGTCGACATGCGTGAAACAATGATGAAACTACTACCTGACGTTCTCCTACGTCTATCAAAAATATCCGCAACTAAATACATCGCAATGCCGGTGTTGGAATTTCTATCAACTCTATCGCAGTTACCTAACGTTTACGCGAATTTTGTCGGCGACCAATACATGGCCGTCTTTGCTATTGCGCTCCCGTACACTAACCCGTTCAAATATGACAATTATATCGTCTCATTAGCCTATCACGTGATTTCGGTTTGGTTC…
iB_01088	TACGGCGAAGCTGAAGATTTGCTCTATGGTGAAGAAGGTTTCGACGAAGGAGAAGGTTATGGTCTACCTCCTGGTGTAGAATTAGGCGAAGAAGGTGAAGAACTAATTATGGGTCGCTTGGCCGATGAGCTTGAGCGTCTTGACAGCCTCCTGGGTGTAATTCGGGGACACAAACCATCCGTGGTTTATGAACACACTCCAGGCACCATTTGTTGTCTCTCATTGAAAATTTGGGCCGTTTGGTTGTTAGAAATCGCCAATAATGCCCATAATTGGACGAAATGGATTGGGGCAATAATTAAACAAGTCCGCCACTATGTGGCTATAATCAGAGGAGATGTTTTACTCCCAAGTGGCGAAAAGCAAGTCTTGTACAAGGAGGAGTGGCGCAAATTTGTC…
iB_01089	TAAATCGCGCGAGGATATTTTGCAACAAATCGAGGCATATTTGCGCAAACTGGACGAGTTGAGGGTGAAAATCGACCGCGGGTCGGAGGAAGAGAGGAGATTTAACCAGAGCTTGCGCAAAGTTAAGGAGAAAGTGAACAGGTATAGTGGTACTTATCGGAACGTCCTGTACAACGCCATTGAGCGCGACTTGGACAAGCATTTGCGGGACGTTGATCGAGTTTTCAAGGACTCTAACCTCGCCCTCAAGGTCAGACGCGACATTGAGAACTGCAAAATGATTCTGGAGCAGAAATCCAGCAAGAATAACAACGTCAAGCGGGTGGAGTTGGCCGAAGTTCGGCAAAATGTCGAAAGCGTGAAGGAGAAGTTGACCAAAATCCAGCCCTTGACTGAGGA…
iB_01090	TTCTGCGATCTCAACGAGTGAGTCTAGCAACTACTCGCAACAACAGAGGGATGTCTGGAGACTCTTCAAATACATCAACCAGCCAAGCTACTACAAGGACCATGTCGAGATTGCACACAGCTACTACTTCTACGACCATGCCAGCAACTACGCCAAACACGAAGTTGTGGAAGAATTCTACCGGTACTTCAAGTACGACACGTTCCTCCAACGTGGCGAAATCTTCTCCGTTTTCCACGGCGAACACTTGAAGCAAGCCATTGCCTTGTTCAAACTCTTCTACTACGCCAATGACTTTGACACCTTCTACAAAACTGCCGTTTGGGCGCGACAACACGTCAACGAAGGCATGTTCTTGTACGCCTTCTCCGTGGCTCTCATCCACCGACCTGACACTTA…
iB_01091	ACGAAAGTCTCTTCGGTTCGGTCGCAGACGACCAGAAATTGATGATTTGGGACACTAGGTGTAACAATACGAGCAAACCGTCGCACACTGTCGATGCACACACTGCTGAGGTTAACTGTCTCAGTTTCAACCCCTATTCGGAGTTTATTCTTGCAACTGGGAGCGCTGATAAGACTGTAGCTTTGTGGGATTTGAGGAATCTTAAGTTGAAATTGCACAGTTTTGAGTCGCACAAGGATGAGATTTTCCAAGTGCAGTGGAGCCCCCATAATGAGACTATTCTGGCGTCGTCGGGGACCGATCGCAGGCTGCATGTCTGGGATTTGAGCAAAATCGGAGAGGAGCAAAGTCCGGAGGATGCAGAGGATGGGCCTCCGGAGCTCCTCTTCATACATGGGG…
iB_01093	GAACTGGGAGGACCCTGAATATTGCAAGTATTTCATGGTTAAATTCTGCCCCCACGACTTATTCGTGAACACGCGAGCTGATTTGGGCGCGTGTTCGAAAGTCCACGATGAAGAAATCCGAAAAATGTTCCAACAAGCGAAACCCCACCGAAAAATCCACTACCAGGAGGAGTTTATCCGTTTTTGCTCCTCCATGATCAATGAAGTCGAACGTAAAATACAAAAAGGCAAAATGAGACTAGCCCTGAGCGGGAAAACCGAACTCCCGTCCATATCACCCGCACAATCGCAAAAAAACCAAGAACAAATTAAAATCCTAAACGAGCGAATCAACGGTCTTGAGGCTGAAGCAGAGCAGGCTGGAACCGACGGTAACGTGGAGCAAGCCCAAGGTTTGAT…
iB_01094	AACTCCGGGAGAAAGTCGATACTCAAGGAGCTGCGGTTTGTGACGAAATTTCAAACACACCAGCGCTGCTCCTTGCTGCACTCCTTAAAGACTTCCTCCGGAGTCTCCCGGAGCCACTCCTTACCGGAAACGCTCAAGAATGGCTAACCGCGGCCTCTAGCGGCAGAACTGATCATTTGAGAAGACTCCTCAGTTTGTTACCTCGTGAAAACCACCTGCTTTTAGCCAATGTGGTCTGCGTCCTTTACAACATTGCTAAACGGGCGAGGTTTAACCTCATGTCAGCGGCTAATTTAGGTGTGTGTGTTGGCCCGAGTTTGCTCTGGGAATCCGTCCAAAACGCCCCCTTAAGGACGCTACCCACCCTTGTTGAGATGTTAATTAACAACTGCCAAATTT…
iB_01095	TGAGCACTGGAACTCACGTCTTAACCTCAATTAAAGGAACGCCTCTTTATATGGCACCAGAATTGATTGAAGAACAACCGTATGATTATAAAGCTGACTTGTGGTCACTTGGTTGTATTATGTACGAGTTGTTAGTGGGAGCGCCGCCATTTTGTACGGCGTCCATTTTGCATTTGATTCGATTGATTCGACACGAACAGATCCGATGGCCTACTTTGGTTTCGGAAAGTTGTGTCTCTTTCCTCAAAGGGCTTTTACAGAAAGATCCCTTGAAGAGAATCAATTGGGAGCAAATTTTGAATCATGATTTTGTCAAAGGACACATTTTGATTTGTAATGACTCGACTAACATGCCCTTGACTCGAGCCCTGTCTGAAAATACGCTACAAGTGCAAGAAC…
iB_01097	CCAATGGAGGGAACATTGTCAACAACGAGGTTACTGTTACAGTCAATAGGGGAACCCCAGCATCGCGGCCTCGCCCAACTCTGAAGCCTTCCACTTCTATCGTGTCCAAGGCTTCCGAATTCATCGACATCTACAGATATCCTCCGTCTAGACCTGCCCCAATTTACCCCCAACCCCAGCCTGACAAAACTGCAGCCAAGTGCAGAAAAGACGTGTGCTTGCTGCCTGACTGCAGTTGTGGAGGAAAAGAAATTCCGGGCGACCTACCTGTCGAGCAAGTGCCGCAGCTCGTGCTTCTCACCTTCGACGATTCGGTGAATGATTTGAACAAGGGCTTGTATAGCGATTTGTTTGAAAAGGGGA
iB_01098	GGCCGATATGGAGAAGATGAAGATGTTTGTGCAATTGAGACAGGACTTGGAACGGGTGCGGAATTTGTGTTATATGGTGAGTCGGAGAGAGAAACTGTCGAGGAGTTTCTTTCGATTGCGCGAACAGACGTTTTATAAACAGACGGCTGTGCTTGAAGCTGCTAACAATTTGCCGAATGTTGTGGTACAAGCTGTGATTGAAGCCAATCATGGACCGTCGATCTATGATCGGTTGTATTCGCATGAAGATGCAGAGGATCATACGAGCGATTTTGAGAGGATTTTGACGAGGATTGCTGGGGTTAAGTCGCCGACGGATTCAGGGGATGAGAAACGGACAGAGCTTAATGGGCTTTTTAAGGACAAGAATCCATACAAAAAGATTTACTTCAATGGTTC…
iB_01099	GCCAGAACCCACAAAGAAAATTGTGTCAAATAACCAGCCCATTGTTGATAAGAAACCTGTGCCTTCCTACACGAAACCGGGGTCAAGTAGTTTAAACAAAGTCAAAGATTTGAATGATGTGAGAAAGAGAGAAGCGCCAAAATCGGGTGGGAGAGACGTTGTTGCACCTAAAAAACCTCAACTTGAGCTTAAACCTAAACAATTTCCCCCGAAAGATCTTAAACCGAAGCAGTTCCCGCCTCCTGATGTCAGGAGAAAAGAGTTTCCGCCTCGTGATGTTAAGAGAAAACCGCTTGTCAATAAAAGGCGTATTTTGGATGATGATGAGTACGATTCTGAAATGGATGACTTTATTGATGACGGGCCGGAAGAAGGCGAAGATTACTCTAAATACATTAG…
iB_01100	TCCAAATACCTATCCCTGAGCTAATTGATGAATTTATGAAGCTGCTACGAGCTTATTTTTTTGAAAGATTTGGTATTAACAGAGAATTGGCTGAAGATTGTTCAGCATCATTTTCTAAGCTAACCGTTCTCTGTGGTGAAGGTGATTTATTAGCAAAGTTCAAAGAAGAATTAGCAAATTTTCAAAATAGTATAACCTGTCTACTTCAACGTTCAACACTTATCGATCCATTGAATGAGGCAACTTTACAGAGTATAATTACATTGACATGTAGTAAAGCAGGATTTCTCTTCGGAAACGAAATAACAATTCCAATTCATAGAACCAAAGTTGATATAGTACTGTTTAATGATAAATCTGGGATAATAATGGAATTAAAATGTGGTCCAAATACTGTAC…
iB_01101	TCGTACTGACGCTCACGTCTTTGTCACTTGTACATGAACGGGTACCCGATCGAAAGGTATATGGTCCCCTTCCTGATGTGTTCCTCGACAACGTACCTGCTTTCGACTGGGCTTTAGATGTATCAGAGTATATTATCATAGTTTGTGTAAATTCATGTATCATCTCTATCTTTTTTCACAAGCATAGGTTTATAGTATTTAGGCGGATATTTTTAATAATGTCTCTACTGTACATGTACCGATCCATCACCATGTACGTCACGGTGCTACCAATCGCAAGTAAAACGTATTTTTGTTCACCAAAATCAAACGAAACGTCTCCTTTAACGATCGCCAAGCGAGTCCTTAGCCTCATGTCCGGGTTCGGTTTGTCCGTGAACGGTAAACACGTTTATTGCG…
iB_01103	CAACGTGCCAATATCACAGGACATAATGAAGCAAACTGCAGTTCCCTTCAGTTTGGTCATTAGTCCAATGGCTCGAACAGTCGATCAAGAATACCCTCCACCTATTGTCAATTTTGGGGAACTAGGACCAGTTCGTTGTATCAGATGCAAGGCCTACATGTGCCCTTTTATGCAATTTATTGATTCGGGAAGGCGTTTCCAGTGCCTTTTTTGTAAAGCAACAACTGATGTACCCCAAGAATATTTCCAACATTTGGATCACACTGGTCAAAGATTGGACCGTTTTGAACGTCCAGAACTTGTTTTGGGCACTTATGAGTTCGTTGCAACTCCTGAATATTGTCGGAATAATACTTTACCTAAACCACCAGCTATCATTTTCGTTATTGATGTTTCTTA…
iB_01104	CCGTTGCCCAAATTTACACTTTACAACTATCAAAAGCTTTGCCCCCAATTTTAAAACCACCACAACAGACACAATCGTCTCAGAAAATTTCAGTGACTCTTAGAAATCTGAACAATTATCGACAACAAAATCAGCCTTTATTCGTGCAAGTACCAAACAACAATAATAACGGTTATTTGCCACCACACAACTGCGATCAACACAGCAGTTACAGCAGCAATACAAATTCGTATTACACCATACAAGCAGATGACTATATTGGTCTTTTGCCACCAAGATTACAAGACGATGAGGGTCCCACAAAATTTAGAAATCCACGCTCGAATTTTAACTCAAATCTAAGATTGGAATACGGTTTCATGCCACCTCTAAGGCCTTCGCAAGAAATCGACGAACACG…
iB_01105	AGTTGAAGTGGACGGAATGGTGGAAACGCATGTGCACTTAAGTCCACATACGCCAGCTGGGGATCCCCCTGAACCTGAAGAACTAATCAAGGCAATCCAAGATTTGGAGAATAATATTGCGTCCGCTGATGAAGGGGTGCGGCAACGCATTGCTCAATTGCCGCCTTCGGTCACCGAAATTTCCTCAATAGCTAGCTTGCAAGATAAAGAGCAAGCCGAAAAACTGAGTCAACAAGTGAACGAAGCTGTGACGTTGTTAAATGAGTACAACAGTCGTCTCGCCGTTGAAATGGAACATCGCAAAAAAGTTTCGTCAATGATTCGAGACTTTCTTCAGGTGCAGCAAGAACTGTTGGCTCAAGCCGAGCAAAATCTAGAGGAATATCAAGATAAACTAAT…
iB_01106	TTGTGTTTTGGACGAAGCTGATACTCTAATTGATGATAGTTTTGTTGATCGAATTGTGTCAATAATACGTCGAATGCCTCTAGCCAAAACAATACTTGTCTCAGCCACGATGCCGAAAACCTTACCCGAAGCCTTAAAACCAATCGAATCAAATATGGAACAGCTAGTTTCGCCAAAATTGCATAAACCCCTCCTGAACATTACGCAGAAGTTTATGCGCATTACACGATCGCAAAAACCGTCGCATTTATTACAAATCGCCAAAAGTAACAAACGCCCAATGATGATTTTCACCAATCGCAACGAGACGTGCAATTGGTTGGCGATGTTTTTGCGCGAAAATGGTGTTTCCTGTGCAAATATCAACGGGGATATGAATTATGCAATCAGAATAGAACA…
iB_01107	AATGCCAGCCACAAACATTATAACAACAATCGTCTTCCTATCTAGTTCAGGAATATTATGGTATTGCTTTCTCAAGTCATGGTTAGGTGATGCTGGTGTTATTTCAACTTCACAACAGCTGAGATTTAGGACTATAATTGAATTGGCCGAACAAGGTTCAGGTGGTTTCGAACCGTCGACTTTTTGTTCGTCTTGTTTAGTGAGAAGACCGTTAAGATCTAAGCATTGCTCAGTGTGCAATAAATGTGTCGCAAGGTTTGATCATCACTGTCCGTGGGTTGCTAATTGTATAGGTGCTAAAAATCACAAATATTTCATCGGTTTTTTGGCCAGTTTAGTAATGATGTGTTGTCAAATGTTGTACGGATCTGTGAAATTTTGGCAAAACCAAACTACTTG…
iB_01108	GAGCATTTAGATTTGTCGGAGAATAACATTACGCACATCAATGATTTAGCATTCTTGAAAGATTTAAAGGAGCTTTTTCTACACAATAACAAAATTAATCATCTTAGACAGAGTGATCGTTTCCTGCCTACTAGTTTAATAACCCTGACTTTGGCTAATAATAACATTGAGGATTTGAATGAAATTTCTCAGCTTGTTCATCTTGTTAATCTACAAAATATTTCCATCGCTAATAACCCTTGTGTTAACTTTGGCAACACTAACATTGGATTTGATTACCGTCCGTTTGTGATCAACTGGTGTTTGAACATTAAAACAATTGATGGTTATGTAGTGGATGCTATTGAAAGTTTAAGAGCTGAGTGGTTGTATTCACAAGGTAGGGGTCGTCATTTTCGA…
iB_01109	CCCGATGGTCGTATTATTGGTGGTTCCTCAATTTCTATCTCTTCGGTACCTTGGCAAGTGTCTCTGCAATATTATGGTTCTCACATTTGTGGTGGTTCCATAATCAGCGCCAAATATATTGTCACAGCTGCTCATTGCACCGATGGTTTGACTGCTGCTCAACTGTCCATCCGTGCTGGCACTTCGTCTCGTGGTTCCGGTGGACAAGTATCTAGCGTGGCCAGAATTTACCAACATTCCAGTTACAACAGCAGAACCATCGATTACGACATTTCCATCCTCGAATTGTCCAGTTCTTTGACTTTGGGTTCGAACGTATCTCCAGTCTCCCTTCCTTCATCTAGTACCTCATGGAACGCAGGAACTTCTGTCCTTGTCACCGGCTGGGGCACCACCTCT…
iB_01111	CGGTTCGCATATTTGTTCGTAGGTTTAGGTGTAATTGTTGTAATTTGGAAGCTGTCAGTGCTAGAGACAAGCGTTAGTAATCTAAAAACTCTTCCTCAAGCCCTCGACCTCCATAAAGACCAGCTCGAGTTAACTCAGAGACAGTTAATGATATTTGAACAAATACACAAAAAGACCAACTATTTCCGAAATTATCCAGTCATCTATGCCGTAACCCCCACGTATTGGAGGCACGTACAAAAGGCCGAGCTCACTAGAATATCACAAACGTTGCAATTAGTGCCAAATGTGCACTGGATTGTGGTTGAAGATTCAGATTATAAAACTGATCTAGTGAGAAACTTGTTGACTGAATCTGACTTGATTTATACTCATTTGAATGCAAAAACGCCACCTTTT…
iB_01112	CAGGGACCAGTTTCACGTTTATTATAACAGTTCAAACCCAACACAACCAATAGGCACTGCTTTTAACGGGGCTTCGGTAACACCTTACACCGCCTCTAACCCCAGTTATAAAATTTACGACGTGGATTCGACCACTTTTGATTTGCTCGACTACGAAGAATGGACGTTTAATCTCACGTTAGCCAACTCTAAAAGTTCGAATGAGTCTCCCGATTGGTACAAATTGTATTCTTTTACTGAAGCTTTCGGAGTTGATAATTTATCGCCAGTTGAGGTTGATAAAGTTTTGTATAAAATGGCAGAGAATCACTCATTACTTGACGATTACTTTTTGTTCAAATTTCGAAATGGTGATGCTGGAATTAAGGATGGCTGTGATGACAAGTGCAAGAAAGATAA…
iB_01113	GGACGCAGCAAAGAAAGAAGCAGATTCGATAGTCTCCAAAATGAAGGATGCTCTTGAAGAAAAGGGTTGGAAGTCAGTGCTTGAAACGGCCGAGAAATTGAAAACTTTCTGCGACCTCAAATCTCGCAAAATCCTTCCTGATCGTGACACTTATTTGGAAGTGTTGTACGATACGGTGTGTCAAGCACATTACGATTTGAAGCGTATCAACAAGAACCAGCTCGAGTGGGATCAAGAGAAGAGGATTTATAAAATGTTGGGGCTCCATTTAAGTCGGGAACCATCAACCGATTCGGTTATCACTCAGTTTAAGGGAGTTTTTATCGATTGGAAGAAGCAGATTACTGTATATGGTGATCGGTTACGTAAAGCAACAACACCCAAAGAAATGTGTTGGCT…
iB_01114	GAATTGCACAGTTCGGGTTTAATTCAAGCCCTTCTATCGCTACTATCAACCAGTTATTGGGATCAAGGCTTAAAGTCGAGCAAAATGAACAAATACCAGAAACAAAGAGTGCAAGTCTTTAAACAATGTTTCAAAAGCAGGGCAAACGAGGAAAAGAACTCGATTCAGATTCTTGTACATAAATTAGTGGCGGTACTTGAAAGTATCGAAAAATTACCAGTTTATCTTTACGATTCTCCGGGGTCGGGGTATGGTTTACAAATTTTGACCAGACGTTTGCGATTTCGATTGGAGAAGGCGCCAGGTGAAAGTTCGTTAATTGATCGGACTGGTCGTGGCCTCAAAATGGAACCTTTAAGTACCGTAGCACAATTGGAGCGATACTTGTTGAAGATGGTG…
iB_01117	GAAGCGAACAAAGCAAGGACGGTTCTTCGGTTCTTAAAGAAAGCGAAGAGGAAGACATTTCGCAGTGTTTAGCCCCCGATTCAGGCGATTCTGTCGATTTTGTAAAAATAAACGGCCACCACGCAAAATTCTACGACGATTCGAAAGACACAATCGCCGAGCCTCTGTACGCTTTATTAGGCGAGCTTTTCGATATGAGAGGCGTGTTTAAATATCTCCGAAAAACTTTGATTGGGTTCGTCCAAGTGACGTACGGGCGCAATATCAACCGCCAGATACACGAAACCATTTCCTGGTGGTTTTCCGAGCAAATGCTCCACTATTACGTAACGCTGATTTTGAAGAATTTTTGGCCCGGAGGGACTTTGGCGAGTCCAAGCCCCCTCCGGACGGCCGATG…
iB_01118	CACTAGTCGTGGCCTTTTGCCTTGTCCAGGGCAACCATGCGGAAACCATCGACGAAGTCGTCGCCGACATGACCACCCGAATCAACGCCATTAAGACCAACATCGATGGGATTATCCACGACGGTGGTAAATTGGTCGGTGAGACCCACAAGATCATTGGTACCATCGTCGCCCAGGCTGAAGCAACCGTCTACACCCAAATCGACCAACTCAACAATATCGTCCAGCAGGCCCAAGCTGAAGCGGCCCAAAAAGCCGTCGATATTTCCCAGTGTGTTAACGTTGTGACCGATGCACTTGGAGCCCTTGATCTCCACAAACTGGACGCTTGTAACAACCAAGAAGGACTCAACACTTTGAGGGCCAAATTGGGCCTTTTGGGACGACTCAAACAACAAC…
iB_01119	GCATACGAAATTCCGAGAGGTCGAAAACGGTATTCCGGAAGCTAAACCTTTCCTGGAGAAAGAGCCAGAAGGTAAATTGACCAAGTCTTCAAAATCGCGAAGTCTTCTCTCCAGTCAATATCTCTACAATGAAGATGATCCACATGCCACTGGTTACGAAATTATAGACCCTGGTACACCCATGATGGTCAAAGCTAACGATGGGTGGTATTCCCAAAACCGGTCACTGGCCGGTTCTAGGCTTTCTCTAGCCTCGAATAAAACAAATAAAACAATTTCGAGGTTACCATCGGGTCAAAATTCAGTCACGATGTCAAAACGACCATCTTACAATAACCTATCAAAAGCCGAGTCTAAACGAAACTCTTCGTTAAACTTAAACCAAGAAGGTAAAGAACG…
iB_01120	GGTCGTCACTTACGGACTCGTAACTTCACTTGGGATGCAAATGTGCGAATCGAGCCAAAGGCTGGCGATTAATCAGTATTTCAAAAAGAAGAGGAGTTTAGTGACGGGGTTTATAATGACAGCGGCTGGATTTGGACCGATTTTGATCCCGCAGCTGATCCGAGTTTTGCTGAAAAATTACTCGACGAATGAGGTGACGCTGATTTATGGCGGGTTGTGTGCGCATATTCTCATAGCGGGGGCCCTTTTGCAACCAATCGAGTGGCACTCGAAGGAACAAGGGACGAAAACGGAAAAAATCGAGCTCAAGGAACGGAACGAAATTATCATTTCCGAGGAGAAGTTCCTAAGCAAAATTGTGGACAATCTGGCGAAGATTTTCGATTTGGATTTGCTCAA…
iB_01121	AGGGACTGGACGATTTCTCATTTGAAAATCCTGCTGCATTTCCTCGTAGGAATCGTCCTAGGGTTAAATTATTACCAATCGGGAAATGACGGGTCGAAGACGATCAGTAATGTAGGTTTCTTCATCGTAAGTTCGGTTTATTTGACGTACACATCTCTAATGCCCGCCGTACTCAAATTTCCATCTGAACTGGCAGTATTAAAAAAAGAACGGTTCAATAACTGGTACAAACTCAAAACATATTACGCTGCATTTTTAATGTCAGACGTACCGATGCAAATAATTTTTTGCATGTCGTACATCTCTACGTCGTACTTTTTGAGCGACCAGCCCTCGGAAAGTTTCCGATTTTTTATGGTGGTCGGTATATTAATTCTACTCTCACTGACAGCGTCCAGT…
iB_01123	ACGCCAGTTGAAAGACTCGTCAACAAAAGCCATAATAACGTTTGTCGATTTTTACGAACTGGCCAAAGCTTCAGCCAATTTAACTCAATCACAGATCAACATTTTAACAATCAAGACCCAGCAAGGCCAAGCCATCCCACAAGGTGCTTTAAATTTTGACGAATTTACCGAACCTTGTGATTATCCGGACGTGCCACCGCCCGATACCAATGATATTGCATTTTTACCATACTCTAGTGGGACAACCGGCCTTCCCAAAGGCGTCCAACTCAGCCACAGGAATATTTTGGCGAATTTGTGCCAGTTTAACGCCAGGGAATTGTCCGTTATTCAAGATACCACTCAGGAGCACCAAGACGTGATCCCGGCCGTTTTACCCAAATTCCACATCTACGGTCT…
iB_01124	TGAAGTGAAGGTCGAGAACGCCTTCAGGAGCAACGCTGCGGGGGTTCTGGTCTATAATGATAGGGACTCCGCGACTTTGGACAAGATGAAGTTGTCCAGTGACTCCGGACGTAATATAAGCGCCGTGTTTACCTACAAATGGAAGGGAGAAGACTTGGCCAGGTTGGCTGAAAATGATTCCAAAGTTTACATTCACATCACTATTGCGAGCCACACGTCCTCACGGACTGCCAACATCAATAGAACATCTGTGTTATTTGTCTCCATCACGTTTATTGTTTTGATGATCATATCCTTGGCGTGGTTGGTGTTCTACTACGTGCAGAGGTTTAGATATATCCACGCAAAAGACAGACTGTCGCGAAGACTGGGAAATGCAGCAAAGAAAGCGTTATCTAA…
iB_01125	TTATTGCGATGCGACTCAAGACGCTGTTAATGAACCACAAACCGATCTTTGTGCAGAGTTCCATCGCGCCAAAACTAGTCAGTGGAGAACTTTACTATTTTTTAGGGAGTATCAACATTCAGCCGAGGAAAATGCCAAAAATGATGTTACTTTTGTTGCACAATTGTCTTATGATAGGTTACAAATGGTAGAAGAGTTGGTTAAGTACTGGCAAGGCCCTATTAGTCTCACGTTTTACGTTACCGATCCTGAGTTTCAACAATGTTACAATTTTATAGAAAATTCGGAATTATTGCAGGACCGGACTAACATAGCGTACCATGCTGTTTTCAAAGATGGGGAATATCACCCAATCAACATTTTACGCAACGTTGGATTAAAAAATGTAGCCACCCCTTT…
iB_01128	TGCGTTTACGAGACGCATACGGACCCGAACGGCGGCAAAAACCCGCGATGGAACAAAGTTATTCACTGTTTGTTGCCTCAAGGTATTAATACCATAACGTTAGAAATTTTTGACGAACGCTCATTTACGATGGACGAACTCATCGCCTGGACGCAGTTCCAGATCCCCCAACAGGTACTTGCAGGGGAAACCCACGAGGATTGGTATCCGTTAAATGGGAAACAGGGTGAAGGTGTCGAAGGAATGATTAATCTCGTGTTAAGTTATCTAGTGTTCCCTTCATATAAATATCAACCACCGGCGCCTGTTATGGTGGTGCCCAACGTAACAGGGGGCAATGTCACACCCTTGAAGGTGTTTACAGCGCCTCCTACTGAAGCCGCGCCTGCTTTGAGTGAA…
iB_01129	CCCCAACAAGACAAAGAAGCCCAAGAATGGATCGAATCGGTCCTTGGCGCCAAGTTCCCTCCAGGTGAGCTGTACGAGGATGTCATCCGCGACGGGACCGTCTTGTGCCAACTCATCAACAAGCTCTCCCCCGGCGCCGTCCCCAAAATCAACACCTCTGGGGGCCAGTTCAAAATGATGGAAAATATCAACAACTTCCAGGCCGCTCTGAAAGCCTACGGAGTCGCGGATGTCGACGTGTTCCAGACTGTTGACTTGTGGGAGAAGAAGGACATTGCCCAGGTCACAAACACCATCTTCGCCTTGGGCAGGACCACCTACAAGCACCCCGAATGGAAGGGACCCTACCTTGGCCCCAAACCCGCCGATGAGAACAAACGCGAGTTTTCCGAAGAACAG…
iB_01130	AGAGGAAGAGCGTTCCACAAAACCTGTTTCAAATGTGCCGTGTGTAACAAAGGATTGGATTCTGTTAATGTCTCTGAAGGTCCCGACAAGGATATTTATTGCAAAGTTTGTTACGGAAAGAAATTTGGACCGAAAGGATATGGTTACGGCCAAGGTGGTGGCACCCTTCAAAGCGATTGTTACGCCGTTAGTGATGCCGCCCCCAAAACCACGGTGATTGACACCGCTTGCATCAAGGCTCCTCCAGGCCAAGGTTGTCCCCGTTGTGGTGGTGTAGTGTTTGCCGCCGAAGAGGTCCTCGCGAAAGGAAGACCTTGGCATCGTAAATGTTTCAAATGCAAGGATTGTACTAAGACCCTCGACTCAATTATCGCTTGCGATGGACCTGATAGCGATGTC…
iB_01131	GTGTAGAAGGCGAACCCAAAAACCCAGTCCCGAATAAGTGTCCCAGTGGTTCCTACAAGTGTGATTATGACGACGATGACGACGAGGATTTGTACAACCCGAGTAACGTGCGAGATTTGGACGAAACCCCGGAACAATCAAGCGGTGAACACTGGAACCGGTTCTACATAATGACTCTGGTGCCAATGCTTTGTATAATCCTATTATGCATAATTTTGGTGGCGTTTTTGCTTTTCAAAAAAGGGAAGAAGAAGTATTTGTATGCAACTGGGCGAAGTTTCTCCAACCCGAACTATTACTCCTCCGGGAACGAACCGGGAGTCGCTGCCGCGTCCGGTGACCGCAAGCAATTCATTTGGAAGAAATTAAAATACGACAAGTCACAAGAACGGGTTTATG…
iB_01132	AAAATGCGGCGTTAGTTGACGAATTGGAAGAAGTACAAACTAAAATAATCATCAGGCAAGAGGAACGTAAATTTCTTTTGCGCAAATTGTGCGAATATGAGCCTCAAGTGGCTGCAGAAGTGCAAAATTTGGCGAAAGCTGGCTTCAATCAGACTGCATGTTTAGACACCAAAAAAGGGAAAAAACGCCCAAATGCCGACTCTGACAGGAAATCAAAATCTCGAAAAAACTGCAGAGCACGCAAAAAAATCGTCCAACCTATCCCGTTAGACAATACAGGGCGTCCAATTTTCCCCATTGAACTAGGCAATCTCACTATACATTGCTTGGGGGAAGTGGTTTCGGACAGAATCGAATTTCATTCAGAAGATGTGATTTATCCAGTTGGTTTTATTTCTA…
iB_01133	ACGATCGATCTCACCCTCAGCCGAATTTCACCCTCCTACAAAGCCCTTATTGTTACACCAGCTTTCGTTGTGATAATTTTAGTGTTAGTTAATTTTTGGCTGCCACCCCAAGCAGGCGAAAAACTCATCCTGAACGGTTGTACGGCTTTGATTATTTGTTTATTTATGTTGTATTTCACGCAGAAGATACCTACTATGGGCACGCACACGCCTCTGATTGTTTTTTTCTACAGTAGTTGTTTGTACGTAGTCGGGTTTTCGATAATTACCTCAGTGGTGGTAATTTGGTTATCGAGGACTAAGCACAGTTCGCCCCTGCCTTGGATTGTTAAGCAACCCCTGACTGGAACATTTGGTAAAATTCTGGGGCTACAAACTTACATCCAACAGTCGTCAATG…
iB_01135	GGACGATGTCAGCTTCGATTTGGGAAATATCAGCGAAACTACGTTTCTGGACCCTCAGACCCTCTCACCTCTCAAGCAGCAAAATCCTGTGTTCAACTCCCAGAATTTTCAATCAAATCAGTTTGCAAACGCCCAAAACCGGCAAGCTTTCACAACATTGAACAAGCCAGACGTGCAGCACGTCCAAAATCCAACTGCTGTTATCATTTCCCAATCACAGCCTCTTGTTTACTCCAGTTTACCAATCCAGCAAAACAATCAGCAACATATAATCCTACAACCAAATCCCAAATCCGAACAAATCACGAAAACGCAGCCTGTTATTGTACAAAACCTAAACCAAATCCCTTCTGATAAAATGCAACAGCTGTTGCTCCAAGCGAAAATTGTTAAAACTAA…
iB_01136	GCTCCAACGAGAGCATTACAAAAGCGACTGGCACCGCTACAACCTAAAACGCAAGGTGTCCGAACTACCGCCAGTCTCCGCCGAAGATTTCCAACGCAAAGTGTTCATGCAACGAAGTGTTGAAGAGGAGAAGAAGCAAGATAAAAGTGTGCATTGCCAGATCTGTAGGAAGCTGTTCGGGAATCAAAACGCATACGACAACCACTTGAACTCGAAAAAGCACAAAGAGAATGAAAAGGATTACGTGGAAGTTGATTCAAAACCCGCGAAAGAGTCAGATTCAGACATTGAAGAGGTTGACTCAGACGAATGGGACGAAGAGTCCGAAAACCCACTTGACAACAACGACTGCATCTTCTGCCTCCACCACAGCAAGAATTTCCTGAAGAACTTGGAGCA…
iB_01138	CTTCTGGACTGGACCTCTCGACCTCCTCCTGCAACTTATTGGAATCAACGAGTTTCTTCCAAGCAACGAATTTATGGCTTTGGTCGGAGACATTCTCTGTGGCGACGACGACATCACCCAAATTCTCTGCAGCAATGTTCTTTTCGCCATTTGCGGTTTCAGTCCATCTGAGATGAACGCAACAATTCTCCCAGCTTTGATGGGTCATACTCCCGCCGGAGCTTCAGTCATGCAGATAATCCATTATGGGCAAGAAGTCATTTCGGGAGGTTTCCGTCAATATGATTTTGGTTTGGGAAATTGGGACCATTACCACTCCTGGACTCCCCCATTGTACGACTTGTCCCAAATCACAACTCCGGTTTATCTGTTCTACAGTCATAACGACTGGCTGGCTGC…
iB_01145	CTCCGCAAGGCATAGGTTACGGGGTCACCATCAGTGCCCCCCATATGCACGCCCATGCTTTGGAGCTCCTCAAAGACAAACTTTTAAATGGTAATAGGGCTCTGGATGTGGGTTCTGGGAGTGGCTACCTTACCGCATGCATGGCCATCATGTTGGGGGAGAAAGGAATTGCCGTCGGAATTGACCACATGCCAGAACTGGTCGAAATGTCCATCAAAAATATTGAAAGAGACCAACCAGAATTATTACAGTCTGGCCAACTGAGGCTTCTGTTAGGTGATGGGCGGCAAGGGTACCCCGATTTGGGGCCCTATGACGCTATACACGTGGGGGCAGCTGCCCCAACTTTGCCCCAACCCCTTGTTGATCAACTGAAGGTTGGGGGCAGGCTAATAATCC…
iB_01146	AAACTGAGGCGTGGTTGAATAACTTGAAACTCGAAATTTGCGACGCCAGAGAGTTACACCAACAAGCTGTTGAAACTTTGGCACAGTTGACTGCAATAGCAGTGGAACAGTTTCACAAAGCTGGGGAACTGTTACTGGTGAAGGAACATAGGAGTACGGCTGATGAGGCGGATAGTTTAGTCCAGTTGACAACAACTTTAACATCGCTAATTGGCGTCGTTGCAGCAAAATTCTCAGACAAACTGAACACCAAAAGTTCCAGCTCGAAAAACAAAGAAGAAATAAACAGTCTCATAACGAATGTATTCTTTGAGGCCGCA
iB_01147	GCCTATTACAAGGCGCTCATTGCGAACGCTGCCATTAACGCCCTCAGGCTGCACCAGAGGTTGGGGAGGGTTAGGCTGAGTCGGGAGTTTGTGGCACAGTTGTTGATGGAGGATAGCTGCCACTATCTCTTCTATTCCATGATTTTTATCTATGTGGCACCCTTGACCTTGGTTTTGTTGCCAGTGGTTCTGTTCGCTATTCTACATTCAGCCAGTTACTCACTAACTCTACTTGATACTTTGGGCCAAAACTCGTGGTGGGGCGCCCGCCTCTTGATATCTTTGGTCGAATTCCAGTCACTAAATATCTTGAGACTGATCGCATTCACTGAGATTATTATGATGCCACTCACTGTACTTTTTGTCGCTATGGGACGGGCTAGTCTACTGACGCCTTTT…
iB_01156	GCCGAGGAAAAGAAGGAAAAAACCGAAAAAGCCGCCGAGAAAAAGGACAAGAGGGGCCTTTTCGACCTCGGCTACGGCTACGGGGGCGGCCATGAGCTCGGGGGTGGCATCGAATTCGGTCACGGGATCGGTGGTTTCGGGGGCGGTATCGAGGAACACGGCCATGTGAAGCACGTGACCATCACTAAAGAGATCCCGGTTCCAGTACCACATCCAGTACCCTATCCAGTGGTCAAGAAAATTGCAGTTCCGTACCCCGTCAAAGTGGCCGTGCCTGTTGACCGCCCATACCCCGTCCATGTACCCAAACCATACCCCGT
iB_01159	ATTGACGACATGATGCAGGAGGAGACGTGTTCGCTAGACGGCTCTCCGGGATCCAGGGACTCCATAATTGAGACGAATGAGACGCTGGAAAAGGCGAAGGAGGTTTTAAGCTCGCCGTTGTATGAAGACAAATTACGCGACTTGAGTCTGTCGCAGTTAAATGAATTATTTCTGGAACTAGAGGTTTTAATTAGGGAATTTTCCGAAACGCTTATCTCGGAGTTGGCCCTCAGAGACGAGTTGGAGTACGAGAAGGAGCTGAAGAACACTTTTATTTCCCTACTTCTTGCCGTTCAAAATAAACGTAGACAATACCATGTTGAGAAGAAGCGGAGTTTAAAAAATGCGTCCAAGACTCCCAGCGGACTGGACCCGAAATATTTAACCACTGTCATTCCG…
iB_01161	AGGAGCCTGAGGCGTTAGTTGCACGACCTACGGTCAGGCTGCCCACAGCCACGCACTTGGCCCATCACCAACTCCAGAGTCATCACCATTCAGCCAATGGCAGGCCCGGATTGCCGCAGCAAGGCTTGAAGCGGGGCTTGTCCGCCGCTGATGATGATGATCATCACGGCTTGCATCACGCCAACGGCGATATGAATGGAGCTAAGAGGATGATGTCGGTGGAGGAGCACAGCAATGCGGTTCGACCTCCGCTGACTAGAGGCGAATCACTTCCGGCGGTTTCGCTGGCGCAACCGTTCGTCGTTTCGACGGAGAGGACCTTCAAGCAGGAGAAACATCCTCTCAGGACGGCTTCGTTCGACACCGCCACCGCCTTCAAACCCAATGTCCCCGTTTCAG…
iB_01163	CCGCGATAGAAGTGGGTTTATCAACGCGGAGGAGCTTCAAGCCGCCCTTTCAAATGGGACCTGGAGCCCATTTAACCCAGAAACAGTAAGACTGATGATAGGAATGTTTGATAGGGCTAATAGGGGGCAAGTCAGTTTCGAGGACTTCGGTGCTTTGTGGAAATACGTAACCGATTGGCAAAACTGTTTCCGTTCGTTTGATAGAGACAACTCTGGCAATATTGATAGAAACGAACTAAAAACAGCACTGACCACTTTCGGGTACCGTCTCTCAGACGGACTTGTTAGCACCTTGGTCAGGAAGTTCGACAGACACGGGAATGGGACCATACTATTTGACGATTTCATCCAATTGTGTATTATTTTATATACTTTAACTGCCGCCTTCAGACAACACGA…
iB_01165	CAGAGCGTGTTCTACATGCAATGAAATTCAAAGTAACACCATCTGATGTTGAGACGTTTTTCATGAAAGTTATTCGAGACACGGTCGGTTATAGAGAAAAAAATAACGTGTATAGAAAGGACTTCTTGCATATGCTGATACAACTGAAAAATCGTGGCACAGTGACAGATGATGAAAAAATAACGGAAGACAATGGTAAAACTGGAGAAAAAGCTTTGACAATGAATGAACTTGCAGCTCAGTCGTTTGTATTTTTCGCCGCTGGGTTTGAAACGTCTTCAACAACTGTGACTTTTGCTTTGTTAGAATTAGCGCTTAATCAAGACATTCAACAAAAACTCAGAGAAGAAATAAACACATGCCTTGCCAAATCTAACGGCGAATTAACTTACCAAGCTA…
iB_01166	AAGCAGAAGAAGCGCAATTTCCTCGAAACGGTGGAGCTTCAGATCGGTCTGAAGAACTATGACCCCCAAAAAGACAAGCGTTTCAGTGGCACCGTCAAATTGAAGCACATCCCGCGCCCCAAAATGCAGGTGTGCATGTTGGGCGACCAGCAGCATTGTGACGAAGCTAAAGCTAACAATGTTCCATACATGGATGTTGAAGCTTTGAAGAAGCTCAACAAAAATAAGAAACTCGTGAAAAAACTAGCTAAAAAATACGATGCATTTTTGGCATCTGAGGCCCTCATCAAACAAATCCCACGTTTGTTGGGTCCAGGTCTTAACAAGGCTGGTAAATTCCCTGGATTGTTGTCCCATCAAGAATCAATGACCCAGAAGATCGACGAGGTCAAAGCCACG…
iB_01167	ACAGTGAAAATGCCCGAAACGGTCGGAGTCGAGGACCGAGTCCCAATGGTCACGTTCAAGACTCCACAAGCGAGGATGAAAGCTCAGTTCCAGTAGATAAGATTCGAGTTGGGCGAGACTACCAGGCCATTTGCCCCGAACTTCAGCCGGAATCGCAGCGAAAACCCGAATTATTGGCCGATCGAGCGCTACTTGTATGGTCACCAACTGAGTCCATCCCCGAGTCAAAGCTGGAGGATTACATAGTTTTAGCCAAAGACAAGTACGGTTACAACGGGGAGCAGGCGCTTGGGATGCTCTTTTGGCACAAGCATGATTTAGACCGGGCGGTGCTGGACTTGGCGAACTTCACCCCCTTCCCCGACGAGTGGTCGGTCGAAGACAAGGTGCTGTTCGAGC…
iB_01172	TTTCGGGTCCAATAACTATGCCTGGATTGAGACTCCCAATATTAAACCCTATGAAAAGTTCAAAGAAAAGTTCTCTGGATTGTGCAAATCGACACCCTTCAAGGATGCTGTCGATGATATTGAAGATTACATTAAAAAGCGAAGTGAGGACTCGAATTACGATGCTGTTTTCGAGAGTTTACTAAAAACCGAATCGGAACTCGTGAAACAACAGCAGCAGCAATCCCCAAAGAAACCAAGAAAGAGTGGGGCCAGCAAACGTCAATCGTCAGATTCTCCGCGAAATACGTCTGCAAAAAAGCCAAAACCGCAATCGCCCTCGTTGAAGTTTGACGAAAATGGCACATCGGAAGAACCATACGAAGAGGAAATTCTTAATCTACCCCCGATTCTGAGTAA…
iB_01173	CCGGACACTTCCAAAGACATATGTAATATTATCGAGAGCAAAGGAGGACGCTACTTGGAAGCCCAGATGCAAGGAAGCAAGAAGCAAGCTGAGGACGGTAGTCTGATAATTTTAGCAGCGGGCGATAAGTCGCTCTTTGACGACTGTCAGACGTGTTTTAAAGCGATTGGCAAAACGGCGTTTTATTTGGGCACCGTGGGCTCGGCGACCAAAATGAATTTGTGCATTAATATGGCTCTGGGGATTGGGCTCGCTGGGCTTGCGGAGAGCATGGTTTTGGCGGAACGATGCGGTCTTTCGTGTAAAGATTTCCTGGAGATTTTTAACTTGTCGGAGGGAGCCTCCAACTATCTGTCGAATAAGGGGCAGTTGATTAATAATCGGAGCTTCTCCAAGGTC…
iB_01175	AGAAGCAAACTCGTGCTGGTCAACGTACACGCTTCAAGGCTTTCGTGGCTATTGGTGATAGCAACGGTCATATTGGCTTGGGTGTCAAGTGCAGCAAGGAAGTAGCCACTGCCATTCGAGGGGCGATCATTCTCGCCAAACTGTCCGTCGTTCCTGTACGTCGTGGTTATTGGGGCAACAAAATCGGTAAACCCCACACCGTACCATGCAAGGTCACAGGTAAATGCGGTTCAGTCACTGTGCGTCTGATCCCCGCCCCGCGTGGTACTGGCATTGTGTCTGCACCCGTCCCCAAGAAACTGCTTCAAATGGCCGGTATTGAAGATTGCTACACTTCGGCCCGAGGCTCAACTGGTACTCTTGGCAATTTCGCCAAAGCAACGTACGCTGCTATTGCCA…
iB_01180	TGACACTTGTCTCGGGTTTGAAATTTGCGAGGAGTTGTGGAACCCGGCCAGTAGTCACATTAATATGGCTCTGGACGGGGTTGAAATAATTTCAAATAGTTCAGGGAGTTACACTGAGCTTCGCAAAGCTTTTGTGTCGGTTGATTTGGTCAAAAGCGCAACTTTTAAAGCCGGCGGTTGTTACATTTTTAGTAATTTGCGCGGTTGCGATGGGCAAAGAGTTTATTTCGGGGGCTGTTCGTGCGTAGCCCTCAACGGAAATATCATAAGTCGGGCCAAACAATTCGCACTGCAAGATGTTGAAGTCACTGTTGCGACTCTTGATTTGGAAGATATAAGATCGTACCGGAACCAAATCCGGTCTTTGGCTCACTTGGCCGCTGAGAGTCCGTCGTACCC…
iB_01181	CGAACCAAACGGTGAAAATCCCAGAAGGAATCACCGTCCATGCGAAATCGCGCCTGATCACCGTCAAAGGTCCCCGTGGGGTCTTGAAACGGTCTTTCAAACATCTCGCAGTTGACATTCATATGGTCAACCCGAGACTCCTCAAAGTCGAGAAGTGGTTTGGAACCAAGAAGGAGTTAGCTGCCGTACGCACAGTGTGCTCCCATGTCGAGAACATGTTGAAGGGGGTAACGAAAGGTTACCAGTATAAAATGAGGGCTGTTTATGCCCATTTCCCCATCAATTGTGTGACCACTGAGAATGATTCCGTTATTGAAATTAGAAATTTCTTAGGGGAGAAATACATCCGGAGAGTGAAAATGGCACCAGGAGTGACTGTTAAAAACTCCGCCAAACAAA…
iB_01184	CACAAAATTACCCCGTCTCGGCACAGACGCAGCAACAGTTCTATCAACAGAACAGCGTGACTCAATCTGGTTTTAACAAATTATGGGGCCACGACCACTTTGATCTCCTTCAAAATCCGAACGTTCTACCTCCGGAGAAAGTGGCGCCACCTAAAGTCTACTTAGGGAATGAGCTTCTCGATTCGGCGAATTGCAGTCCAGAAGTTTTCCGATGTACGATGACGAAAATCCCCGAAAGCAACTCTCTGTTGCAGAAGTCGCGTCTACCCTTAGGAATTTTGATTCATCCCTTTAAAGACTTGACTCATTTGCCGGTAATTCAATGTAACGTTATCGTGAGATGTCGCGCCTGTCGCACCTACATCAACCCCTTTGTTTATTTCATCGACACGAAGAGGT…
iB_01185	CCGCGATACAATTGCTGATACTTTGTTGAATGAGACGAACGCAATAACGAAAAAAATTGATGCAATGAAACAGTTTCAAGAAGAAGTCGATGTGTTGAACGAGGTGGCGAACCAAAAGCCGCATTCCCAATTAATTGCGAATATACAAAAGGAGAATAGACACTTGAGGGAGATTCAGCAGGAGAATAGGGAGCTGAGGGCAGCGTTAGAAGATTATCAAACCACACTTGAACATATTATGACCAAGTATCGGGAGCACACCACGGAGGAAATCTACAAGACTAGGATAGACTTCAAGGCGTTGCAAGACAAGCAATACGACGAGATAATCAAGCACCAGGCCGAGAAAATACACGAAATGGCCGCAGTTATGGAGCAGGCTGCCCTGATTGACGAGGA…
iB_01186	CGCAAGAGGTCTACGAGAGGGCCCTGCTCTACGACAGCAACAACCCTGATATTTACTACAACCTCGGCGTGGTGTTCCTGGAGCAGGGCAAGGCGTCCCAAGCCCTCGCTTACCTGGACAAAGCTTTAGAATTCGATCCGGAGCACGAGCAGGCTCTTTTGAATTCAGCGATCCTCCTTCAAGAATTCAACCGGCCCGAATTGCGTAAAATCGCCCGCGAACGTCTATTGAAACTTCTAGACAAAGACAGCAACAACGAGCGGGTCCATTTCAATCTCGGAATGCTCGCAATGGACGAGAAAAATATCGAGGAAGCCGAACATTGGTTCCGGCGGGCTGTCCATTTAAAAGCCGATTTCAGGAGTTCGCTCTTCAATTTAGCTTTGTTACTGGCCGACG…
iB_01187	GTCAAAGTTTGCCACGGAATGTTCAAGTGTAACACTACCGACTGCGCCAATGAGCACTGCACCGCTTGTTTAAACGGCTCAAATAGCACGAATTTAGAATCCGAGTCTCTTGCAATTTGTGAGGCGAATTGTTTGCTGCAACCCTACCAAGTTTTCTACTCGTGTATCTTCGACCGAGTTGAAGACTTCGGGGTGTTGCAACCGAAATTCGAGGAGCTGTTCCCTGAGAATTGTCCAATCCTTGATACGAATTTGAAAGATATGGTTCTATTATTTGCTCAAGTCACTTATACTAGAGGCTTAAATGTTAATCCGCACCCTTCTGATAAAAGATTGGCCCCAATGGCTTGGAAGTCACTCTCGTACACCACTCACGCAATTGAAGTCTTACTCCGAGAC…
iB_01188	GCTGGGTACGTCCCTGTTTATTTGAGACAAACGACGAACGATTTAACAGGGGAGCATTCGTGTATTATGTTGAACGTTCTTAACGATGAGGATGGGAGTAACGATTGGTTGATGGCGTATTGGAGCGATTTCAGGAGACGTTTCGTTAATCTTTTAGGCTACCAGTTTAGCAAATTTTCGCCAAGTCTAGCCTTGGGCGTTTTGACAAATAAGACGCGAAAAATCACGTCTAAAAGTTTGTCCAGGGCCGAATTGGAAATACATTTGACCAGTTACGACATAAAACGGCTGGAAATGTACAGTAATAATTTAGTTGATTACCATTTAATCATCGACTTGTTGCCGACTTTGGCAAAACTGTATTTCCTGAACCAGATGGGCGATGTTCAAATGTCGGCA…
iB_01189	TGGCGAAATGAGGAGAAAACTTGGCAGTATCTCGAAAAAAAATTGCTCGAAACTGAACGATTTGATTGCAAACGGTTCAGTTCCTTTGAGGCTTAAGGGGAAAACCGTCAGGGTTAAAACTCCAATGTGTAGGGCTTTGAGACGCTTGAACCAATTAGATGAAAAATACGATGATCTTAAATTGCCAACGAGGGTTTTGGTCGAGCTCAGACCAAAAAACATGGCTTCGTTTCTCAGAGTGCAAAGTGTTGCTCAAAATCCGCGAATCAAAGTCGCACTCTCGCTACAAAAGCGGTTGAGCTCGCTTATCACGTGCATAAACACCCGCTGGAAGACCTCCGAGGCCGTTGTTTACGATAAAGCTGTGATTTCGACAAACCCGGTAACAAAAAATTGCGT…
iB_01190	CTCTGGATATCCCGCATTTGCCTGAAATGGTGTTTCCAAATAATGTTTTAACTCTTACACACAGTTCAGGGGGGCAAATTGAGTTTAATGCTTTGGATGCGCTTAAAACTGTCGCCAATGGAAAACTGCCCATAAAAGTGGCTTGTTCCGAGGAGTGGAGTGAGTCAAGGCCACCTGAGCATTTGAGCCAAAAAATTAAACCGTTTGATTGGACGTTTAGCAATGATTATAAAGGGACAATCACCGGTCCTGTGCAAGTAGTGCCAACTGAGGAACGGATCAATATTGAGAAACTAAAGGAAAAGGAAAAGATTTTGTTCTATCAAGAGTTAATGCTTTATGAGGATGAGTTACACGATAATGGGATTTCTTCATGCACTATAAAAATCCGAGTAATGC…
iB_01192	AGGACACCTTGTGGCTATGCCACTATTAAGGACGTCCGGGATCATAGAAAGGAAGACAGGATGGAATCATTCTTCCTTTCTGAGACCACGAAATATTTGTATCTTCTTTTTGACACCGAGAATTTTATTCACAATCAAGGCCAACACGGCACTGTGATTAGCACCCCAAACGGGGAATGTCTCATAGAGACAGGGGGCTATATTTTCAACACTGAGGCCCACCCACTTGACCCCGCCGCTTTGCATTGTTGCCACGACGTCCCCAAATTAAACTTCTTCAATTTCGATGATTTTGAGGAGAAGAAAAGTCTTTTCCGTGGTGATAGTATCACAGAACGCAGGAATTACATAAATAAAAATGACTGTCCTGAATCGGAAGACGATGACAAACTTGTCCTA…
iB_01193	GGCAGAACGCCAAATAATGTCACCCTCGGGGTCCAGCGTAGTCTCTTCGCGGAAATTGAAGTTCCATTTGGCGCAATTCTTGGACATGTCGTAGTTGAGGTGATTCTGGATGAAGGCCTTGTTGTCCTCGGGGTCGACCTTCCCGAAGAGACTGCGTTTCACTTTAGCGATGGGGCTCTTGCGCCCCATGAATTTGTAGCTCATTTTGACGTTTTCGCAAACGCTCATACTCATGATAGGCAGCCAACAATACACGAGTCCAAGCCACGCTTCACTTTACCAAACCAGAAAACACTCAATTCCGGTGTGGAAAACCGATTTTCCCGGAGGAGAGGCACGGGTGAGTGTCCGTATGGCACACGGGGTGAGAGTCACAGCGGGTTTGTGCAAGTTTCCGCG…
iB_01194	TCACCGCTCAAACGATTACAACATGTCGCAACAATCGCATTGCAGTTCAGCGTGTAAAGAACCGATTCAGGGTTATTACGGTAACGGTTCGAGTCAAGATCATCAGGTGGTGTATACGTCGAGTGATAAGAGAGTGTCGTGGGCGCCCCCGGTTGCACACAACCCAAGTTCGCACGGTGGACATAGGAGGCATTCGGCGGTGCCGGTTGTGAGTTTGAGGGAGTATAATATACCTACTCAGACTCATAAAGAGTATATACAGCCGCCTGCAGCGCACACGACGAGAGATAATCTGGCCGTAGCGAGGGAACAACATCTGCTGGCGCCGGGGAAAAGTTGGGGACCGCCACAAGCGATACATCAGAGTTATAGACACAGCAATGCTCACCTATCGCCCCA…
iB_01195	AACGATCGCAATCATGTCAATACCTTGATCGATGAAATGTTTGCCAGTGTTTTGGATCAAAATGAGGATAAAGTCAGCGTGGAAGTACCGACGGTCGTGGTCGTCGAAGACTCGAGTAGCAATAGTTCCACAAATGAGAAGAAAAAAGTCCAATTTGACGACCGAATGAATCACGAATTGTTGGTTTCCGAGTTGGAAAGTATGCGAATCGAAGACGAGAAAATCTCGAAAAGACAAAGGAAACCTTCGGATGTAATAGCTAGTGATAGTGATAATAAAATTCAGCATTCGGATTGGGTCGAAGTGAATGATGGACAAGAAGTGCATTTATCCACTTGTCAAATCATTATCGACGATAAAATTGAAAAATTAAAGCTCGATTACGAAAGGATTAAAACA…
iB_01196	GCAAAGGATATGCGAACCACGCCACCGAAAACAAAAATCTTATGCTGCAAAATGCCGTTAACGACATCGCCAAAGAGAATTTGCCTGCGCCTCCGCCCATCACCACAAACTACGAAAAGGCCAACGCTGATACGGCCCTTTTAGAGAATGCCATTCCGGCCCGTCAGCCCCGCTACGGTAATTCCGAATTTCAGCAGTTTTTCATCATTTTGAGTCGTGCCTTGCTGTTCAGCAGACGTGATTGGACTTTGATGTATCTGCGCTTGTTTGCGCACATCCTGGTCGGTTTCTTGATCGGTGCTTTGTATTTCAAAATTGGCAATGACGGTGCTAAGGTCCTCAGTAATTTAGGATTTTTGTTCTTCAATATGTTGTTCTTAATGTACACTTCAATGACCA…
iB_01197	AACGGGAACACTTCAACCAATGGTACAGCATAGGTTCTTATTTTTGTGCCTTAACAGTATCAACGCTACCAGTACAGATGATTCTGGGTAGTTTGTACCTCAGTATGGTATATATTTTCTCGTACCAACCTCTGGAAATCGAACGAATAGTACCATTCTTCGCCATTTGTTTTTTAACAAGTATCATATCCGAAAGCTTCGGGTTGTTAATCTCATCGACTCTCAACTTACTTAATGGAATGTTTGTCGGGCCCGTCATGATGGTACCATTTATAGTATTCTCCGCTTACGGTTTTGGCGAAGGCTACGCCAGTATTCCCATCCTTATCAAAATAATGATGCGGTTCAGTTATCTGAGGTACTCGTTCGAGGCCCTAGTCTTAGTCATGTTGAGGGGAA…
iB_01198	GTTCGATAAGATCGGCGAAAGTACCAAAGAAAAAGAATCCATGTCGTGCAGCCTATTTGACGAAATCAAGCCGGAAGAGAAGGCTCACGACAAGTCGCCACTACCGGCCGCTGTAGTAATGCAGTTCTTATTATTATACAAACGGAATTTGTTGACGACGAAACGGGGTTATATTTACTTCATTAATCGGTTATTGGCCCACGTGGCCATTGGGTTAATTTTCGGCTATCTCTACAAGGACGTTGGTTTTGGGGCCAACACAATTCTAGCCAACTACGTTTATCTCTACGGATCGTTACTTCTGATTGTGTACACCGGAAAAATGTCAGTCACAATATCATTCCCCCTTGAAATGAAAATCTTGACGCGGGAGCACTTCAATCGGTGGTACAAACTGAC…
iB_01199	GCCATCTGCAAGACATCAAAGTCGACTGTTCCGAAAGCCCAATGAGCTTCACTCTATCATTCCACTTCTCCTCCAACCCCTATTTCACGAATTCGGTCCTCACGAAAGAATACTTCATGAAGTGCGAGCCGGAAGAGGACGATCCGTTTAATTTCGAGGGCCCGGAAATTTACAAGTGCAAGGGTTGCACCATTAACTGGAACAAGGGTATGAACGTGACGCTGAAAACTGTGAAGAAGAAGCAGAAGCATAAGAGCCGCGGTGTGGTCCGTACTGTGACCAAGACCGTTCAGAACGACTCGTTCTTCAATTTCTTTGCGCCGCCTGAACTCCCCGAGAACGCCAAAGGGGAGGAAATCGACGACGAGTTGCGCCAGTTACTCACTACTGACTTTGAGA…
iB_01200	CCTGGCAACGAACCACTAATCAACCCTCATTTGGGGCTCAAACCGACGGATAACGGGGGCAAAGTGGCGTTAGTTAAGGGCAAATACGCTTATTACCACTACTGTCAAAACAAAATGGACGACAATGGCTGGGGTTGCGCTTACAGATCCCTGCAAACGCTGGCGTCCTGGTTCAAGCTTCAGGGATTCACCGACAAGGAAGTCCCCACTTTTAAAGATATACAAAAATGTTTAGTAGACCTTGGCGATAAGCCATCGAGTTTCATTGGATCTAAGCAATGGATCGGCTCAACTGAAGTTAATTACGTTTTAAATACACTCCTAGGAGTGACTTGTAAAATATTGTACGTAAGTTCGGGGGAGGAAATGGGGAGTAAAGGCCCGGAACTGTTGAGTCAT…
[truncated: 4,700 more rows]
